# Supplementary material for: Cohort-based strategies as an in-house tool to evaluate and improve phenotyping robustness of LC–MS/MS lipidomics platforms
Source: Anal Bioanal Chem. 2024 Jun 28;416(25):5485–96. doi: 10.1007/s00216-024-05404-8 (PMC11427549; doi:10.1007/s00216-024-05404-8)
Supplement: Supplementary file 2 — Supplementary file2 (XLSX 135 KB) [file 216_2024_5404_MOESM2_ESM.xlsx]

## Sheet: Table of content
	Electronic Supplementary Material 2 - Supplementary Tables
	Cohort-based strategies as an in-house tool to evaluate and improve phenotyping robustness of LC-MS/MS lipidomics platforms
	Benedikt Zöhrer1,2, Cristina Gómez3, Joaquim Jaumot4, Helena Idborg5, Signe S. Torekov6, Åsa M. Wheelock1,2, Craig E. Wheelock2,3, Antonio Checa3
	1 Respiratory Medicine Unit, Department of Medicine Solna, Center for Molecular Medicine, Karolinska Institutet, 171 76 Stockholm, Sweden
	2 Department of Respiratory Medicine and Allergy, Karolinska University Hospital, 171 76 Stockholm, Sweden
	3 Unit of Integrative Metabolomics, Institute of Environmental Medicine, Karolinska Institute, 17165, Solna, Sweden
	4 Department of Environmental Chemistry, IDAEA-CSIC, Jordi Girona 18-26, E08034 Barcelona, Spain
	5 Division of Rheumatology, Department of Medicine, Karolinska Institutet and Karolinska University Hospital, Solna, Stockholm, Sweden.
	6 Department of Biomedical Sciences, University of Copenhagen, Copenhagen, Denmark
	Table of content
	Table S1	Compound information and compound-specific chromatographic and mass spectrometric parameters for C1, C2, and C3
	Table S2	Compound information and compound-specific chromatographic and mass spectrometric parameters for the application experiment
	Table S3	Internal standard mix concentrations for all cohorts
	Table S4	Gradients and chromatographic conditions
	Table S5	Summary of the cohorts and method development steps compared in this study
	Table S6	Summary of results for all reported comparisons for C1, C2, and C3
	Table S7	Summary of results per cohort by use of own labelled IS on quantitation for C1, C2, and C3
	Table S8	Summary of results by method compared for C1, C2, and C3
	Table S9	Summary of results by method changes and own labelled IS for C1, C2, and C3
	Table S10	Summary of results for all reported comparisons for the ceramides in C2, and C3
	Table S11	Summary of results per cohort by use of own labelled IS on quantitation for the ceramides in C2, and C3
	Table S12	Summary of results by method compared for the ceramides in C2, and C3
	Table S13	Summary of results by method changes and laboratory IS for C2 and C3
	Table S14	Summary of results the application cohort
	Table S15	Summary of results in the application cohort by use of own labelled IS on quantitation
	Table S16	Summary of results by method compared for the application cohort
	Table S17	Summary of results for all reported comparisons for the ceramides in the application cohort
	Table S18	Summary of results per cohort by use of own labelled IS on quantitation for the ceramides in the application cohort
	Table S19	Summary of results by method compared for the ceramides in the application cohort

## Sheet: Table S1
	Table S1. Compound information and compound-specific chromatographic and mass spectrometric parameters for C1, C2, and C3
				Cohort 1	Cohort 2	Cohort 3	Cohort 1	Cohort 2	Cohort 3	Cohort 1	Cohort 2	Cohort 3	Cohort 1	Cohort 2	Cohort 3
	Compound	Column	Parent ion	SRM	SRM	SRM	Rt(min)	Rt(min)	Rt(min)	C(V)	C(V)	C(V)	CE(V)	CE(V)	CE(V)	Systematic_name	LipidMaps_ID	Chain_abb	Formula	Purchased from
	SM(d18:1/12:0)	Zorbax C18	[M+H]+	647.7 > 184.0	647.7 > 264.4	647.7 > 264.4	5.65	5.7	5.67	35	35	35	35	40	40	N-(dodecanoyl)-sphing-4-enine-1-phosphocholine	LMSP03010002	SM 18:1;O2/12:0	C35H71N2O6P	Avanti Lipids
	SM(d18:1/16:0)	Zorbax C18	[M+H]+	703.6 > 184.4	703.6 > 264.4	703.6 > 264.4	6.4	6.47	6.42	40	40	40	90	45	45	N-(hexadecanoyl)-sphing-4-enine-1-phosphocholine	LMSP03010003	SM 18:1;O2/16:0	C39H79N2O6P	Avanti Lipids
	SM(d18:1/18:1)	Zorbax C18	[M+H]+	729.6 > 184.4	729.6 > 264.4	729.6 > 264.4	6.52	6.59	6.54	40	40	40	90	45	45	N-(9Z-octadecenoyl)-sphing-4-enine-1-phosphocholine	LMSP03010029	SM 18:1;O2/18:1	C41H81N2O6P	Avanti Lipids
	SM(d18:1/18:0)	Zorbax C18	[M+H]+	731.6 > 184.4	731.6 > 264.4	731.6 > 264.4	6.92	7.01	6.94	40	40	40	90	45	45	N-(octadecanoyl)-sphing-4-enine-1-phosphocholine	LMSP03010001	SM 18:1;O2/18:0	C41H83N2O6P	Avanti Lipids
	SM(d18:1/24:1)	Zorbax C18	[M+H]+	813.7 > 184.4	813.7 > 264.4	813.7 > 264.4	8.59	8.79	8.66	40	40	40	100	45	45	N-(15Z-tetracosenoyl)-sphing-4-enine-1-phosphocholine	LMSP03010007	SM 18:1;O2/24:1	C47H93N2O6P	Avanti Lipids
	SM(d18:1/24:0)	Zorbax C18	[M+H]+	815.7 > 184.4	815.7 > 264.4	815.7 > 264.4	9.77	10.5	9.87	40	40	40	100	45	45	N-(tetracosanoyl)-sphing-4-enine-1-phosphocholine	LMSP03010008	SM 18:1;O2/24:0	C47H95N2O6P	Avanti Lipids
	LacCer(d18:1/12:0)	Zorbax C18	[M+H-H2O]+	788.6 > 264.3	788.6 > 264.3	788.6 > 264.3	5.47	5.51	5.47	45	45	45	50	50	50	N-(dodecanoyl)-1-β-lactosyl-sphing-4-enine	LMSP0501AB02	LacCer 18:1;O2/12:0	C42H79NO13	Avanti Lipids
	LacCer(d18:1/16:0)	Zorbax C18	[M+H-H2O]+	844.8 > 264.4	844.8 > 264.4	844.8 > 264.4	6.13	6.18	6.15	35	35	35	50	50	50	N-(hexadecanoyl)-1-β-lactosyl-sphing-4-enine	LMSP0501AB03	LacCer 18:1;O2/16:0	C46H87NO13	Avanti Lipids
	LacCer(d18:1/24:1)	Zorbax C18	[M+H-H2O]+	954.9 > 264.4	954.9 > 264.4	954.9 > 264.4	7.84	7.98	7.88	40	40	40	50	50	50	N-(15Z-tetracosenoyl)-1-b-lactosyl-sphing-4-enine	LMSP0501AB09	LacCer 18:1;O2/24:1	C54H101NO13	Avanti Lipids
	LacCer(d18:1/24:0)	Zorbax C18	[M+H-H2O]+	956.9 > 264.4	956.9 > 264.4	956.9 > 264.4	8.72	8.93	8.78	50	50	50	50	50	50	N-(tetracosanoyl)-1-β-lactosyl-sphing-4-enine	LMSP0501AB07	LacCer 18:1;O2/24:0	C54H103NO13	Avanti Lipids
	HexCer(d18:1/16:0)	Zorbax C18	[M+H-H2O]+	682.6 > 264.4	682.6 > 264.4	682.6 > 264.4	6.3	6.35	6.31	35	25	25	40	40	40	N-(hexadecanoyl)-1-β-glucosyl-sphing-4-enine	LMSP0501AA03	GlcCer 18:1;O2/16:0	C40H77NO8	Avanti Lipids
	HexCer(d18:1/18:1)	Zorbax C18	[M+H-H2O]+	708.6 > 264.4	708.6 > 264.4	708.6 > 264.4	6.39	6.44	6.4	35	35	35	40	40	40	N-(9Z-octadecenoyl)-1-β-glucosyl-sphing-4-enine	LMSP0501AA27	GlcCer 18:1;O2/18:1	C42H79NO8	Avanti Lipids
	HexCer(d18:1/18:0)	Zorbax C18	[M+H-H2O]+	710.6 > 264.4	710.6 > 264.4	710.6 > 264.4	6.74	6.82	6.76	35	35	35	40	40	40	N-(octadecanoyl)-1-β-glucosyl-sphing-4-enine	LMSP0501AA05	GlcCer 18:1;O2/18:0	C42H81NO8	Avanti Lipids
	HexCer(d18:1/24:1)	Zorbax C18	[M+H-H2O]+	792.7 > 264.4	792.7 > 264.4	792.7 > 264.4	8.26	8.43	8.3	35	35	35	40	40	40	N-(15Z-tetracosenoyl)-1-β-glucosyl-sphing-4-enine	LMSP0501AA08	GlcCer 18:1;O2/24:1	C48H91NO8	Avanti Lipids
	DhCer(d18:0/16:0)	Zorbax C18	[M+H]+	540.5 > 266.4	540.5 > 266.4	540.5 > 266.4	6.9	6.98	6.92	30	30	30	35	35	35	N-(hexadecanoyl)-sphinganine	LMSP02020001	Cer 18:0;O2/16:0	C34H69NO3	Avanti Lipids
	Cer(d18:1/12:0)	Zorbax C18	[M+H-H2O]+	464.5 > 264.3	464.5 > 264.3	464.5 > 264.3	5.84	5.88	5.85	20	20	20	20	20	20	N-(dodecanoyl)-sphing-4-enine	LMSP02010002	Cer 18:1;O2/12:0	C30H59NO3	Avanti Lipids
	Cer(d18:1/14:0)	Zorbax C18	[M+H-H2O]+	492.5 > 264.4	492.5 > 264.4	492.5 > 264.4	6.23	6.27	6.23	28	28	28	35	35	35	N-(tetradecanoyl)-sphing-4-enine	LMSP02010001	Cer 18:1;O2/14:0	C32H63NO3	Avanti Lipids
	Cer(d18:1/16:0)	Zorbax C18	[M+H-H2O]+	520.5 > 264.4	520.5 > 264.4	520.5 > 264.4	6.69	6.76	6.7	28	28	28	45	45	45	N-(hexadecanoyl)-sphing-4-enine	LMSP02010004	Cer 18:1;O2/16:0	C36H67NO3	Avanti Lipids
	Cer(d18:1/18:1)	Zorbax C18	[M+H-H2O]+	546.5 > 264.4	546.5 > 264.4	546.5 > 264.4	6.83	6.89	6.84	30	30	30	30	30	30	N-(9Z-octadecenoyl)-sphing-4-enine	LMSP02010003	Cer 18:1;O2/18:1	C36H69NO3	Avanti Lipids
	Cer(d18:1/18:0)	Zorbax C18	[M+H-H2O]+	548.5 > 264.4	548.5 > 264.4	548.5 > 264.4	7.3	7.4	7.33	30	30	30	45	45	45	N-(octadecanoyl)-sphing-4-enine	LMSP02010006	Cer 18:1;O2/18:0	C36H71NO3	Avanti Lipids
	Cer(d18:1/20:0)	Zorbax C18	[M+H-H2O]+	576.6 > 264.4	576.6 > 264.4	576.6 > 264.4	8.12	8.26	8.16	30	30	30	40	40	40	N-(eicosanoyl)-sphing-4-enine	LMSP02010007	Cer 18:1;O2/20:0	C38H75NO3	Avanti Lipids
	Cer(d18:1/22:0)	Zorbax C18	[M+H-H2O]+	604.6 > 264.4	604.6 > 264.4	604.6 > 264.4	9.26	9.47	9.33	30	30	30	40	40	40	N-(docosanoyl)-sphing-4-enine	LMSP02010008	Cer 18:1;O2/22:0	C40H79NO3	Avanti Lipids
	Cer(d18:1/24:1)	Zorbax C18	[M+H-H2O]+	630.6 > 264.4	630.6 > 264.4	630.6 > 264.4	9.4	9.62	9.46	30	30	30	35	45	45	N-(15Z-tetracosenoyl)-sphing-4-enine	LMSP02010009	Cer 18:1;O2/24:1	C42H81NO3	Avanti Lipids
	Cer(d18:1/24:0)	Zorbax C18	[M+H-H2O]+	632.6 > 264.4	632.6 > 264.4	632.6 > 264.4	10.87	11.2	10.97	35	35	35	55	55	55	N-(tetracosanoyl)-sphing-4-enine	LMSP02010012	Cer 18:1;O2/24:0	C42H83NO3	Avanti Lipids
	Cer(d18:1/16:0)_d7	Zorbax C18	[M+H-H2O]+	527.4 > 271.3	527.5 > 271.4	527.5 > 271.4	6.67	6.73	6.69	35	35	35	25	45	45					Avanti Lipids
	Cer(d18:1/18:0)_d7	Zorbax C18	[M+H-H2O]+	555.4 > 271.3	555.4 > 271.3	555.4 > 271.3	7.26	7.37	7.29	35	35	35	25	25	35					Avanti Lipids
	Cer(d18:1/24:1)_d7	Zorbax C18	[M+H-H2O]+	637.6 > 271.3	637.6 > 271.3	637.6 > 271.3	9.35	9.57	9.4	35	35	35	50	50	50					Avanti Lipids
	SM(d18:1/18:1)_d9	Zorbax C18	[M+H]+	738.4 > 184.4	738.4 > 264.4	738.4 > 264.4	6.49	6.55	6.5	35	35	35	90	45	45					Avanti Lipids
	HexCer(d18:1/18:0)_d5	Zorbax C18	[M+H-H2O]+	715.4 > 269.3	715.4 > 269.3	715.6 > 269.3	6.73	6.81	6.75	30	30	30	50	50	50					Avanti Lipids
	LacCer(d18:1/17:0)	Zorbax C18	[M+H-H2O]+	858.8 > 264.4	858.8 > 264.4	858.8 > 264.4	6.33	6.39	6.34	40	40	40	55	55	55	N-(heptadecanoyl)-1-β-lactosyl-sphing-4-enine		LacCer 18:1;O2/17:0	C47H89NO13	Avanti Lipids
	HexCer(d18:1/16:0)_d3	Zorbax C18	[M+H-H2O]+	N.A.	685.4 > 264.2	685.4 > 264.2	N.A.	6.34	6.29	N.A.	30	30	N.A.	35	35					Matreya
	LacCer(d18:1/16:0)_d3	Zorbax C18	[M+H-H2O]+	N.A.	865.6 > 264.2	865.6 > 264.2	N.A.	6.18	6.14	N.A.	35	35	N.A.	50	50					Matreya
	Cer(d18:1/24:0)_d7	Zorbax C18	[M+H-H2O]+	N.A.	639.6 > 271.3	639.6 > 271.3	N.A.	11.12	10.89	N.A.	35	35	N.A.	50	55					Avanti Lipids
	SM(d18:1/12:0)	BEH C8	[M+H]+	647.7 > 184.0	647.7 > 264.4	647.7 > 264.4	3.33	3.34	3.32	35	35	35	35	35	35	N-(dodecanoyl)-sphing-4-enine-1-phosphocholine	LMSP03010002	SM 18:1;O2/12:0	C35H71N2O6P	Avanti Lipids
	SM(d18:1/16:0)	BEH C8	[M+H]+	703.6 > 184.4	703.6 > 264.2	703.6 > 264.2	4.15	4.16	4.13	40	40	40	90	50	50	N-(hexadecanoyl)-sphing-4-enine-1-phosphocholine	LMSP03010003	SM 18:1;O2/16:0	C39H79N2O6P	Avanti Lipids
	SM(d18:1/18:1)	BEH C8	[M+H]+	729.6 > 184.4	729.6 > 264.2	729.6 > 264.2	4.28	4.29	4.25	40	40	40	90	50	50	N-(9Z-octadecenoyl)-sphing-4-enine-1-phosphocholine	LMSP03010029	SM 18:1;O2/18:1	C41H81N2O6P	Avanti Lipids
	SM(d18:1/18:0)	BEH C8	[M+H]+	731.6 > 184.4	731.6 > 264.2	731.6 > 264.2	4.55	4.56	4.53	40	40	40	90	50	50	N-(octadecanoyl)-sphing-4-enine-1-phosphocholine	LMSP03010001	SM 18:1;O2/18:0	C41H83N2O6P	Avanti Lipids
	SM(d18:1/24:1)	BEH C8	[M+H]+	813.7 > 184.4	813.7 > 264.2	813.7 > 264.2	5.35	5.33	5.3	40	40	40	100	50	50	N-(15Z-tetracosenoyl)-sphing-4-enine-1-phosphocholine	LMSP03010007	SM 18:1;O2/24:1	C47H93N2O6P	Avanti Lipids
	SM(d18:1/24:0)	BEH C8	[M+H]+	815.7 > 184.4	815.7 > 264.2	815.7 > 264.2	5.65	5.63	5.6	40	40	40	100	50	50	N-(tetracosanoyl)-sphing-4-enine-1-phosphocholine	LMSP03010008	SM 18:1;O2/24:0	C47H95N2O6P	Avanti Lipids
	LacCer(d18:1/12:0)	BEH C8	[M+H-H2O]+	788.6 > 264.3	788.6 > 264.3	788.6 > 264.3	3.11	3.12	3.1	45	45	45	50	50	50	N-(dodecanoyl)-1-β-lactosyl-sphing-4-enine	LMSP0501AB02	LacCer 18:1;O2/12:0	C42H79NO13	Avanti Lipids
	LacCer(d18:1/16:0)	BEH C8	[M+H-H2O]+	844.8 > 264.4	844.8 > 264.4	844.8 > 264.4	3.91	3.93	3.9	35	35	35	50	50	50	N-(hexadecanoyl)-1-β-lactosyl-sphing-4-enine	LMSP0501AB03	LacCer 18:1;O2/16:0	C46H87NO13	Avanti Lipids
	LacCer(d18:1/24:1)	BEH C8	[M+H-H2O]+	954.9 > 264.4	954.9 > 264.4	954.9 > 264.4	5.09	5.08	5.06	40	40	40	50	50	50	N-(15Z-tetracosenoyl)-1-b-lactosyl-sphing-4-enine	LMSP0501AB09	LacCer 18:1;O2/24:1	C54H101NO13	Avanti Lipids
	LacCer(d18:1/24:0)	BEH C8	[M+H-H2O]+	956.9 > 264.4	956.9 > 264.4	956.9 > 264.4	5.38	5.38	5.36	50	50	50	50	50	50	N-(tetracosanoyl)-1-β-lactosyl-sphing-4-enine	LMSP0501AB07	LacCer 18:1;O2/24:0	C54H103NO13	Avanti Lipids
	HexCer(d18:1/16:0)	BEH C8	[M+H-H2O]+	682.6 > 264.4	682.6 > 264.4	682.6 > 264.4	4.02	4.04	4.01	35	35	35	40	40	40	N-(hexadecanoyl)-1-β-glucosyl-sphing-4-enine	LMSP0501AA03	GlcCer 18:1;O2/16:0	C40H77NO8	Avanti Lipids
	HexCer(d18:1/18:1)	BEH C8	[M+H-H2O]+	708.6 > 264.4	708.6 > 264.4	708.6 > 264.4	4.16	4.17	4.15	35	35	35	40	40	40	N-(9Z-octadecenoyl)-1-β-glucosyl-sphing-4-enine	LMSP0501AA27	GlcCer 18:1;O2/18:1	C42H79NO8	Avanti Lipids
	HexCer(d18:1/18:0)	BEH C8	[M+H-H2O]+	710.6 > 264.4	710.6 > 264.4	710.6 > 264.4	4.42	4.43	4.4	35	35	35	40	40	40	N-(octadecanoyl)-1-β-glucosyl-sphing-4-enine	LMSP0501AA05	GlcCer 18:1;O2/18:0	C42H81NO8	Avanti Lipids
	HexCer(d18:1/24:1)	BEH C8	[M+H-H2O]+	792.7 > 264.4	792.7 > 264.4	792.7 > 264.4	5.19	5.2	5.17	35	35	35	40	40	40	N-(15Z-tetracosenoyl)-1-β-glucosyl-sphing-4-enine	LMSP0501AA08	GlcCer 18:1;O2/24:1	C48H91NO8	Avanti Lipids
	DhCer(d18:0/16:0)	BEH C8	[M+H]+	540.5 > 266.4	540.5 > 266.4	540.5 > 266.4	4.41	4.41	4.37	30	30	30	35	35	35	N-(hexadecanoyl)-sphinganine	LMSP02020001	Cer 18:0;O2/16:0	C34H69NO3	Avanti Lipids
	Cer(d18:1/12:0)	BEH C8	[M+H-H2O]+	464.5 > 264.3	464.5 > 264.3	464.5 > 264.3	3.46	3.48	3.45	20	20	20	20	20	20	N-(dodecanoyl)-sphing-4-enine	LMSP02010002	Cer 18:1;O2/12:0	C30H59NO3	Avanti Lipids
	Cer(d18:1/14:0)	BEH C8	[M+H-H2O]+	492.5 > 264.4	492.5 > 264.4	492.5 > 264.4	3.88	3.89	3.86	28	28	28	35	35	35	N-(tetradecanoyl)-sphing-4-enine	LMSP02010001	Cer 18:1;O2/14:0	C32H63NO3	Avanti Lipids
	Cer(d18:1/16:0)	BEH C8	[M+H-H2O]+	520.5 > 264.4	520.5 > 264.4	520.5 > 264.4	4.28	4.29	4.26	28	28	28	45	45	45	N-(hexadecanoyl)-sphing-4-enine	LMSP02010004	Cer 18:1;O2/16:0	C36H67NO3	Avanti Lipids
	Cer(d18:1/18:1)	BEH C8	[M+H-H2O]+	546.5 > 264.4	546.5 > 264.4	546.5 > 264.4	4.42	4.43	4.4	30	30	30	30	30	30	N-(9Z-octadecenoyl)-sphing-4-enine	LMSP02010003	Cer 18:1;O2/18:1	C36H69NO3	Avanti Lipids
	Cer(d18:1/18:0)	BEH C8	[M+H-H2O]+	548.5 > 264.4	548.5 > 264.4	548.5 > 264.4	4.67	4.69	4.66	30	30	30	45	45	45	N-(octadecanoyl)-sphing-4-enine	LMSP02010006	Cer 18:1;O2/18:0	C36H71NO3	Avanti Lipids
	Cer(d18:1/20:0)	BEH C8	[M+H-H2O]+	576.6 > 264.4	576.6 > 264.4	576.6 > 264.4	5.05	5.05	5.03	30	30	30	40	40	40	N-(eicosanoyl)-sphing-4-enine	LMSP02010007	Cer 18:1;O2/20:0	C38H75NO3	Avanti Lipids
	Cer(d18:1/22:0)	BEH C8	[M+H-H2O]+	604.6 > 264.4	604.6 > 264.4	604.6 > 264.4	5.41	5.41	5.38	30	30	30	40	40	40	N-(docosanoyl)-sphing-4-enine	LMSP02010008	Cer 18:1;O2/22:0	C40H79NO3	Avanti Lipids
	Cer(d18:1/24:1)	BEH C8	[M+H-H2O]+	630.6 > 264.4	630.6 > 264.4	630.6 > 264.4	5.46	5.45	5.43	30	30	30	35	50	50	N-(15Z-tetracosenoyl)-sphing-4-enine	LMSP02010009	Cer 18:1;O2/24:1	C42H81NO3	Avanti Lipids
	Cer(d18:1/24:0)	BEH C8	[M+H-H2O]+	632.6 > 264.4	632.6 > 264.4	632.6 > 264.4	5.74	5.74	5.71	35	35	35	55	55	55	N-(tetracosanoyl)-sphing-4-enine	LMSP02010012	Cer 18:1;O2/24:0	C42H83NO3	Avanti Lipids
	Cer(d18:1/16:0)_d7	BEH C8	[M+H-H2O]+	527.4 > 271.3	527.4 > 271.3	527.4 > 271.3	4.27	4.27	4.25	35	35	35	35	45	45					Avanti Lipids
	Cer(d18:1/18:0)_d7	BEH C8	[M+H-H2O]+	555.4 > 271.3	555.4 > 271.3	555.4 > 271.3	4.66	4.67	4.64	35	35	35	25	45	45					Avanti Lipids
	Cer(d18:1/24:1)_d7	BEH C8	[M+H-H2O]+	637.6 > 271.3	637.6 > 271.3	637.6 > 271.3	5.45	5.44	5.41	35	35	35	50	60	60					Avanti Lipids
	SM(d18:1/18:1)_d9	BEH C8	[M+H]+	738.4 > 184.4	738.4 > 184.4	738.4 > 264.4	4.28	4.29	4.26	35	35	30	90	90	25					Avanti Lipids
	HexCer(d18:1/18:0)_d5	BEH C8	[M+H-H2O]+	715.4 > 269.3	715.4 > 269.3	715.4 > 269.3	4.42	4.42	4.39	30	30	30	50	50	50					Avanti Lipids
	LacCer(d18:1/17:0)	BEH C8	[M+H-H2O]+	858.8 > 264.4	858.8 > 264.4	858.8 > 264.4	4.1	N.A.	4.09	40	40	40	55	55	55	N-(heptadecanoyl)-1-β-lactosyl-sphing-4-enine		LacCer 18:1;O2/17:0	C47H89NO13	Avanti Lipids
	HexCer(d18:1/16:0)_d3	BEH C8	[M+H-H2O]+	N.A.	685.4 > 264.2	685.4 > 264.2	N.A.	4.03	4	N.A.	30	35	N.A.	40	40					Matreya
	LacCer(d18:1/16:0)_d3	BEH C8	[M+H-H2O]+	N.A.	865.6 and 847.6 > 264.2	847.6 > 264.4	N.A.	3.92	3.89	N.A.	35	35	N.A.	50	50					Matreya
	Cer(d18:1/24:0)_d7	BEH C8	[M+H-H2O]+	N.A.	639.6 > 271.3	639.6 > 271.4	N.A.	5.72	5.7	N.A.	35	35	N.A.	55	60					Avanti Lipids

## Sheet: Table S2
	Table S2. Compound information and compound-specific chromatographic and mass spectrometric parameters for the application experiment
			Zorbax	CSH	Zorbax	CSH	Zorbax	CSH	Zorbax	CSH
	Compound new	Parent ion	SRM	SRM	Rt(min)	Rt(min)	C(V)	C(V)	CE(V)	CE(V)	Systematic_name	LipidMaps_ID	Chain_abb	Formula	Purchased from
	Cer(d16:1/16:0)	[M+H-H2O]+	492.5 > 236.4	492.5 > 236.4	6.27	5.5	28	28	45	45	N-(hexadecanoyl)-hexadecasphing-4-enine		Cer 16:1;O2/16:0	C32H63NO3
	Cer(d16:1/18:0)	[M+H-H2O]+	520.5 > 236.4	520.5 > 236.4	6.77	6.14	30	30	50	45	N-(octadecanoyl)-hexadecasphing-4-enine	LMSP02010046	Cer 16:1;O2/18:0	C34H67NO3
	Cer(d16:1/24:0)	[M+H-H2O]+	604.6 > 236.4	604.6 > 236.4	9.74	8.96	35	35	55	55	N-(tetracosanoyl)-hexadecasphing-4-enine	LMSP02010050	Cer 16:1;O2/24:0	C40H79NO3
	Cer(d16:1/24:1)	[M+H-H2O]+	602.6 > 236.4	602.6 > 236.4	8.52	7.92	30	30	45	45	N-(tetracosenoyl)-hexadecasphing-4-enine		Cer 16:1;O2/24:1	C40H77NO3
	Cer(d18:1/10:0)	[M+H-H2O]+	436.4 > 264.4	436.4 > 264.4	5.54	4.62	20	20	25	25	N-(decanoyl)-sphing-4-enine		Cer 18:1;O2/10:0	C28H55NO3	Avanti Lipids
	Cer(d18:1/12:0)	[M+H-H2O]+	464.5 > 264.4	464.5 > 264.4	5.88	5	20	20	20	20	N-(dodecanoyl)-sphing-4-enine	LMSP02010002	Cer 18:1;O2/12:0	C30H59NO3	Avanti Lipids
	Cer(d18:1/14:0)	[M+H-H2O]+	492.5 > 264.4	492.5 > 264.4	6.27	5.5	28	28	35	35	N-(tetradecanoyl)-sphing-4-enine	LMSP02010001	Cer 18:1;O2/14:0	C32H63NO3	Avanti Lipids
	Cer(d18:1/16:0)	[M+H-H2O]+	520.5 > 264.4	520.5 > 264.4	6.76	6.13	40	40	50	50	N-(hexadecanoyl)-sphing-4-enine	LMSP02010004	Cer 18:1;O2/16:0	C36H67NO3	Avanti Lipids
	Cer(d18:1/17:0)	[M+H-H2O]+	534.5 > 264.4	534.5 > 264.4	7.08	6.5	20	20	35	35	N-(heptadecanoyl)-sphing-4-enine	LMSP02010020	Cer 18:1;O2/17:0	C35H69NO3	Avanti Lipids
	Cer(d18:1/18:0)	[M+H-H2O]+	548.5 > 264.4	548.5 > 264.4	7.41	6.9	30	30	50	50	N-(octadecanoyl)-sphing-4-enine	LMSP02010006	Cer 18:1;O2/18:0	C36H71NO3	Avanti Lipids
	Cer(d18:1/18:1)	[M+H-H2O]+	546.5 > 264.4	546.5 > 264.4	6.91	6.26	30	30	30	30	N-(9Z-octadecenoyl)-sphing-4-enine	LMSP02010003	Cer 18:1;O2/18:1	C36H69NO3	Avanti Lipids
	Cer(d18:1/19:0)	[M+H-H2O]+	562.5 > 264.4	562.5 > 264.4	7.86	7.34	30	30	35	35	N-(nonadecanoyl)-sphing-4-enine	LMSP02010032	Cer 18:1;O2/19:0	C37H73NO3
	Cer(d18:1/20:0)	[M+H-H2O]+	576.6 > 264.4	576.6 > 264.4	8.34	7.84	30	30	50	45	N-(eicosanoyl)-sphing-4-enine	LMSP02010007	Cer 18:1;O2/20:0	C38H75NO3	Avanti Lipids
	Cer(d18:1/22:0)	[M+H-H2O]+	604.6 > 264.4	604.6 > 264.4	9.63	8.92	30	30	60	65	N-(docosanoyl)-sphing-4-enine	LMSP02010008	Cer 18:1;O2/22:0	C40H79NO3	Avanti Lipids
	Cer(d18:1/23:0)	[M+H-H2O]+	618.6 > 264.4	618.6 > 264.4	10.47	9.55	35	35	45	45	N-(tricosanoyl)-sphing-4-enine	LMSP02010021	Cer 18:1;O2/23:0	C41H81NO3
	Cer(d18:1/24:0)	[M+H-H2O]+	632.6 > 264.4	632.6 > 264.4	11.48	10.14	35	35	70	75	N-(tetracosanoyl)-sphing-4-enine	LMSP02010012	Cer 18:1;O2/24:0	C42H83NO3	Avanti Lipids
	Cer(d18:1/24:1)	[M+H-H2O]+	630.6 > 264.4	630.6 > 264.4	9.8	9.01	30	30	65	75	N-(15Z-tetracosenoyl)-sphing-4-enine	LMSP02010009	Cer 18:1;O2/24:1	C42H81NO3	Avanti Lipids
	Cer(d18:1/25:0)	[M+H-H2O]+	646.6 > 264.4	646.6 > 264.4	12.67	10.85	35	35	55	55	N-(pentacosanoyl)-sphing-4-enine	LMSP02010013	Cer 18:1;O2/25:0	C43H85NO3
	Cer(d18:1/26:0)	[M+H-H2O]+	660.6 > 264.4	660.6 > 264.4	14.11	11.65	35	35	55	55	N-(hexacosanoyl)-sphing-4-enine	LMSP02010011	Cer 18:1;O2/26:0	C44H87NO3
	Cer(d18:1/26:1)	[M+H-H2O]+	658.6 > 264.4	658.6 > 264.4	11.65	10.25	35	35	55	55			Cer 18:1;O2/26:1	C44H85NO3
	Cer(d18:2/16:0)	[M+H-H2O]+	518.5 > 262.4	518.5 > 262.4	6.38	5.64	28	28	40	50	N-(hexadecanoyl)-4E,14Z-sphingadienine	LMSP02010024	Cer 18:2;O2/16:0	C24H65NO3
	Cer(d18:2/18:0)	[M+H-H2O]+	546.5 > 262.4	546.5 > 262.4	6.92	6.31	30	30	45	45	N-(octadecanoyl)-4E,14Z-sphingadienine	LMSP02010170	Cer 18:2;O2/18:0	C26H69NO3
	Cer(d18:2/24:0)	[M+H-H2O]+	630.6 > 262.4	630.6 > 262.4	10.1	9.21	35	35	55	55	N-(tetracosanoyl)-4E,8Z-sphingadienine	LMSP02010171	Cer 18:2;O2/24:0	C42H81NO3
	Cer(d18:2/24:1)	[M+H-H2O]+	628.6 > 262.4	628.6 > 262.4	8.79	8.16	30	30	45	45
	CerP(d18:1/16:0)	[M+H]+	618.5 > 264.4	618.5 > 264.4	5.97	5.28	30	30	35	35	N-(hexadecanoyl)-sphinganine-1-phosphate	LMSP02050002	CerP 18:1;O2/16:0	C34H68NO6P	Avanti Lipids
	deoxyDhCer(m18:0/16:0)	[M+H]+	524.5 > 256.4	524.5 > 256.4	7.52	6.87	50	50	30	30	N-(hexadecanoyl)-1-deoxysphinganine	LMSP00000019	Cer 18:0;O/16:0	C34H69NO2
	deoxyDhCer(m18:0/18:0)	[M+H]+	552.5 > 268.4	552.5 > 268.4	8.45	7.82	50	50	36	36	N-(octadecanoyl)-1-deoxysphinganine	LMSP00000018	Cer 18:0;O/18:0	C36H73NO2
	deoxyDhCer(m18:0/24:0)	[M+H]+	636.6 > 268.4	636.6 > 268.4	14.42	11.63	50	50	36	36	N-(tetracosanoyl)-1-deoxysphinganine	LMSP00000015	Cer 18:0;O/24:0	C42H85NO2	Avanti Lipids
	deoxyDhCer(m18:0/24:1)	[M+H]+	634.6 > 268.4	634.6 > 268.4	11.96	10.28	50	50	36	36	N-(15Z-tetracosenoyl)-1-deoxysphinganine	LMSP00000013	Cer 18:0;O/24:1	C42H83NO2	Avanti Lipids
	DhCer(d18:0/16:0)	[M+H]+	540.5 > 266.4	540.5 > 266.4	7	6.42	30	30	30	30	N-(hexadecanoyl)-sphinganine	LMSP02020001	Cer 18:0;O2/16:0	C34H69NO3	Avanti Lipids
	HexCer(d18:1/14:0)	[M+H]+	672.6 > 264.3	672.6 > 264.3	5.95	5.15	35	35	35	35	N-(tetradecanoyl)-1-β-glucosyl-sphing-4-enine	LMSP0501AA26	GlcCer 18:1;O2/14:0	C38H73NO8
	HexCer(d18:1/16:0)	[M+H-H2O]+	682.6 > 264.4	682.6 > 264.4	6.32	5.66	25	25	55	50	N-(hexadecanoyl)-1-β-glucosyl-sphing-4-enine	LMSP0501AA03	GlcCer 18:1;O2/16:0	C40H77NO8	Avanti Lipids
	HexCer(d18:1/18:0)	[M+H-H2O]+	710.6 > 264.4	710.6 > 264.4	6.83	6.31	35	35	50	40	N-(octadecanoyl)-1-β-glucosyl-sphing-4-enine	LMSP0501AA05	GlcCer 18:1;O2/18:0	C42H81NO8	Avanti Lipids
	HexCer(d18:1/18:1)	[M+H-H2O]+	708.6 > 264.4	708.6 > 264.4	6.43	5.76	35	35	40	40	N-(9Z-octadecenoyl)-1-β-glucosyl-sphing-4-enine	LMSP0501AA27	GlcCer 18:1;O2/18:1	C42H79NO8	Avanti Lipids
	HexCer(d18:1/20:0)	[M+H]+	756.6 > 264.4	756.7 > 264.4	7.47	7.11	35	35	40	40	N-(eicosanoyl)-1-β-glucosyl-sphing-4-enine	LMSP0501AA06	GlcCer 18:1;O2/20:0	C44H85NO8
	HexCer(d18:1/22:0)	[M+H]+	784.7 > 264.4	784.7 > 264.4	8.37	8.07	35	35	55	50	N-(docosanoyl)-1-β-glucosyl-sphing-4-enine	LMSP0501AA07	GlcCer 18:1;O2/22:0	C46H89NO8
	HexCer(d18:1/23:0)	[M+H]+	798.7 > 264.4	798.7 > 264.4	8.96	8.6	35	35	45	50	N-(tricosanoyl)-1-β-glucosyl-sphing-4-enine	LMSP0501AA32	GlcCer 18:1;O2/23:0	C47H91NO8
	HexCer(d18:1/24:0)	[M+H]+	812.7 > 264.4	812.7 > 264.4	9.64	9.15	35	35	60	65	N-(tetracosanoyl)-1-β-glucosyl-sphing-4-enine	LMSP0501AA09	GlcCer 18:1;O2/24:0	C48H93NO8	Avanti Lipids
	HexCer(d18:1/24:1)	[M+H-H2O]+	792.7 > 264.4	792.7 > 264.4	8.48	8.15	35	35	65	65	N-(15Z-tetracosenoyl)-1-β-glucosyl-sphing-4-enine	LMSP0501AA08	GlcCer 18:1;O2/24:1	C48H91NO8	Avanti Lipids
	HexCer(d18:1/25:0)	[M+H]+	826.7 > 264.4	826.7 > 264.4	10.46	9.77	35	35	60	60			GlcCer 18:1;O2/25:0	C49H93NO8
	Hex3Cer(d18:1/16:0)	[M+H]+	1024.9 > 264.4	1024.9 > 264.4	6.03	5.38	30	30	30	30					Avanti Lipids
	Hex3Cer(d18:1/18:0)	[M+H]+	1052.9 > 264.4	1052.9 > 264.4	6.42	5.93	30	30	30	30					Avanti Lipids
	Hex3Cer(d18:1/24:0)	[M+H]+	1136.9 > 264.4	1136.9 > 264.4	8.51	8.47	30	30	30	30
	Hex3Cer(d18:1/24:1)	[M+H]+	1134.9 > 264.4	1134.9 > 264.4	7.65	7.55	30	30	30	30
	LacCer(d18:1/12:0)	[M+H-H2O]+	788.6 > 264.4	788.6 > 264.4	5.51	4.62	45	45	50	50	N-(dodecanoyl)-1-β-lactosyl-sphing-4-enine	LMSP0501AB02	LacCer 18:1;O2/12:0	C42H79NO13	Avanti Lipids
	LacCer(d18:1/14:0)	[M+H]+	834.7 > 264.4	834.7 > 264.4	5.82	5.01	45	45	50	50	N-(tetradecanoyl)-1-β-lactosyl-sphing-4-enine	LMSP0501AB12	LacCer 18:1;O2/14:0	C44H83NO13
	LacCer(d18:1/16:0)	[M+H-H2O]+	844.8 > 264.4	844.8 > 264.4	6.16	5.5	35	35	70	65	N-(hexadecanoyl)-1-β-lactosyl-sphing-4-enine	LMSP0501AB03	LacCer 18:1;O2/16:0	C46H87NO13	Avanti Lipids
	LacCer(d18:1/17:0)	[M+H]+	876.8 > 264.4	876.8 > 264.4	6.41	5.79	40	40	55	50	N-(heptadecanoyl)-1-β-lactosyl-sphing-4-enine		LacCer 18:1;O2/17:0	C47H89NO13	Avanti Lipids
	LacCer(d18:1/18:0)	[M+H]+	890.8 > 264.4	890.8 > 264.4	6.57	6.11	35	35	50	50	N-(octadecanoyl)-1-β-lactosyl-sphing-4-enine	LMSP0501AB04	LacCer 18:1;O2/18:0	C48H91NO13	Avanti Lipids
	LacCer(d18:1/18:1)	[M+H]+	888.8 > 264.4	888.8 > 264.4	6.25	5.62	35	35	50	50	N-(octadecenoyl)-1-β-lactosyl-sphing-4-enine		LacCer 18:1;O2/18:1	C48H89NO13	Avanti Lipids
	LacCer(d18:1/20:0)	[M+H]+	918.8 > 264.4	918.8 > 264.4	7.15	6.84	35	35	50	50	N-(eicosanoyl)-1-β-lactosyl-sphing-4-enine	LMSP0501AB05	LacCer 18:1;O2/20:0	C50H95NO13
	LacCer(d18:1/22:0)	[M+H]+	946.8 > 264.4	946.8 > 264.4	7.91	7.75	35	35	60	60	N-(docosanoyl)-1-β-lactosyl-sphing-4-enine	LMSP0501AB06	LacCer 18:1;O2/22:0	C52H99NO13
	LacCer(d18:1/23:0)	[M+H]+	960.8 > 264.4	960.8 > 264.4	8.4	8.26	35	35	50	50			LacCer 18:1;O2/23:0	C53H101NO13
	LacCer(d18:1/24:0)	[M+H-H2O]+	956.9 > 264.4	956.9 > 264.4	8.99	8.78	50	50	55	50	N-(tetracosanoyl)-1-β-lactosyl-sphing-4-enine	LMSP0501AB07	LacCer 18:1;O2/24:0	C54H103NO13	Avanti Lipids
	LacCer(d18:1/24:1)	[M+H-H2O]+	954.9 > 264.4	954.9 > 264.4	7.99	7.82	40	40	55	55	N-(15Z-tetracosenoyl)-1-b-lactosyl-sphing-4-enine	LMSP0501AB09	LacCer 18:1;O2/24:1	C54H101NO13	Avanti Lipids
	LysoSM(d18:1)	[M+H]+	465.2 > 86.0	465.2 > 86.0	2.58	2.21	30	30	45	45	Sphing-4-enine-1-phosphocholine	LMSP01060001	LSM 18:1;O2	C23H49N2O5P	Avanti Lipids
	SM(d16:1/16:0)	[M+H]+	675.5 > 236.4	675.5 > 236.4	6.06	5.24	40	40	45	45	N-(hexadecanoyl)-hexadecasphing-4-enine-1-phosphocholine	LMSP03010035	SM 16:1;O2/16:0	C37H75N2O6P
	SM(d16:1/18:0)	[M+H]+	703.6 > 236.4	703.6 > 236.4	6.49	5.8	40	40	45	45	N-(octadecanoyl)-hexadecasphing-4-enine-1-phosphocholine	LMSP03010042	SM 16:1;O2/18:0	C39H79N2O6P
	SM(d16:1/24:0)	[M+H]+	787.7 > 236.2	787.7 > 236.2	8.93	8.34	40	40	45	45	N-(tetracosanoyl)-hexadecasphing-4-enine-1-phosphocholine	LMSP03010073	SM 16:1;O2/24:0	C45H91N2O6P
	SM(d16:1/24:1)	[M+H]+	785.7 > 236.4	785.7 > 236.4	7.92	7.43	40	40	45	45	N-(15Z-tetracosenoyl)-hexadecasphing-4-enine-1-phosphocholine	LMSP03010071	SM 16:1;O2/24:1	C45H89N2O6P
	SM(d18:1/12:0)	[M+H]+	647.7 > 264.2	647.7 > 264.2	5.7	4.81	35	35	35	35	N-(dodecanoyl)-sphing-4-enine-1-phosphocholine	LMSP03010002	SM 18:1;O2/12:0	C35H71N2O6P	Avanti Lipids
	SM(d18:1/14:0)	[M+H]+	675.5 > 264.4	675.5 > 264.4	6.06	5.24	40	40	35	35	N-(tetradecanoyl)-sphing-4-enine-1-phosphocholine	LMSP03010028	SM 18:1;O2/14:0	C37H75N2O6P
	SM(d18:1/16:0)	[M+H]+	703.6 > 264.4	703.6 > 264.4	6.48	5.81	40	40	50	55	N-(hexadecanoyl)-sphing-4-enine-1-phosphocholine	LMSP03010003	SM 18:1;O2/16:0	C39H79N2O6P	Avanti Lipids
	SM(d18:1/17:0)	[M+H]+	717.6 > 264.4	717.6 > 264.4	6.73	6.15	30	25	45	45	N-(heptadecanoyl)-sphing-4-enine-1-phosphocholine	LMSP03010044	SM 18:1;O2/17:0	C40H81N2O6P	Avanti Lipids
	SM(d18:1/18:0)	[M+H]+	731.6 > 264.4	731.6 > 264.4	7.04	6.48	40	40	45	50	N-(octadecanoyl)-sphing-4-enine-1-phosphocholine	LMSP03010001	SM 18:1;O2/18:0	C41H83N2O6P	Avanti Lipids
	SM(d18:1/18:1)	[M+H]+	729.6 > 264.4	729.6 > 264.4	6.59	5.92	40	40	45	45	N-(9Z-octadecenoyl)-sphing-4-enine-1-phosphocholine	LMSP03010029	SM 18:1;O2/18:1	C41H81N2O6P	Avanti Lipids
	SM(d18:1/20:0)	[M+H]+	759.6 > 264.4	759.6 > 264.4	7.78	7.35	40	40	45	45	N-(eicosanoyl)-sphing-4-enine-1-phosphocholine	LMSP03010005	SM 18:1;O2/20:0	C43H87N2O6P
	SM(d18:1/22:0)	[M+H]+	787.7 > 264.4	787.7 > 264.4	8.84	8.34	40	40	45	45	N-(docosanoyl)-sphing-4-enine-1-phosphocholine	LMSP03010006	SM 18:1;O2/22:0	C45H91N2O6P
	SM(d18:1/23:0)	[M+H]+	801.7 > 264.4	801.7 > 264.4	9.51	8.9	40	40	45	45	N-(tricosanoyl)-sphing-4-enine-1-phosphocholine	LMSP03010078	SM 18:1;O2/23:0	C46H93N2O6P
	SM(d18:1/24:0)	[M+H]+	815.7 > 264.4	815.7 > 264.4	10.3	9.48	40	40	45	50	N-(tetracosanoyl)-sphing-4-enine-1-phosphocholine	LMSP03010008	SM 18:1;O2/24:0	C47H95N2O6P	Avanti Lipids
	SM(d18:1/24:1)	[M+H]+	813.7 > 264.4	813.7 > 264.4	8.95	8.42	40	40	45	50	N-(15Z-tetracosenoyl)-sphing-4-enine-1-phosphocholine	LMSP03010007	SM 18:1;O2/24:1	C47H93N2O6P	Avanti Lipids
	SM(d18:1/26:0)	[M+H]+	843.7 > 264.4	843.7 > 264.4	12.5	10.74	40	40	40	40	N-(hexacosanoyl)-sphing-4-enine-1-phosphocholine	LMSP03010010	SM 18:1;O2/26:0	C49H99N2O6P
	SM(d18:2/16:0)	[M+H]+	701.6 > 262.4	701.6 > 262.4	6.15	5.35	40	40	45	45	N-(hexadecanoyl)-4E,14Z-sphingadienine-1-phosphocholine	LMSP03010090	SM 18:2;O2/16:0	C39H77N2O6P
	SM(d18:2/18:0)	[M+H]+	729.6 > 262.4	729.6 > 262.4	6.59	5.94	40	40	45	45	N-(octadecanoyl)-4E,14Z-sphingadienine-1-phosphocholine	LMSP03010050	SM 18:2;O2/18:0	C41H81N2O6P
	SM(d18:2/22:0)	[M+H]+	785.6 > 262.4	785.6 > 262.4	8.03	7.54	40	40	45	45	N-(docosanoyl)-4E,12Z-sphingadienine-1-phosphocholine	LMSP03010092	SM 18:2;O2/22:0	C45H89N2O6P
	SM(d18:2/24:0)	[M+H]+	813.7 > 262.4	813.7 > 262.4	9.18	8.55	40	40	45	45	N-(tetracosanoyl)-4E,14Z-sphingadienine-1-phosphocholine	LMSP03010081	SM 18:2;O2/24:0	C47H93N2O6P
	SM(d18:2/24:1)	[M+H]+	811.7 > 262.4	811.7 > 262.4	8.12	7.6	40	40	45	45	N-(15Z-tetracosenoyl)-4E,14Z-sphingadienine-1-phosphocholine	LMSP03010080	SM 18:2;O2/24:1	C47H91N2O6P
	S1P(d16:1)	[M+H]+	352.4 > 236.2	352.4 > 236.2	2.37	1.81	20	20	20	20	Hexadecaphing-4-enine-1-phosphate	LMSP01050005	SPBP 16:1;O2	C16H34NO5P
	S1P(d17:1)	[M+H]+	366.2 > 250.3	366.2 > 250.3	2.9	2.29	20	20	20	20	Heptadecasphing-4-enine-1-phosphate	LMSP01050007	SPBP 17:1;O2	C17H36NO5P	Avanti Lipids
	S1P(d18:1)	[M+H]+	380.2 > 264.4	380.2 > 264.4	3.38	2.82	20	20	20	20	Sphing-4-enine-1-phosphate	LMSP01050001	SPBP 18:1;O2	C18H38NO5P	Avanti Lipids
	S1P(d18:2)	[M+H]+	378.2 > 262.4	378.2 > 262.4	2.73	2.1	20	20	20	20
	Spa(d18:0)	[M+H]+	302.3 > 284.3	302.3 > 284.3	3.28	3.06	15	20	5	10	Sphinganine	LMSP01020001	SPB 18:0;O2	C18H39NO2	Avanti Lipids
	Sph(d18:2)	[M+H]+	298.3 > 250.3	298.3 > 250.3	2.35	1.99	20	20	15	15	Sphinga-4E,14Z-dienine	LMSP01080002	SPB 18:2;O2	C18H35NO2
	3-ketoSpa	[M+H]+	300.3 > 270.3	300.1 > 270.3	3.3	3.1	20	10	10	16	3-dehydrosphinganine	LMSP01020002	SPB 18:1;O2	C18H37NO2	Larodan
	Spa1P(d18:0)	[M+H]+	382.2 > 266.4	382.2 > 266.4	3.66	3.18	20	20	20	20	Sphinganine-1-phosphate	LMSP01050002	SPBP 18:0;O2	C18H40NO5P	Avanti Lipids
	Sph(d16:1)	[M+H]+	272.0 > 254.4	272.0 > 254.4	1.99	1.7	20	20	10	10	Hexadecasphing-4E-enine	LMSP01040008	SPB 16:1;O2	C16H33NO2
	Sph(d18:1)	[M+H]+	300.3 > 282.3	300.3 > 282.3	2.99	2.7	20	20	10	10	Sphing-4-enine	LMSP01010001	SPB 18:1;O2	C18H37NO2	Avanti Lipids
	HexosylSph(d18:1)	[M+H]+	462.3 > 282.3	462.3 > 282.3	2.65	2.31	40	40	20	20	1-β-glucosyl-sphing-4-enine	LMSP05010031		C24H47NO7
	Cer(d18:1/16:0)_d7	[M+H-H2O]+	527.5 > 271.4	527.4 > 271.4	6.75	6.09	40	40	55	55					Avanti Lipids
	Cer(d18:1/18:0)_d7	[M+H-H2O]+	555.5 > 271.4	555.5 > 271.4	7.41	6.87	35	35	60	55					Avanti Lipids
	Cer(d18:1/24:1)_d7	[M+H-H2O]+	637.6 > 271.4	637.6 > 271.4	9.74	8.96	35	35	70	75					Avanti Lipids
	Cer(d18:1/24:0)_d7	[M+H-H2O]+	639.6 > 271.4	639.6 > 271.4	11.38	10.12	35	35	70	70					Avanti Lipids
	SM(d18:1/18:1)_d9	[M+H]+	738.6 > 264.4	738.6 > 264.4	6.57	5.9	35	35	45	50					Avanti Lipids
	HexCer(d18:1/18:0)_d5	[M+H-H2O]+	715.6 > 269.4	715.6 > 269.4	6.81	6.29	30	30	50	65					Avanti Lipids
	HexCer(d18:1/16:0)_d3	[M+H-H2O]+	685.4 > 264.4	685.6 > 264.4	6.33	5.67	30	30	55	50					Matreya
	LacCer(d18:1/16:0)_d3	[M+H-H2O]+	847.8 > 264.4	847.8 > 264.4	6.16	5.5	35	35	55	55					Matreya
	CerP(d18:1/15:0)_d7	[M+H]+	611.5 > 271.3	611.5 > 271.3	5.82	5.04	30	30	45	55					Avanti Lipids
	Sph(d18:1)_d7	[M+H]+	307.3 > 289.3	307.3 > 289.3	2.97	2.75	20	20	10	10					Avanti Lipids
	Spa(d18:0)_d7	[M+H]+	309.3 > 291.3	309.3 > 291.3	3.26	3.03	15	20	5	10					Avanti Lipids
	S1P(d18:1)_d7	[M+H]+	387.3 > 271.4	387.3 > 271.4	3.35	2.79	35	35	25	25					Avanti Lipids

## Sheet: Table S3
	Table S3: Internal standard mix concentrations for all cohorts
		Concentration in internal standard mix [µM]
	Internal Standard	C1	C2	C3	Application	Purchased from
	Cer(d18:1/16:0)_d7	4	4	10.7901	9.34208	Avanti Lipids
	Cer(d18:1/18:0)_d7	4	4	6.28276	4.44235	Avanti Lipids
	Cer(d18:1/24:1)_d7	10	8	13.0048	8.88081	Avanti Lipids
	Cer(d18:1/24:0)_d7	N.A.	15	17.6506	11.0662	Avanti Lipids
	SM(d18:1/18:1)_d9	80	80	81.2898	73.8998	Avanti Lipids
	HexCer(d18:1/18:0)_d5	3	4.81955	4.80136	4.36488	Avanti Lipids
	HexCer(d18:1/16:0)_d3	N.A.	5	8.81935	3.62085	Matreya
	Hex3Cer(d18:1/18:0)_d3	N.A.	1.0a	1.0a	1.4a	Matreya
	LacCer(d18:1/16:0)_d3	N.A.	10	13.8728	8.93326	Matreya
	CerP(d18:1/15:0)_d7	N.A.	1.0a	2.0a	1.73731	Avanti Lipids
	Sph(d18:1)_d7	0.1a	0.1a	0.17a	0.177942	Avanti Lipids
	Spa(d18:0)_d7	N.A.	N.A.	0.05a	0.0589267	Avanti Lipids
	S1P(d18:1)_d7	3.0a	5.0a	9.1a	5.45669	Avanti Lipids
	LacCer(d18:1/17:0)	8	N.A.	N.A.	N.A.	Avanti Lipids
	a: Internal standard present in the mix but not used in this study

## Sheet: Table S4
	Table S4: Gradients and chromatographic conditions
	Column	BEH C8		Zorbax C18		CSH C18
	Flow rate (mL/min)	0.375		0.45		0.35
	Column temperature	50°C		40°C		45°C
		Time (min)	% Eluent B	Time (min)	% Eluent B	Time (min)	% Eluent B
		0	85	0	75	0	80
		5	100	1	75	1	80
		8	100	5	100	2.5	85
		8.1	85	15.2	100	3	97
		10	85	15.3	75	9	100
				16	75	13	100
						13.1	80
						13.5	80

## Sheet: Table S5
	Table S5: Summary of the cohorts and method development steps compared in this study
		Cohort 1	Cohort 2	Cohort 3	Cohort 1 - Application
	Matrix	Plasma	Plasma	Plasma	Plasma
	Samples	90	48	40	90
	Disease	Asthma/BPD	Obesity	SLE	Asthma/BPD
	Columns	BEH C8, Zorbax C18	BEH C8, Zorbax C18	BEH C8, Zorbax C18	Zorbax C18, CSH C18
	Extractions	MeOH, BD	MeOH	MeOH, BD	MeOH
	Lab reference material	Yes	Yes	Yes	Yes
	NIST	No	Yes	Yes	Yes
	Aims	Establish method baseline	Evaluate if results validate (in challengin matrix)	Check, that consistency has improved	Evaluate consistency by moving from one C18 column to another
		Check most influential parameters	Decide for future improvements	Validate that column is most important	Measure without absolute quantification
		Evaluate necessary sample number	Assess the influence of the individual	Validate that extraction is irrelevant for those compounds	Include new compounds and 4 new LIS
					Assessing optimal LIS for Ceramides
	Improvements decided	Change of IS concentration	Increase concentration of some IS	Compare to previous IS mix
		Use of > 264 SRM for SM
		Added 3 LIS

## Sheet: Table S6
	Table S6: Summary of results for all reported comparisons for C1, C2, and C3
	Cohort	Compound	Comparison	LISa	Change	Slope	log2(Slope)	Intercept	Slope contains 1	Intercept contains 0	Slope Range	Intercept Range	Spearman rho	Pearson r	Tertile Score
	C1	DhCer(d18:0/16:0)	C18_BD vs C18_Met	No	e	0.67	-0.577767	-2.86	No	No	0.12	4.97	0.887	0.894	66.7
	C1	DhCer(d18:0/16:0)	C18_BD vs C8_BD	No	c	0.42	-1.25154	5.93	No	No	0.11	5.29	0.73	0.842	46.7
	C1	DhCer(d18:0/16:0)	C18_BD vs C8_Met	No	b	0.41	-1.2863	5.81	No	No	0.13	6.06	0.729	0.76	48.9
	C1	DhCer(d18:0/16:0)	C18_Met vs C8_BD	No	b	0.64	-0.643856	7.43	No	No	0.2	5.23	0.764	0.803	60
	C1	DhCer(d18:0/16:0)	C18_Met vs C8_Met	No	c	0.67	-0.577767	6.23	No	No	0.15	3.91	0.848	0.875	71.1
	C1	DhCer(d18:0/16:0)	C8_BD vs C8_Met	No	e	0.99	-0.0144996	-0.68	YES	YES	0.27	6.42	0.843	0.845	64.4
	C1	Cer(d18:1/12:0)	C18_BD vs C18_Met	No	e	0.93	-0.104697	-0.48	YES	No	0.22	0.8	0.817	0.899	67.8
	C1	Cer(d18:1/12:0)	C18_BD vs C8_BD	No	c	0.62	-0.68966	-0.12	No	YES	0.12	0.51	0.885	0.95	80
	C1	Cer(d18:1/12:0)	C18_BD vs C8_Met	No	b	1.18	0.238787	-1.13	No	No	0.4	1.57	0.778	0.783	56.7
	C1	Cer(d18:1/12:0)	C18_Met vs C8_BD	No	b	0.65	-0.621488	0.23	No	YES	0.16	0.59	0.846	0.926	63.3
	C1	Cer(d18:1/12:0)	C18_Met vs C8_Met	No	c	1.11	0.15056	-0.49	YES	No	0.5	1.13	0.755	0.74	60
	C1	Cer(d18:1/12:0)	C8_BD vs C8_Met	No	e	2.12	1.08406	-1.47	No	No	1.04	2.45	0.598	0.667	43.3
	C1	Cer(d18:1/14:0)	C18_BD vs C18_Met	No	e	0.74	-0.434403	-0.43	No	YES	0.19	11.27	0.783	0.81	65.6
	C1	Cer(d18:1/14:0)	C18_BD vs C8_BD	No	c	0.55	-0.862496	2.02	No	YES	0.09	4.16	0.933	0.952	73.3
	C1	Cer(d18:1/14:0)	C18_BD vs C8_Met	No	b	0.55	-0.862496	1.9	No	YES	0.16	9.11	0.719	0.803	57.8
	C1	Cer(d18:1/14:0)	C18_Met vs C8_BD	No	b	0.73	-0.454032	3	No	YES	0.22	9.2	0.8	0.816	72.2
	C1	Cer(d18:1/14:0)	C18_Met vs C8_Met	No	c	0.76	-0.395929	1.06	No	YES	0.15	5.79	0.901	0.92	74.4
	C1	Cer(d18:1/14:0)	C8_BD vs C8_Met	No	e	1.03	0.0426443	-2.49	YES	YES	0.27	10.45	0.764	0.823	68.9
	C1	Cer(d18:1/16:0)	C18_BD vs C18_Met	Yes	e	1.04	0.0565835	-13.4	YES	YES	0.35	83.02	0.808	0.813	66.7
	C1	Cer(d18:1/16:0)	C18_BD vs C8_BD	Yes	c	1.18	0.238787	0.51	No	YES	0.17	37.81	0.942	0.937	84.4
	C1	Cer(d18:1/16:0)	C18_BD vs C8_Met	Yes	b	1.21	0.275007	-19.37	No	YES	0.36	85.48	0.81	0.809	68.9
	C1	Cer(d18:1/16:0)	C18_Met vs C8_BD	Yes	b	1.11	0.15056	17.82	YES	YES	0.34	78.43	0.787	0.807	66.7
	C1	Cer(d18:1/16:0)	C18_Met vs C8_Met	Yes	c	1.16	0.214125	-1.88	No	YES	0.17	35.24	0.892	0.906	73.3
	C1	Cer(d18:1/16:0)	C8_BD vs C8_Met	Yes	e	0.98	-0.0291463	-9.32	YES	YES	0.28	83.63	0.815	0.836	71.1
	C1	Cer(d18:1/18:1)	C18_BD vs C18_Met	No	e	0.55	-0.862496	0.24	No	YES	0.21	1.24	0.738	0.575	55.6
	C1	Cer(d18:1/18:1)	C18_BD vs C8_BD	No	c	0.44	-1.18442	0.14	No	YES	0.12	0.87	0.817	0.823	68.9
	C1	Cer(d18:1/18:1)	C18_BD vs C8_Met	No	b	0.54	-0.888969	-0.29	No	YES	0.16	1.07	0.666	0.551	56.7
	C1	Cer(d18:1/18:1)	C18_Met vs C8_BD	No	b	0.83	-0.268817	-0.12	No	YES	0.33	1.19	0.691	0.646	53.3
	C1	Cer(d18:1/18:1)	C18_Met vs C8_Met	No	c	1	0	-0.55	YES	No	0.28	1	0.799	0.873	72.2
	C1	Cer(d18:1/18:1)	C8_BD vs C8_Met	No	e	1.33	0.411426	-0.83	No	No	0.61	1.91	0.605	0.609	52.2
	C1	Cer(d18:1/18:0)	C18_BD vs C18_Met	Yes	e	0.95	-0.0740006	-4.93	YES	YES	0.15	16.28	0.919	0.928	82.2
	C1	Cer(d18:1/18:0)	C18_BD vs C8_BD	Yes	c	0.87	-0.200913	-2.14	No	YES	0.07	6.49	0.986	0.985	88.9
	C1	Cer(d18:1/18:0)	C18_BD vs C8_Met	Yes	b	0.82	-0.286304	-4.48	No	YES	0.1	11.85	0.911	0.926	75.6
	C1	Cer(d18:1/18:0)	C18_Met vs C8_BD	Yes	b	0.89	-0.168123	3.3	No	YES	0.15	14.73	0.917	0.921	82.2
	C1	Cer(d18:1/18:0)	C18_Met vs C8_Met	Yes	c	0.86	-0.217591	-0.68	No	YES	0.06	5.93	0.984	0.986	91.1
	C1	Cer(d18:1/18:0)	C8_BD vs C8_Met	Yes	e	0.96	-0.0588937	-3.8	YES	YES	0.14	11.71	0.912	0.925	75.6
	C1	Cer(d18:1/20:0)	C18_BD vs C18_Met	No	e	1.17	0.226509	7.81	No	YES	0.31	66.01	0.823	0.843	68.9
	C1	Cer(d18:1/20:0)	C18_BD vs C8_BD	No	c	0.4	-1.32193	28.81	No	No	0.09	18.1	0.888	0.886	71.1
	C1	Cer(d18:1/20:0)	C18_BD vs C8_Met	No	b	0.34	-1.55639	37.11	No	No	0.11	26.17	0.753	0.78	62.2
	C1	Cer(d18:1/20:0)	C18_Met vs C8_BD	No	b	0.33	-1.59946	31.61	No	No	0.09	23.39	0.79	0.789	68.9
	C1	Cer(d18:1/20:0)	C18_Met vs C8_Met	No	c	0.31	-1.68966	31.1	No	No	0.07	20.09	0.827	0.868	73.3
	C1	Cer(d18:1/20:0)	C8_BD vs C8_Met	No	e	0.94	-0.0892673	1.13	YES	YES	0.16	19.09	0.874	0.882	77.8
	C1	Cer(d18:1/22:0)	C18_BD vs C18_Met	No	e	1.43	0.516015	-174.38	No	No	0.39	272.09	0.812	0.804	71.1
	C1	Cer(d18:1/22:0)	C18_BD vs C8_BD	No	c	0.93	-0.104697	14.43	No	YES	0.07	46.5	0.987	0.99	97.8
	C1	Cer(d18:1/22:0)	C18_BD vs C8_Met	No	b	1	0	2.92	YES	YES	0.22	152.72	0.865	0.884	71.1
	C1	Cer(d18:1/22:0)	C18_Met vs C8_BD	No	b	0.65	-0.621488	133.79	No	No	0.2	170.92	0.817	0.806	71.1
	C1	Cer(d18:1/22:0)	C18_Met vs C8_Met	No	c	0.73	-0.454032	103.26	No	No	0.15	120.38	0.916	0.904	77.8
	C1	Cer(d18:1/22:0)	C8_BD vs C8_Met	No	e	1.05	0.0703893	0.15	YES	YES	0.24	155.23	0.872	0.886	73.3
	C1	Cer(d18:1/24:1)	C18_BD vs C18_Met	Yes	e	0.93	-0.104697	62.91	YES	YES	0.19	175.94	0.878	0.86	82.2
	C1	Cer(d18:1/24:1)	C18_BD vs C8_BD	Yes	c	1.03	0.0426443	1.15	YES	YES	0.07	57.38	0.987	0.99	93.3
	C1	Cer(d18:1/24:1)	C18_BD vs C8_Met	Yes	b	0.98	-0.0291463	90.4	YES	YES	0.25	204.18	0.835	0.811	75.6
	C1	Cer(d18:1/24:1)	C18_Met vs C8_BD	Yes	b	1.11	0.15056	-69.48	YES	YES	0.24	221.18	0.865	0.85	80
	C1	Cer(d18:1/24:1)	C18_Met vs C8_Met	Yes	c	1.04	0.0565835	21.02	YES	YES	0.08	74.28	0.944	0.947	86.7
	C1	Cer(d18:1/24:1)	C8_BD vs C8_Met	Yes	e	0.94	-0.0892673	96.98	YES	YES	0.26	219.75	0.832	0.812	73.3
	C1	Cer(d18:1/24:0)	C18_BD vs C18_Met	No	e	1.64	0.713696	-843.61	No	No	0.5	1087.29	0.802	0.842	64.4
	C1	Cer(d18:1/24:0)	C18_BD vs C8_BD	No	c	1.47	0.555816	-394.71	No	No	0.19	419.15	0.911	0.953	82.2
	C1	Cer(d18:1/24:0)	C18_BD vs C8_Met	No	b	1.54	0.62293	-434.03	No	YES	0.45	1014.33	0.872	0.864	73.3
	C1	Cer(d18:1/24:0)	C18_Met vs C8_BD	No	b	0.89	-0.168123	339.54	YES	YES	0.26	705.62	0.708	0.77	57.8
	C1	Cer(d18:1/24:0)	C18_Met vs C8_Met	No	c	1	0	122.05	YES	YES	0.27	642.52	0.862	0.832	71.1
	C1	Cer(d18:1/24:0)	C8_BD vs C8_Met	No	e	1.03	0.0426443	-15.71	YES	YES	0.33	870.94	0.847	0.858	75.6
	C1	SM(d18:1/12:0)	C18_BD vs C18_Met	No	e	1.12	0.163499	-19.25	YES	YES	0.23	156.16	0.931	0.944	80
	C1	SM(d18:1/12:0)	C18_BD vs C8_BD	No	c	1.18	0.238787	-29.89	No	YES	0.1	69.25	0.973	0.98	93.3
	C1	SM(d18:1/12:0)	C18_BD vs C8_Met	No	b	1.34	0.422233	-48.3	No	YES	0.32	199.26	0.923	0.925	82.2
	C1	SM(d18:1/12:0)	C18_Met vs C8_BD	No	b	1.07	0.0976108	-18.96	YES	YES	0.21	172.84	0.918	0.935	77.8
	C1	SM(d18:1/12:0)	C18_Met vs C8_Met	No	c	1.2	0.263034	-17.14	No	YES	0.1	77.12	0.97	0.976	88.9
	C1	SM(d18:1/12:0)	C8_BD vs C8_Met	No	e	1.13	0.176323	-5.86	No	YES	0.26	208.53	0.919	0.92	80
	C1	SM(d18:1/16:0)	C18_BD vs C18_Met	No	e	0.8	-0.321928	7030.48	No	YES	0.26	22181.7	0.846	0.794	64.4
	C1	SM(d18:1/16:0)	C18_BD vs C8_BD	No	c	1.58	0.659925	-16990.7	No	No	0.23	17374.6	0.901	0.924	75.6
	C1	SM(d18:1/16:0)	C18_BD vs C8_Met	No	b	1.59	0.669027	-21955.8	No	YES	0.62	52500.1	0.788	0.735	57.8
	C1	SM(d18:1/16:0)	C18_Met vs C8_BD	No	b	2.12	1.08406	-40146.2	No	No	0.62	46987.7	0.816	0.763	64.4
	C1	SM(d18:1/16:0)	C18_Met vs C8_Met	No	c	1.9	0.925999	-28222.2	No	No	0.32	21669.7	0.909	0.893	73.3
	C1	SM(d18:1/16:0)	C8_BD vs C8_Met	No	e	0.92	-0.120294	4496.89	YES	YES	0.29	35164.1	0.842	0.771	64.4
	C1	SM(d18:1/18:1)	C18_BD vs C18_Met	Yes	e	0.96	-0.0588937	333.13	YES	YES	0.22	2155.5	0.871	0.856	66.7
	C1	SM(d18:1/18:1)	C18_BD vs C8_BD	Yes	c	1.11	0.15056	-671.71	No	No	0.08	792.6	0.983	0.986	91.1
	C1	SM(d18:1/18:1)	C18_BD vs C8_Met	Yes	b	1.12	0.163499	-466.65	YES	YES	0.28	2473.64	0.859	0.856	71.1
	C1	SM(d18:1/18:1)	C18_Met vs C8_BD	Yes	b	1.18	0.238787	-1323.28	No	YES	0.28	3058.41	0.843	0.835	64.4
	C1	SM(d18:1/18:1)	C18_Met vs C8_Met	Yes	c	1.16	0.214125	-910.58	No	No	0.15	1359.1	0.958	0.959	84.4
	C1	SM(d18:1/18:1)	C8_BD vs C8_Met	Yes	e	0.99	-0.0144996	332.14	YES	YES	0.19	2011.48	0.86	0.861	71.1
	C1	SM(d18:1/18:0)	C18_BD vs C18_Met	No	e	0.85	-0.234465	671.45	No	YES	0.21	4196.54	0.865	0.87	77.8
	C1	SM(d18:1/18:0)	C18_BD vs C8_BD	No	c	1.08	0.111031	-1922.56	No	No	0.15	2602.5	0.935	0.94	84.4
	C1	SM(d18:1/18:0)	C18_BD vs C8_Met	No	b	1.07	0.0976108	-2040.44	YES	YES	0.29	5943.11	0.834	0.819	71.1
	C1	SM(d18:1/18:0)	C18_Met vs C8_BD	No	b	1.29	0.367371	-3087.65	No	No	0.27	4720.93	0.854	0.872	73.3
	C1	SM(d18:1/18:0)	C18_Met vs C8_Met	No	c	1.25	0.321928	-2609.33	No	No	0.14	2317.45	0.939	0.926	86.7
	C1	SM(d18:1/18:0)	C8_BD vs C8_Met	No	e	0.97	-0.0439433	368.46	YES	YES	0.18	3815.25	0.856	0.855	68.9
	C1	SM(d18:1/24:1)	C18_BD vs C18_Met	No	e	0.78	-0.358454	5030.01	No	YES	0.29	15853.5	0.817	0.799	66.7
	C1	SM(d18:1/24:1)	C18_BD vs C8_BD	No	c	1.57	0.650765	-3492.79	No	YES	0.3	16953.6	0.899	0.9	77.8
	C1	SM(d18:1/24:1)	C18_BD vs C8_Met	No	b	1.5	0.584963	2709.24	No	YES	0.72	38116.8	0.759	0.658	68.9
	C1	SM(d18:1/24:1)	C18_Met vs C8_BD	No	b	2.07	1.04963	-14297.4	No	YES	0.83	41695.1	0.75	0.731	60
	C1	SM(d18:1/24:1)	C18_Met vs C8_Met	No	c	1.83	0.871844	-2408.65	No	YES	0.35	15879.1	0.888	0.801	77.8
	C1	SM(d18:1/24:1)	C8_BD vs C8_Met	No	e	0.91	-0.136062	9370.58	YES	YES	0.29	26580.5	0.803	0.692	68.9
	C1	SM(d18:1/24:0)	C18_BD vs C18_Met	No	e	1.21	0.275007	-5782.69	YES	YES	0.44	11741.4	0.726	0.751	53.3
	C1	SM(d18:1/24:0)	C18_BD vs C8_BD	No	c	1.36	0.443607	-3004.46	No	No	0.26	6623.97	0.901	0.93	66.7
	C1	SM(d18:1/24:0)	C18_BD vs C8_Met	No	b	1.37	0.454176	-4080.99	No	YES	0.52	14054.5	0.796	0.766	62.2
	C1	SM(d18:1/24:0)	C18_Met vs C8_BD	No	b	1.18	0.238787	1865.03	YES	YES	0.52	14616.5	0.668	0.693	57.8
	C1	SM(d18:1/24:0)	C18_Met vs C8_Met	No	c	1.17	0.226509	1445.79	No	YES	0.27	6610.1	0.843	0.832	68.9
	C1	SM(d18:1/24:0)	C8_BD vs C8_Met	No	e	0.98	-0.0291463	-246.53	YES	YES	0.36	12454.1	0.796	0.754	66.7
	C1	HexCer(d18:1/16:0)	C18_BD vs C18_Met	No	e	0.82	-0.286304	113.76	No	YES	0.29	346.72	0.862	0.841	66.7
	C1	HexCer(d18:1/16:0)	C18_BD vs C8_BD	No	c	0.99	-0.0144996	-91.19	YES	No	0.16	163.67	0.96	0.959	86.7
	C1	HexCer(d18:1/16:0)	C18_BD vs C8_Met	No	b	0.96	-0.0588937	0.82	YES	YES	0.38	414.93	0.818	0.823	66.7
	C1	HexCer(d18:1/16:0)	C18_Met vs C8_BD	No	b	1.23	0.298658	-221.43	No	YES	0.43	471.09	0.848	0.835	68.9
	C1	HexCer(d18:1/16:0)	C18_Met vs C8_Met	No	c	1.22	0.286881	-141.76	No	No	0.25	233.93	0.905	0.911	80
	C1	HexCer(d18:1/16:0)	C8_BD vs C8_Met	No	e	0.97	-0.0439433	95.65	YES	YES	0.28	287.19	0.838	0.86	73.3
	C1	HexCer(d18:1/18:1)	C18_BD vs C18_Met	No	e	0.71	-0.494109	-0.38	No	YES	0.26	2.03	0.796	0.828	55.6
	C1	HexCer(d18:1/18:1)	C18_BD vs C8_BD	No	c	1	0	-0.3	YES	YES	0.2	1.72	0.897	0.928	73.3
	C1	HexCer(d18:1/18:1)	C18_BD vs C8_Met	No	b	1	0	-0.1	YES	YES	0.3	2.57	0.82	0.854	61.1
	C1	HexCer(d18:1/18:1)	C18_Met vs C8_BD	No	b	1.52	0.604071	-0.34	No	YES	0.56	2.9	0.72	0.782	48.9
	C1	HexCer(d18:1/18:1)	C18_Met vs C8_Met	No	c	1.41	0.495695	0.36	No	YES	0.35	1.77	0.828	0.851	61.1
	C1	HexCer(d18:1/18:1)	C8_BD vs C8_Met	No	e	0.93	-0.104697	0.68	YES	YES	0.24	1.87	0.809	0.839	67.8
	C1	HexCer(d18:1/18:0)	C18_BD vs C18_Met	Yes	e	0.9	-0.152003	2.51	No	YES	0.19	16.15	0.899	0.925	75.6
	C1	HexCer(d18:1/18:0)	C18_BD vs C8_BD	Yes	c	1.05	0.0703893	-0.57	No	YES	0.1	8.08	0.983	0.988	88.9
	C1	HexCer(d18:1/18:0)	C18_BD vs C8_Met	Yes	b	1.05	0.0703893	1.94	YES	YES	0.19	14.82	0.905	0.935	75.6
	C1	HexCer(d18:1/18:0)	C18_Met vs C8_BD	Yes	b	1.2	0.263034	-6.17	No	YES	0.26	22	0.885	0.92	68.9
	C1	HexCer(d18:1/18:0)	C18_Met vs C8_Met	Yes	c	1.17	0.226509	-2.46	No	YES	0.11	9.68	0.967	0.971	86.7
	C1	HexCer(d18:1/18:0)	C8_BD vs C8_Met	Yes	e	1.01	0.0143553	2.43	YES	YES	0.16	16.34	0.888	0.932	66.7
	C1	HexCer(d18:1/24:1)	C18_BD vs C18_Met	No	e	1.01	0.0143553	94.45	YES	YES	0.25	292.09	0.89	0.895	77.8
	C1	HexCer(d18:1/24:1)	C18_BD vs C8_BD	No	c	1.77	0.823749	-25.18	No	YES	0.29	285.34	0.955	0.96	82.2
	C1	HexCer(d18:1/24:1)	C18_BD vs C8_Met	No	b	1.62	0.695994	123.88	No	YES	0.5	529.17	0.873	0.871	80
	C1	HexCer(d18:1/24:1)	C18_Met vs C8_BD	No	b	1.84	0.879706	-233.7	No	YES	0.46	537.76	0.864	0.869	75.6
	C1	HexCer(d18:1/24:1)	C18_Met vs C8_Met	No	c	1.6	0.678072	25.2	No	YES	0.21	229.69	0.94	0.936	77.8
	C1	HexCer(d18:1/24:1)	C8_BD vs C8_Met	No	e	0.89	-0.168123	173.78	No	YES	0.2	393.86	0.884	0.886	75.6
	C1	LacCer(d18:1/12:0)	C18_BD vs C18_Met	No	e	1.71	0.773996	-0.22	No	YES	0.44	1.13	0.848	0.914	70
	C1	LacCer(d18:1/12:0)	C18_BD vs C8_BD	No	c	2	1	-0.2	No	YES	0.35	0.91	0.944	0.945	83.3
	C1	LacCer(d18:1/12:0)	C18_BD vs C8_Met	No	b	2.3	1.20163	0	No	YES	0.68	1.7	0.838	0.891	73.3
	C1	LacCer(d18:1/12:0)	C18_Met vs C8_BD	No	b	1.23	0.298658	-0.1	No	YES	0.26	1.17	0.903	0.923	77.8
	C1	LacCer(d18:1/12:0)	C18_Met vs C8_Met	No	c	1.34	0.422233	0.33	No	YES	0.17	0.83	0.932	0.961	76.7
	C1	LacCer(d18:1/12:0)	C8_BD vs C8_Met	No	e	1.12	0.163499	0.39	YES	YES	0.24	1.18	0.907	0.93	81.1
	C1	LacCer(d18:1/16:0)	C18_BD vs C18_Met	No	e	0.82	-0.286304	-37.39	No	YES	0.23	688.64	0.759	0.804	62.2
	C1	LacCer(d18:1/16:0)	C18_BD vs C8_BD	No	c	1.1	0.137504	-241.61	No	YES	0.22	640.89	0.924	0.931	73.3
	C1	LacCer(d18:1/16:0)	C18_BD vs C8_Met	No	b	1.3	0.378512	-706.09	No	No	0.4	1225.63	0.745	0.809	57.8
	C1	LacCer(d18:1/16:0)	C18_Met vs C8_BD	No	b	1.33	0.411426	-216.31	No	YES	0.39	904.81	0.803	0.824	64.4
	C1	LacCer(d18:1/16:0)	C18_Met vs C8_Met	No	c	1.48	0.565597	-484.34	No	No	0.35	775.69	0.883	0.9	77.8
	C1	LacCer(d18:1/16:0)	C8_BD vs C8_Met	No	e	1.16	0.214125	-382.81	No	YES	0.34	1095.46	0.804	0.834	64.4
	C1	LacCer(d18:1/24:1)	C18_BD vs C18_Met	No	e	1.33	0.411426	-27.73	No	YES	0.3	132.59	0.852	0.88	68.9
	C1	LacCer(d18:1/24:1)	C18_BD vs C8_BD	No	c	2.1	1.07039	-8.93	No	YES	0.36	129.72	0.931	0.94	77.8
	C1	LacCer(d18:1/24:1)	C18_BD vs C8_Met	No	b	2.14	1.09761	-113.58	No	No	0.52	229.58	0.779	0.848	66.7
	C1	LacCer(d18:1/24:1)	C18_Met vs C8_BD	No	b	1.63	0.704872	-0.92	No	YES	0.33	168.62	0.89	0.896	75.6
	C1	LacCer(d18:1/24:1)	C18_Met vs C8_Met	No	c	1.55	0.632268	-22.23	No	YES	0.22	124.28	0.906	0.944	75.6
	C1	LacCer(d18:1/24:1)	C8_BD vs C8_Met	No	e	0.98	-0.0291463	-55.42	YES	YES	0.22	200.99	0.839	0.865	75.6
	C1	LacCer(d18:1/24:0)	C18_BD vs C18_Met	No	e	2.6	1.37851	-97.88	No	No	0.97	93.01	0.709	0.804	56.7
	C1	LacCer(d18:1/24:0)	C18_BD vs C8_BD	No	c	1.6	0.678072	-26.46	No	No	0.29	27.18	0.862	0.918	70
	C1	LacCer(d18:1/24:0)	C18_BD vs C8_Met	No	b	1.64	0.713696	-20.64	No	YES	0.7	64.72	0.665	0.761	52.2
	C1	LacCer(d18:1/24:0)	C18_Met vs C8_BD	No	b	0.65	-0.621488	26.89	No	No	0.19	29.22	0.766	0.84	62.2
	C1	LacCer(d18:1/24:0)	C18_Met vs C8_Met	No	c	0.65	-0.621488	39.42	No	No	0.15	22.92	0.786	0.839	62.2
	C1	LacCer(d18:1/24:0)	C8_BD vs C8_Met	No	e	0.96	-0.0588937	12.72	YES	YES	0.28	34.63	0.823	0.851	68.9
	C2	DhCer(d18:0/16:0)	C18_Met vs C8_Met	No	c	0.93	-0.104697	7.6	YES	No	0.6	14.82	0.654	0.684	45.8
	C2	Cer(d18:1/12:0)	C18_Met vs C8_Met	No	c	0.84	-0.251539	-0.38	No	No	0.18	0.29	0.947	0.962	87.5
	C2	Cer(d18:1/14:0)	C18_Met vs C8_Met	No	c	0.65	-0.621488	-0.06	No	YES	0.17	2.51	0.95	0.952	81.2
	C2	Cer(d18:1/16:0)	C18_Met vs C8_Met	Yes	c	1.44	0.526069	-40.88	No	YES	0.34	86.41	0.94	0.95	91.7
	C2	Cer(d18:1/18:1)	C18_Met vs C8_Met	No	c	0.71	-0.494109	-0.21	No	YES	0.23	1.21	0.806	0.865	66.7
	C2	Cer(d18:1/18:0)	C18_Met vs C8_Met	Yes	c	1.03	0.0426443	-0.25	YES	YES	0.09	14.39	0.985	0.994	95.8
	C2	Cer(d18:1/20:0)	C18_Met vs C8_Met	No	c	0.34	-1.55639	28.92	No	No	0.1	37.01	0.865	0.892	70.8
	C2	Cer(d18:1/22:0)	C18_Met vs C8_Met	No	c	1.11	0.15056	-30.46	No	YES	0.22	157.01	0.952	0.935	87.5
	C2	Cer(d18:1/24:1)	C18_Met vs C8_Met	Yes	c	0.97	-0.0439433	56.56	YES	YES	0.1	100.31	0.974	0.978	87.5
	C2	Cer(d18:1/24:0)	C18_Met vs C8_Met	Yes	c	0.99	-0.0144996	-47.43	YES	YES	0.08	200.72	0.985	0.989	91.7
	C2	SM(d18:1/12:0)	C18_Met vs C8_Met	No	c	1.7	0.765535	-7.38	No	YES	0.2	14.69	0.988	0.99	95.8
	C2	SM(d18:1/16:0)	C18_Met vs C8_Met	No	c	1.56	0.641546	-10921.5	No	YES	0.57	35948.1	0.796	0.844	66.7
	C2	SM(d18:1/18:1)	C18_Met vs C8_Met	Yes	c	0.99	-0.0144996	63.5	YES	YES	0.21	328.91	0.921	0.943	79.2
	C2	SM(d18:1/18:0)	C18_Met vs C8_Met	No	c	0.99	-0.0144996	-446.6	YES	YES	0.23	4339.63	0.954	0.949	70.8
	C2	SM(d18:1/24:1)	C18_Met vs C8_Met	No	c	0.99	-0.0144996	3824.02	YES	YES	0.27	13057.7	0.864	0.897	79.2
	C2	SM(d18:1/24:0)	C18_Met vs C8_Met	No	c	1.34	0.422233	-186.75	No	YES	0.33	5211.12	0.907	0.906	70.8
	C2	HexCer(d18:1/16:0)	C18_Met vs C8_Met	Yes	c	0.95	-0.0740006	37.85	YES	YES	0.28	167.48	0.885	0.923	70.8
	C2	HexCer(d18:1/18:1)	C18_Met vs C8_Met	No	c	4.13	2.04614	-4.18	No	No	3.83	8.69	0.59	0.625	54.2
	C2	HexCer(d18:1/18:0)	C18_Met vs C8_Met	Yes	c	0.97	-0.0439433	11.26	YES	No	0.16	15.19	0.94	0.952	83.3
	C2	HexCer(d18:1/24:1)	C18_Met vs C8_Met	No	c	1.83	0.871844	185.9	No	YES	0.63	414.48	0.885	0.908	70.8
	C2	LacCer(d18:1/12:0)	C18_Met vs C8_Met	No	c	0.5	-1	3.33	No	No	0.45	0.96	0.654	0.72	60.4
	C2	LacCer(d18:1/16:0)	C18_Met vs C8_Met	Yes	c	0.83	-0.268817	370.51	No	No	0.16	500.34	0.933	0.957	70.8
	C2	LacCer(d18:1/24:1)	C18_Met vs C8_Met	No	c	0.83	-0.268817	42.82	No	YES	0.18	164.17	0.884	0.925	70.8
	C2	LacCer(d18:1/24:0)	C18_Met vs C8_Met	No	c	0.66	-0.599462	9.62	No	YES	0.18	39.53	0.84	0.865	75
	C3	DhCer(d18:0/16:0)	C18_BD vs C18_Met	No	e	0.76	-0.395929	2.06	No	YES	0.21	13.56	0.878	0.918	77.5
	C3	DhCer(d18:0/16:0)	C18_BD vs C8_BD	No	c	0.45	-1.152	-0.84	No	YES	0.23	12.41	0.768	0.801	67.5
	C3	DhCer(d18:0/16:0)	C18_BD vs C8_Met	No	b	0.35	-1.51457	1.2	No	YES	0.21	11.08	0.705	0.755	62.5
	C3	DhCer(d18:0/16:0)	C18_Met vs C8_BD	No	b	0.56	-0.836501	-0.17	No	YES	0.3	13.97	0.62	0.714	60
	C3	DhCer(d18:0/16:0)	C18_Met vs C8_Met	No	c	0.5	-1	-1.6	No	YES	0.23	10.21	0.796	0.83	70
	C3	DhCer(d18:0/16:0)	C8_BD vs C8_Met	No	e	0.79	-0.340075	1.46	YES	YES	0.61	15.31	0.543	0.594	45
	C3	Cer(d18:1/12:0)	C18_BD vs C18_Met	No	e	1.35	0.432959	0.54	No	YES	0.44	1.45	0.885	0.893	82.5
	C3	Cer(d18:1/12:0)	C18_BD vs C8_BD	No	c	1.35	0.432959	0.56	No	No	0.32	0.88	0.932	0.946	80
	C3	Cer(d18:1/12:0)	C18_BD vs C8_Met	No	b	1.45	0.536053	0.66	No	YES	0.55	1.9	0.888	0.884	80
	C3	Cer(d18:1/12:0)	C18_Met vs C8_BD	No	b	1.03	0.0426443	0	YES	YES	0.28	1.6	0.879	0.91	67.5
	C3	Cer(d18:1/12:0)	C18_Met vs C8_Met	No	c	1.04	0.0565835	-0.15	YES	YES	0.16	1.11	0.952	0.971	72.5
	C3	Cer(d18:1/12:0)	C8_BD vs C8_Met	No	e	1.01	0.0143553	0.1	YES	YES	0.26	1.35	0.924	0.936	85
	C3	Cer(d18:1/14:0)	C18_BD vs C18_Met	No	e	0.94	-0.0892673	12.41	YES	No	0.4	15.1	0.736	0.868	55
	C3	Cer(d18:1/14:0)	C18_BD vs C8_BD	No	c	0.79	-0.340075	11.25	YES	No	0.48	16.66	0.667	0.816	47.5
	C3	Cer(d18:1/14:0)	C18_BD vs C8_Met	No	b	0.6	-0.736966	11.02	No	YES	0.59	20.68	0.486	0.713	27.5
	C3	Cer(d18:1/14:0)	C18_Met vs C8_BD	No	b	0.92	-0.120294	-1.05	YES	YES	0.72	37.23	0.587	0.824	42.5
	C3	Cer(d18:1/14:0)	C18_Met vs C8_Met	No	c	0.77	-0.37707	-3.26	YES	YES	0.45	20.8	0.719	0.87	47.5
	C3	Cer(d18:1/14:0)	C8_BD vs C8_Met	No	e	0.9	-0.152003	-3.66	YES	YES	0.36	16.64	0.696	0.891	50
	C3	Cer(d18:1/16:0)	C18_BD vs C18_Met	Yes	e	0.97	-0.0439433	5.15	YES	YES	0.28	86.53	0.928	0.927	80
	C3	Cer(d18:1/16:0)	C18_BD vs C8_BD	Yes	c	1.17	0.226509	-33.01	No	No	0.26	68.58	0.965	0.973	75
	C3	Cer(d18:1/16:0)	C18_BD vs C8_Met	Yes	b	1.11	0.15056	-27.63	YES	YES	0.39	108.29	0.948	0.928	90
	C3	Cer(d18:1/16:0)	C18_Met vs C8_BD	Yes	b	1.18	0.238787	-40.07	No	YES	0.42	117.45	0.865	0.902	75
	C3	Cer(d18:1/16:0)	C18_Met vs C8_Met	Yes	c	1.17	0.226509	-36.28	No	YES	0.3	86.54	0.952	0.952	85
	C3	Cer(d18:1/16:0)	C8_BD vs C8_Met	Yes	e	0.95	-0.0740006	8.77	YES	YES	0.26	74.85	0.92	0.935	80
	C3	Cer(d18:1/18:1)	C18_BD vs C18_Met	No	e	0.62	-0.68966	0.76	No	YES	0.27	1.68	0.749	0.799	60
	C3	Cer(d18:1/18:1)	C18_BD vs C8_BD	No	c	0.62	-0.68966	0.18	No	YES	0.37	2.25	0.714	0.709	47.5
	C3	Cer(d18:1/18:1)	C18_BD vs C8_Met	No	b	0.48	-1.05889	0.3	No	YES	0.32	2.35	0.598	0.652	37.5
	C3	Cer(d18:1/18:1)	C18_Met vs C8_BD	No	b	1	0	-0.55	YES	YES	0.83	3.59	0.583	0.585	52.5
	C3	Cer(d18:1/18:1)	C18_Met vs C8_Met	No	c	0.84	-0.251539	-0.32	YES	YES	0.47	2.17	0.71	0.775	62.5
	C3	Cer(d18:1/18:1)	C8_BD vs C8_Met	No	e	1	0	-0.6	YES	YES	0.52	2.3	0.676	0.718	45
	C3	Cer(d18:1/18:0)	C18_BD vs C18_Met	Yes	e	0.91	-0.136062	10.61	YES	YES	0.21	44.51	0.961	0.96	80
	C3	Cer(d18:1/18:0)	C18_BD vs C8_BD	Yes	c	0.93	-0.104697	13.02	No	No	0.09	18.7	0.976	0.988	85
	C3	Cer(d18:1/18:0)	C18_BD vs C8_Met	Yes	b	0.9	-0.152003	9.18	YES	YES	0.22	49.46	0.958	0.961	80
	C3	Cer(d18:1/18:0)	C18_Met vs C8_BD	Yes	b	1.01	0.0143553	10.19	YES	YES	0.22	44.2	0.957	0.961	75
	C3	Cer(d18:1/18:0)	C18_Met vs C8_Met	Yes	c	1	0	-2.5	YES	YES	0.13	21.79	0.988	0.987	90
	C3	Cer(d18:1/18:0)	C8_BD vs C8_Met	Yes	e	0.97	-0.0439433	-4.13	YES	YES	0.22	46.32	0.967	0.969	85
	C3	Cer(d18:1/20:0)	C18_BD vs C18_Met	No	e	1.18	0.238787	89.26	No	No	0.31	98.25	0.925	0.917	85
	C3	Cer(d18:1/20:0)	C18_BD vs C8_BD	No	c	0.26	-1.94342	68.24	No	No	0.12	44.3	0.76	0.824	65
	C3	Cer(d18:1/20:0)	C18_BD vs C8_Met	No	b	0.25	-2	58.96	No	No	0.13	44.24	0.77	0.796	55
	C3	Cer(d18:1/20:0)	C18_Met vs C8_BD	No	b	0.24	-2.05889	40.38	No	No	0.1	54.06	0.834	0.849	70
	C3	Cer(d18:1/20:0)	C18_Met vs C8_Met	No	c	0.23	-2.12029	27.81	No	No	0.09	50.19	0.864	0.866	70
	C3	Cer(d18:1/20:0)	C8_BD vs C8_Met	No	e	0.97	-0.0439433	-10.15	YES	YES	0.19	28.93	0.974	0.972	85
	C3	Cer(d18:1/22:0)	C18_BD vs C18_Met	No	e	0.98	-0.0291463	47.36	YES	YES	0.2	217.55	0.94	0.964	85
	C3	Cer(d18:1/22:0)	C18_BD vs C8_BD	No	c	0.8	-0.321928	43.84	No	YES	0.07	90.56	0.984	0.992	90
	C3	Cer(d18:1/22:0)	C18_BD vs C8_Met	No	b	0.78	-0.358454	40.85	No	YES	0.22	241.09	0.936	0.959	85
	C3	Cer(d18:1/22:0)	C18_Met vs C8_BD	No	b	0.79	-0.340075	32.99	No	YES	0.18	192.63	0.923	0.952	80
	C3	Cer(d18:1/22:0)	C18_Met vs C8_Met	No	c	0.81	-0.304006	-6.23	No	YES	0.12	109.44	0.982	0.985	90
	C3	Cer(d18:1/22:0)	C8_BD vs C8_Met	No	e	0.99	-0.0144996	-20.36	YES	YES	0.25	213.46	0.938	0.961	80
	C3	Cer(d18:1/24:1)	C18_BD vs C18_Met	Yes	e	1.02	0.0285692	8.13	YES	YES	0.2	295.43	0.946	0.967	85
	C3	Cer(d18:1/24:1)	C18_BD vs C8_BD	Yes	c	1.08	0.111031	1.81	No	YES	0.07	101.89	0.988	0.994	100
	C3	Cer(d18:1/24:1)	C18_BD vs C8_Met	Yes	b	1.05	0.0703893	33.81	YES	YES	0.25	343.97	0.943	0.955	85
	C3	Cer(d18:1/24:1)	C18_Met vs C8_BD	Yes	b	1.04	0.0565835	27.59	YES	YES	0.2	270.04	0.94	0.964	85
	C3	Cer(d18:1/24:1)	C18_Met vs C8_Met	Yes	c	1.01	0.0143553	60.19	YES	YES	0.12	148.74	0.989	0.992	90
	C3	Cer(d18:1/24:1)	C8_BD vs C8_Met	Yes	e	0.97	-0.0439433	19.56	YES	YES	0.16	259.3	0.944	0.957	85
	C3	Cer(d18:1/24:0)	C18_BD vs C18_Met	Yes	e	0.96	-0.0588937	164.55	YES	YES	0.2	572.18	0.94	0.953	80
	C3	Cer(d18:1/24:0)	C18_BD vs C8_BD	Yes	c	1.01	0.0143553	159.9	YES	No	0.08	210.98	0.991	0.994	95
	C3	Cer(d18:1/24:0)	C18_BD vs C8_Met	Yes	b	0.97	-0.0439433	258.63	YES	YES	0.25	652.2	0.956	0.958	80
	C3	Cer(d18:1/24:0)	C18_Met vs C8_BD	Yes	b	1.05	0.0703893	-16.44	YES	YES	0.22	671.49	0.928	0.946	80
	C3	Cer(d18:1/24:0)	C18_Met vs C8_Met	Yes	c	1.01	0.0143553	85.43	YES	YES	0.06	191.79	0.993	0.996	85
	C3	Cer(d18:1/24:0)	C8_BD vs C8_Met	Yes	e	0.97	-0.0439433	97.33	YES	YES	0.23	681.72	0.948	0.954	85
	C3	SM(d18:1/12:0)	C18_BD vs C18_Met	No	e	1.12	0.163499	15.54	YES	YES	0.37	61.31	0.946	0.928	85
	C3	SM(d18:1/12:0)	C18_BD vs C8_BD	No	c	1.23	0.298658	3.36	No	YES	0.31	48.58	0.959	0.944	90
	C3	SM(d18:1/12:0)	C18_BD vs C8_Met	No	b	1.33	0.411426	19.81	No	YES	0.57	90.85	0.898	0.883	80
	C3	SM(d18:1/12:0)	C18_Met vs C8_BD	No	b	1.09	0.124328	-8.4	YES	YES	0.3	74.37	0.94	0.924	80
	C3	SM(d18:1/12:0)	C18_Met vs C8_Met	No	c	1.15	0.201634	14.11	No	YES	0.22	45.22	0.969	0.974	90
	C3	SM(d18:1/12:0)	C8_BD vs C8_Met	No	e	1.06	0.0840643	20.01	YES	YES	0.36	75.97	0.925	0.934	80
	C3	SM(d18:1/16:0)	C18_BD vs C18_Met	No	e	0.82	-0.286304	8104.04	No	YES	0.33	25101	0.85	0.85	70
	C3	SM(d18:1/16:0)	C18_BD vs C8_BD	No	c	1.36	0.443607	1305.21	No	YES	0.45	35423	0.894	0.901	75
	C3	SM(d18:1/16:0)	C18_BD vs C8_Met	No	b	1.36	0.443607	-5491.67	No	YES	0.55	43956.7	0.686	0.737	55
	C3	SM(d18:1/16:0)	C18_Met vs C8_BD	No	b	1.73	0.790772	-16702.9	No	YES	0.8	54647.7	0.836	0.836	65
	C3	SM(d18:1/16:0)	C18_Met vs C8_Met	No	c	1.62	0.695994	-19193.8	No	YES	0.62	44551	0.831	0.872	65
	C3	SM(d18:1/16:0)	C8_BD vs C8_Met	No	e	0.96	-0.0588937	-5065.34	YES	YES	0.32	36338.6	0.826	0.888	75
	C3	SM(d18:1/18:1)	C18_BD vs C18_Met	Yes	e	0.97	-0.0439433	-73.91	YES	YES	0.29	461.85	0.855	0.904	80
	C3	SM(d18:1/18:1)	C18_BD vs C8_BD	Yes	c	1.03	0.0426443	-536.68	YES	No	0.38	583.2	0.868	0.901	70
	C3	SM(d18:1/18:1)	C18_BD vs C8_Met	Yes	b	1.02	0.0285692	-548.66	YES	No	0.41	655.72	0.745	0.82	70
	C3	SM(d18:1/18:1)	C18_Met vs C8_BD	Yes	b	1.11	0.15056	-528.34	YES	No	0.52	707.23	0.856	0.85	70
	C3	SM(d18:1/18:1)	C18_Met vs C8_Met	Yes	c	1.06	0.0840643	-441.72	YES	No	0.27	399.52	0.816	0.859	70
	C3	SM(d18:1/18:1)	C8_BD vs C8_Met	Yes	e	0.95	-0.0740006	57.16	YES	YES	0.34	351.3	0.85	0.869	80
	C3	SM(d18:1/18:0)	C18_BD vs C18_Met	No	e	0.96	-0.0588937	1839.32	YES	YES	0.3	5757.91	0.832	0.854	75
	C3	SM(d18:1/18:0)	C18_BD vs C8_BD	No	c	1.02	0.0285692	2199.06	YES	No	0.23	3782.92	0.918	0.932	80
	C3	SM(d18:1/18:0)	C18_BD vs C8_Met	No	b	0.94	-0.0892673	2776.98	YES	YES	0.35	6198.07	0.791	0.832	70
	C3	SM(d18:1/18:0)	C18_Met vs C8_BD	No	b	1.04	0.0565835	651.49	YES	YES	0.31	5715.87	0.899	0.911	80
	C3	SM(d18:1/18:0)	C18_Met vs C8_Met	No	c	1.01	0.0143553	-102.42	YES	YES	0.2	3546.92	0.944	0.949	90
	C3	SM(d18:1/18:0)	C8_BD vs C8_Met	No	e	0.95	-0.0740006	-128.79	YES	YES	0.28	5941.36	0.904	0.914	80
	C3	SM(d18:1/24:1)	C18_BD vs C18_Met	No	e	0.98	-0.0291463	2819.7	YES	YES	0.28	17078.8	0.877	0.905	70
	C3	SM(d18:1/24:1)	C18_BD vs C8_BD	No	c	1.24	0.31034	-5055.25	No	YES	0.49	29801.8	0.839	0.883	70
	C3	SM(d18:1/24:1)	C18_BD vs C8_Met	No	b	1.16	0.214125	-1828.78	YES	YES	0.72	46732.8	0.738	0.757	55
	C3	SM(d18:1/24:1)	C18_Met vs C8_BD	No	b	1.2	0.263034	-5758.63	No	YES	0.45	27736.1	0.855	0.864	70
	C3	SM(d18:1/24:1)	C18_Met vs C8_Met	No	c	1.2	0.263034	-7168.47	No	YES	0.44	27854	0.866	0.879	65
	C3	SM(d18:1/24:1)	C8_BD vs C8_Met	No	e	0.99	-0.0144996	-477.51	YES	YES	0.32	23919.9	0.916	0.912	85
	C3	SM(d18:1/24:0)	C18_BD vs C18_Met	No	e	1.01	0.0143553	842.48	YES	YES	0.29	6248.95	0.862	0.861	75
	C3	SM(d18:1/24:0)	C18_BD vs C8_BD	No	c	1.64	0.713696	-3730.03	No	No	0.37	6810.5	0.944	0.95	80
	C3	SM(d18:1/24:0)	C18_BD vs C8_Met	No	b	1.85	0.887525	-3903.47	No	YES	0.72	14349.5	0.78	0.804	55
	C3	SM(d18:1/24:0)	C18_Met vs C8_BD	No	b	1.66	0.731183	-5311.23	No	No	0.58	13501.9	0.862	0.871	70
	C3	SM(d18:1/24:0)	C18_Met vs C8_Met	No	c	1.72	0.782409	-4469.46	No	No	0.4	9722.46	0.93	0.95	70
	C3	SM(d18:1/24:0)	C8_BD vs C8_Met	No	e	1.04	0.0565835	2040.1	YES	YES	0.37	11321.5	0.864	0.88	70
	C3	HexCer(d18:1/16:0)	C18_BD vs C18_Met	Yes	e	1	0	54.36	YES	YES	0.26	237.72	0.937	0.954	80
	C3	HexCer(d18:1/16:0)	C18_BD vs C8_BD	Yes	c	1.05	0.0703893	-24.49	No	YES	0.11	86.34	0.993	0.993	100
	C3	HexCer(d18:1/16:0)	C18_BD vs C8_Met	Yes	b	1.02	0.0285692	-13.78	YES	YES	0.26	218.91	0.924	0.954	85
	C3	HexCer(d18:1/16:0)	C18_Met vs C8_BD	Yes	b	1.07	0.0976108	-91.85	YES	YES	0.26	257.87	0.939	0.95	80
	C3	HexCer(d18:1/16:0)	C18_Met vs C8_Met	Yes	c	1.01	0.0143553	-50.56	YES	YES	0.13	113.04	0.979	0.987	85
	C3	HexCer(d18:1/16:0)	C8_BD vs C8_Met	Yes	e	0.96	-0.0588937	18.84	YES	YES	0.23	195.69	0.931	0.955	85
	C3	HexCer(d18:1/18:1)	C18_BD vs C18_Met	No	e	0.92	-0.120294	-0.11	YES	YES	0.57	2.93	0.821	0.805	65
	C3	HexCer(d18:1/18:1)	C18_BD vs C8_BD	No	c	1.4	0.485427	-0.53	No	YES	0.5	3.06	0.807	0.842	67.5
	C3	HexCer(d18:1/18:1)	C18_BD vs C8_Met	No	b	1.5	0.584963	-1.02	No	YES	0.92	5.12	0.742	0.744	62.5
	C3	HexCer(d18:1/18:1)	C18_Met vs C8_BD	No	b	1.62	0.695994	-1.04	No	YES	1.22	6.27	0.78	0.779	57.5
	C3	HexCer(d18:1/18:1)	C18_Met vs C8_Met	No	c	1.58	0.659925	-1.08	No	YES	0.95	5.09	0.805	0.815	72.5
	C3	HexCer(d18:1/18:1)	C8_BD vs C8_Met	No	e	1.02	0.0285692	-0.47	YES	YES	0.46	3.79	0.781	0.77	75
	C3	HexCer(d18:1/18:0)	C18_BD vs C18_Met	Yes	e	1	0	-1.73	YES	YES	0.28	34.47	0.944	0.945	85
	C3	HexCer(d18:1/18:0)	C18_BD vs C8_BD	Yes	c	0.86	-0.217591	12.45	No	No	0.11	15.29	0.959	0.978	85
	C3	HexCer(d18:1/18:0)	C18_BD vs C8_Met	Yes	b	0.86	-0.217591	6.04	YES	YES	0.27	34.44	0.939	0.931	90
	C3	HexCer(d18:1/18:0)	C18_Met vs C8_BD	Yes	b	0.86	-0.217591	11.41	YES	YES	0.28	34.81	0.916	0.925	80
	C3	HexCer(d18:1/18:0)	C18_Met vs C8_Met	Yes	c	0.88	-0.184425	5.99	No	YES	0.18	18.27	0.981	0.974	95
	C3	HexCer(d18:1/18:0)	C8_BD vs C8_Met	Yes	e	0.98	-0.0291463	-4.55	YES	YES	0.32	39.87	0.935	0.927	85
	C3	HexCer(d18:1/24:1)	C18_BD vs C18_Met	No	e	1.16	0.214125	-46.81	No	YES	0.33	585.2	0.929	0.937	80
	C3	HexCer(d18:1/24:1)	C18_BD vs C8_BD	No	c	1.28	0.356144	152.63	No	YES	0.31	391.63	0.953	0.95	85
	C3	HexCer(d18:1/24:1)	C18_BD vs C8_Met	No	b	1.28	0.356144	122.23	No	YES	0.38	765.25	0.915	0.919	80
	C3	HexCer(d18:1/24:1)	C18_Met vs C8_BD	No	b	1.16	0.214125	98.19	YES	YES	0.34	749.38	0.912	0.902	80
	C3	HexCer(d18:1/24:1)	C18_Met vs C8_Met	No	c	1.14	0.189034	159.95	No	YES	0.17	382.18	0.96	0.973	85
	C3	HexCer(d18:1/24:1)	C8_BD vs C8_Met	No	e	1.01	0.0143553	59.08	YES	YES	0.3	780.53	0.937	0.903	90
	C3	LacCer(d18:1/12:0)	C18_BD vs C18_Met	No	e	1.03	0.0426443	0.09	YES	YES	0.26	1.81	0.932	0.955	95
	C3	LacCer(d18:1/12:0)	C18_BD vs C8_BD	No	c	0.83	-0.268817	-0.27	No	YES	0.15	1.19	0.967	0.975	95
	C3	LacCer(d18:1/12:0)	C18_BD vs C8_Met	No	b	0.79	-0.340075	0.1	No	YES	0.23	2.06	0.951	0.957	85
	C3	LacCer(d18:1/12:0)	C18_Met vs C8_BD	No	b	0.8	-0.321928	-0.47	No	YES	0.22	1.41	0.93	0.944	90
	C3	LacCer(d18:1/12:0)	C18_Met vs C8_Met	No	c	0.75	-0.415037	0.15	No	YES	0.15	1.06	0.964	0.97	90
	C3	LacCer(d18:1/12:0)	C8_BD vs C8_Met	No	e	0.95	-0.0740006	0.33	YES	YES	0.22	1.11	0.954	0.962	90
	C3	LacCer(d18:1/16:0)	C18_BD vs C18_Met	Yes	e	1.03	0.0426443	-190.37	YES	YES	0.27	930.89	0.944	0.921	80
	C3	LacCer(d18:1/16:0)	C18_BD vs C8_BD	Yes	c	0.98	-0.0291463	107.24	YES	YES	0.15	456.73	0.983	0.981	90
	C3	LacCer(d18:1/16:0)	C18_BD vs C8_Met	Yes	b	1.01	0.0143553	41.58	YES	YES	0.25	866.02	0.937	0.919	80
	C3	LacCer(d18:1/16:0)	C18_Met vs C8_BD	Yes	b	0.99	-0.0144996	225.51	YES	YES	0.23	762.48	0.952	0.936	80
	C3	LacCer(d18:1/16:0)	C18_Met vs C8_Met	Yes	c	0.97	-0.0439433	212.86	YES	No	0.13	438.58	0.983	0.989	100
	C3	LacCer(d18:1/16:0)	C8_BD vs C8_Met	Yes	e	0.99	-0.0144996	-77.54	YES	YES	0.26	937.47	0.942	0.935	80
	C3	LacCer(d18:1/24:1)	C18_BD vs C18_Met	No	e	0.82	-0.286304	39.34	No	YES	0.14	153.12	0.953	0.921	85
	C3	LacCer(d18:1/24:1)	C18_BD vs C8_BD	No	c	0.6	-0.736966	83.92	No	YES	0.17	174	0.955	0.944	85
	C3	LacCer(d18:1/24:1)	C18_BD vs C8_Met	No	b	0.56	-0.836501	84.45	No	No	0.16	156.22	0.943	0.919	85
	C3	LacCer(d18:1/24:1)	C18_Met vs C8_BD	No	b	0.69	-0.535332	82.73	No	YES	0.24	195.54	0.917	0.919	75
	C3	LacCer(d18:1/24:1)	C18_Met vs C8_Met	No	c	0.65	-0.621488	81.53	No	No	0.17	123.78	0.948	0.959	75
	C3	LacCer(d18:1/24:1)	C8_BD vs C8_Met	No	e	0.93	-0.104697	3.18	YES	YES	0.27	177.38	0.948	0.944	80
	C3	LacCer(d18:1/24:0)	C18_BD vs C18_Met	No	e	0.9	-0.152003	8.57	YES	YES	0.32	77.65	0.856	0.85	60
	C3	LacCer(d18:1/24:0)	C18_BD vs C8_BD	No	c	0.48	-1.05889	32.96	No	No	0.18	44.1	0.929	0.914	85
	C3	LacCer(d18:1/24:0)	C18_BD vs C8_Met	No	b	0.44	-1.18442	37.44	No	No	0.18	43.82	0.861	0.859	72.5
	C3	LacCer(d18:1/24:0)	C18_Met vs C8_BD	No	b	0.49	-1.02915	35.83	No	No	0.18	40.97	0.831	0.847	55
	C3	LacCer(d18:1/24:0)	C18_Met vs C8_Met	No	c	0.49	-1.02915	31.95	No	No	0.16	35.8	0.916	0.926	62.5
	C3	LacCer(d18:1/24:0)	C8_BD vs C8_Met	No	e	0.99	-0.0144996	-1.57	YES	YES	0.29	40.03	0.905	0.906	77.5
	aLIS:	Use of labelled internal standard

## Sheet: Table S7
	Table S7: Summary of results per cohort by use of own labelled IS on quantitation for C1, C2, and C3
	Cohort	LISa	Comparisonsb	Slope contains 1 (Total)	%Slope contains 1	Intercept contains 0 (Total)	% Intercept contains 0	Spearman rho q10	Spearman rho mean	Spearman rho q90	% Tertile score q10	% Tertile score mean	% Tertile score q90
	C1	No	114	30	26.3	78	68.4	0.7293	0.835018	0.931	56.7	69.4947	80
	C1	Yes	30	16	53.3	28	93.3	0.8145	0.8975	0.9831	66.7	77.6333	89.12
	C2	No	16	3	18.8	11	68.8	0.654	0.846	0.953	57.3	72.125	87.5
	C2	Yes	8	6	75	6	75	0.9102	0.945375	0.985	70.8	83.85	92.93
	C3	No	96	39	40.6	78	81.2	0.7005	0.851083	0.9535	53.75	72.1615	90
	C3	Yes	48	40	83.3	39	81.2	0.8623	0.937479	0.988	75	83.3333	91.5
	aLIS:	Use of labelled internal standard
	bComparisons:	Number of comparisons performed

## Sheet: Table S8
	Table S8. Summary of results by method compared for C1, C2, and C3
	Cohort	Comparison	Comparisons	Slope contains 1 (Total)	%Slope contains 1	Intercept contains 0 (Total)	% Intercept contains 0	Spearman rho q10	Spearman rho mean	Spearman rho q90	% Tertile score q10	% Tertile score mean	% Tertile score q90
	C1	C18_BD vs C18_Met	24	8	33.3	19	79.2	0.7443	0.83075	0.8963	55.93	68.0667	79.34
	C1	C18_BD vs C8_BD	24	3	12.5	15	62.5	0.8689	0.921417	0.9851	69.23	79.625	92.64
	C1	C18_BD vs C8_Met	24	7	29.2	19	79.2	0.722	0.805833	0.8954	56.7	66.3958	75.6
	C1	C18_Met vs C8_BD	24	5	20.8	18	75	0.7116	0.813042	0.8991	57.8	67.3125	77.8
	C1	C18_Met vs C8_Met	24	4	16.7	13	54.2	0.8074	0.890917	0.9643	64.21	76.2042	86.7
	C1	C8_BD vs C8_Met	24	19	79.2	22	91.7	0.7736	0.82625	0.9013	64.4	69.5375	77.14
	C2	C18_Met vs C8_Met	24	9	37.5	17	70.8	0.6966	0.879125	0.9817	62.29	76.0333	91.7
	C3	C18_BD vs C18_Met	24	17	70.8	22	91.7	0.8243	0.89275	0.946	61.5	77.2917	85
	C3	C18_BD vs C8_BD	24	5	20.8	13	54.2	0.7624	0.904708	0.9868	65.75	79.5833	95
	C3	C18_BD vs C8_Met	24	10	41.7	20	83.3	0.6917	0.834917	0.9501	55	71.1458	85
	C3	C18_Met vs C8_BD	24	13	54.2	20	83.3	0.668	0.855875	0.94	55.75	71.6667	80
	C3	C18_Met vs C8_Met	24	10	41.7	18	75	0.7987	0.909875	0.9865	63.25	78.2292	90
	C3	C8_BD vs C8_Met	24	24	100	24	100	0.7215	0.881167	0.9522	56	77.3958	85

## Sheet: Table S9
	Table S9. Summary of results by method changes and own labelled IS for C1, C2, and C3
	Cohort	Change	LISa	Comparisonsb	Slope contains 1 (Total)	%Slope contains 1	Intercept contains 0 (Total)	% Intercept contains 0	Spearman rho q10	Spearman rho mean	Spearman rho q90	% Tertile score q10	% Tertile score mean	% Tertile score q90
	C1	b	No	38	7	18.4	27	71.1	0.7029	0.795684	0.8781	55.68	65.2632	76.26
	C1	b	Yes	10	5	50	10	100	0.8077	0.8617	0.9116	66.47	72.9	80.22
	C1	c	No	38	5	13.2	20	52.6	0.8116	0.891316	0.9565	65.35	75.5553	86.7
	C1	c	Yes	10	2	20	8	80	0.937	0.9626	0.9861	83.29	86.88	91.32
	C1	e	No	38	18	47.4	31	81.6	0.7344	0.818053	0.8879	55.6	67.6658	77.8
	C1	e	Yes	10	9	90	10	100	0.8143	0.8682	0.9127	66.7	73.12	82.2
	C2	c	No	16	3	18.8	11	68.8	0.654	0.846	0.953	57.3	72.125	87.5
	C2	c	Yes	8	6	75	6	75	0.9102	0.945375	0.985	70.8	83.85	92.93
	C3	b	No	32	8	25	26	81.2	0.6002	0.808625	0.9354	52.75	66.9531	84.5
	C3	b	Yes	16	15	93.8	14	87.5	0.8605	0.918937	0.9565	72.5	80.3125	87.5
	C3	c	No	32	6	18.8	22	68.8	0.7231	0.879563	0.9667	62.5	74.6094	90
	C3	c	Yes	16	9	56.2	9	56.2	0.91	0.96275	0.992	72.5	87.5	100
	C3	e	No	32	25	78.1	30	93.8	0.7373	0.865062	0.9478	55.5	74.9219	85
	C3	e	Yes	16	16	100	16	100	0.8875	0.93075	0.9545	80	82.1875	85
	aLIS:	Use of labelled internal standard
	bComparisons:	Number of comparisons performed

[truncated: 10 more sheets: Table S10, Table S11, Table S12, Table S13, Table S14, Table S15, Table S16, Table S17, Table S18, Table S19]
