# Supplementary material for: Cohort-based strategies as an in-house tool to evaluate and improve phenotyping robustness of LC–MS/MS lipidomics platforms
Source: Anal Bioanal Chem. 2024 Jun 28;416(25):5485–96. doi: 10.1007/s00216-024-05404-8 (PMC11427549; doi:10.1007/s00216-024-05404-8)
Supplement: Supplementary file 4 — Supplementary file4 (ZIP 87.6 KB) [file 216_2024_5404_MOESM4_ESM.zip]

Archive with 12 entries (10 files):
- Supplementary Data 1. Raw Data and Processing Code/All_SL_Calculations_C1_C3.R
- Supplementary Data 1. Raw Data and Processing Code/Ceramide_only_Calculations_C1_C3.R
- Supplementary Data 1. Raw Data and Processing Code/Data/
- Supplementary Data 1. Raw Data and Processing Code/Data/Ceramide_Data_Master.csv
- Supplementary Data 1. Raw Data and Processing Code/Data/Ceramide_LIS_Matrix.csv
- Supplementary Data 1. Raw Data and Processing Code/Data/ColnamesVector.csv
- Supplementary Data 1. Raw Data and Processing Code/Data/Colnamesvector_Cer.csv
- Supplementary Data 1. Raw Data and Processing Code/Data/Compound_LIS_Matrix.csv
- Supplementary Data 1. Raw Data and Processing Code/Data/Sphingolipid_Data_Master.csv
- Supplementary Data 1. Raw Data and Processing Code/Functions/
- Supplementary Data 1. Raw Data and Processing Code/Functions/summary_figures.R
- Supplementary Data 1. Raw Data and Processing Code/Functions/summary_figures_cer.R
