# Supplementary material for: Cohort-based strategies as an in-house tool to evaluate and improve phenotyping robustness of LC–MS/MS lipidomics platforms
Source: Anal Bioanal Chem. 2024 Jun 28;416(25):5485–96. doi: 10.1007/s00216-024-05404-8 (PMC11427549; doi:10.1007/s00216-024-05404-8)
Supplement: Supplementary file 4 — Supplementary file4 (ZIP 87.6 KB) [file 216_2024_5404_MOESM4_ESM.zip › Supplementary Data 1. Raw Data and Processing Code/All_SL_Calculations_C1_C3.R]

# 1. Load required libraries and prepare the data

library(tidyverse)
library(mcr)    #For Passing-Bablok


sl_data <- read.csv("Data/Sphingolipid_Data_Master.csv")  # Choose correct path for the data
colname_vector <- read.csv("Data/ColnamesVector.csv", header = FALSE)  # Sphingolipid harmonized nomenclature
compound_matrix <- read.csv("Data/Compound_LIS_Matrix.csv", header = TRUE) # Matrix of sphingolipids and use or not of LIS


colnames(sl_data) <- colname_vector[,1]  # Standardize column and compound names

compound_vector <- compound_matrix[,1]   # Defines compounds analyzed

cohorts <- sl_data %>% select(Cohort_ID) %>% unique() %>% pull()      # Vector with used cohorts

method_vector <- sl_data %>% select(Method_ID) %>% unique()  # Vector of methods used in the cohort

lab_IS <- compound_matrix %>% pivot_longer(-Compound, names_to = "Cohort_ID", values_to = "Lab_IS") # Info on labelled IS or not

# 2. Calculate the %CVinj and store in the Matrix QC_inj

QC_inj <- sl_data %>% 
            filter(Sample_type == "QCinj") %>% 
            select(Cohort_ID, Sample_ID, Method_ID, compound_vector) %>% 
            pivot_longer(compound_vector, names_to = "Compound", values_to = "Concentration") %>%
            group_by(Cohort_ID, Method_ID, Compound) %>%                                      # Group by requested methods
            summarize(CVi = round(sd(Concentration) / mean(Concentration)*100,1)) %>%         # Calculate CVi
            left_join(lab_IS, by = c("Compound","Cohort_ID"))                                 # Add LIS information


# 3. Produce the figure in the folder that you specify (/Figures in this case)

tiff("Figures/CVi_all.tiff", units="cm", width= 14, height= 22, res=600, compression = "lzw")

QC_inj %>% 
  mutate(Cohort_ID = str_replace(Cohort_ID, "C", "")) %>%   # Replace the symbol for the cohort
  ggplot(aes(x = Compound, y = CVi, color = Lab_IS)) +
  theme_classic() +
  scale_color_manual(values = c("grey60","black")) +         # Grey for No LabIS, Black for Lab IS
  geom_text(aes(label= Cohort_ID), size = 4, alpha = 0.8) +
  xlab("") +
  ylab("%CV of injection")+
  theme(legend.position = "none",        
        axis.text.x = element_text(face = "bold", size = 14, color = "black"),
        axis.text.y = element_text(face = "bold", size = 14, color = "black"),
        axis.title.x = element_text(face = "bold", size = 16)) + 
  
  coord_flip()

dev.off()

# 4. Calculate the Passing-Bablok

## Create empty tibble to be filled with the calculations 

summary_pb <- tibble(Cohort_ID = "C", Compound = "C", Meth1 = "M", Meth2 = "M",
                     Slope = 1, Intercept = 1, Slo_1 = TRUE, Int_0 = TRUE, 
                     Slo_Range = 1, Int_Range = 1, .rows = 0)


## Perform the calculations

set.seed(1899) #To get the same random values, for reproducibility when re-running the code
 
for (i in cohorts) {
  
  cohort_sl_data <- sl_data %>% filter(Cohort_ID == i & Sample_type == "Sample")    # Select the cohort
  
  methcomb <- cohort_sl_data %>% select(Method_ID) %>% 
                  unique() %>% pull() %>% combn(2, simplify = TRUE) %>%  as_tibble()  #All possible method combinations for the cohort
  
  combinations <-colnames(methcomb)                         # Indexes for the method combinations
  
  
    for (j in compound_vector) {
      
        for (z in combinations) {
      
              M1 <- methcomb[1,z]           # Method 1
              M2 <- methcomb[2,z]           # Method 2
              
              data_M1 <- cohort_sl_data %>% filter(Method_ID == pull(M1)) %>% select(all_of(j))
              data_M2 <- cohort_sl_data %>% filter(Method_ID == pull(M2)) %>% select(all_of(j))
                  
                  
              pb <- mcreg(pull(data_M1),pull(data_M2), method.reg = "PaBa")   #Calculate PB
              
              
              # Create tibble with calculations between both methods for the compound in the selected cohort
              calc_row <- tibble(Cohort_ID = i, Compound = j, Meth1 = pull(M1), Meth2 = pull(M2),
                                 Slope = round(pb@para[2,1],2), Intercept = round(pb@para[1,1],2),
                                 Slo_1 = between(1, pb@para[2,3], pb@para[2,4]), Int_0 = between(0, pb@para[1,3], pb@para[1,4]),
                                 Slo_Range = round(pb@para[2,4] - pb@para[2,3],2) , Int_Range = round(pb@para[1,4] - pb@para[1,3],2)
                                 )    
              
              # Merge with the global tibble
              
              summary_pb <- bind_rows(summary_pb, calc_row)
              
        }
    }
}


# 5. Calculate the correlations

## Create empty frame for the results (Spearman)

summary_cor <- tibble(Cohort_ID = "C", Compound = "C", Meth1 = "M", Meth2 = "M",
                     Spearmanrho = 1, Pearsonr = 1, .rows = 0)

## Perform the calculations

set.seed(1899)

for (i in cohorts) {
  
  cohort_sl_data <- sl_data %>% filter(Cohort_ID == i & Sample_type == "Sample")    # Select the cohort
  
  methcomb <- cohort_sl_data %>% select(Method_ID) %>% 
    unique() %>% pull() %>% combn(2, simplify = TRUE) %>%  as_data_frame()  #All possible method combinations for the cohort
  
  combinations <-colnames(methcomb)                         # Indexes for the method combinations
  
  
  for (j in compound_vector) {
    
    for (z in combinations) {
      
      M1 <- methcomb[1,z]           # Method 1
      M2 <- methcomb[2,z]           # Method 2
      
      data_M1 <- cohort_sl_data %>% filter(Method_ID == pull(M1)) %>% select(j)
      data_M2 <- cohort_sl_data %>% filter(Method_ID == pull(M2)) %>% select(j)
      
      
      # Create tibble with calculations between both methods for the compound in the selected cohort
      calc_row <- tibble(Cohort_ID = i, Compound = j, Meth1 = pull(M1), Meth2 = pull(M2),
                         Spearmanrho = round(cor.test(pull(data_M1), pull(data_M2), method = "spearman")$estimate,3),
                         Pearsonr    = round(cor.test(pull(data_M1), pull(data_M2), method = "pearson")$estimate,3)
                         )    
      
      # Merge with the global tibble
      
      summary_cor <- bind_rows(summary_cor, calc_row)
      
    }
  }
}

# 6. Tertile comparison

summary_tert <- tibble(Cohort_ID = "C", Compound = "C", Meth1 = "M", Meth2 = "M",
                      Tertscore = 1, .rows = 0)

for (i in cohorts) {
  
  cohort_sl_data <- sl_data %>% filter(Cohort_ID == i & Sample_type == "Sample")    # Select the cohort
  
  methcomb <- cohort_sl_data %>% select(Method_ID) %>% 
    unique() %>% pull() %>% combn(2, simplify = TRUE) %>%  as_data_frame()  #All possible method combinations for the cohort
  
  combinations <-colnames(methcomb)                         # Indexes for the method combinations
  
  
  for (j in compound_vector) {
    
    for (z in combinations) {
      
      M1 <- methcomb[1,z]           # Method 1
      M2 <- methcomb[2,z]           # Method 2
      
      data_M1 <- cohort_sl_data %>% filter(Method_ID == pull(M1)) %>% select(all_of(j))
      data_M2 <- cohort_sl_data %>% filter(Method_ID == pull(M2)) %>% select(all_of(j))
      
      
      # Create tibble with calculations between both methods for the compound in the selected cohort
      
      data_M1_q <- quantile(data_M1[,1], probs = seq(0,1,1/3)) # Tertiles for data M1  
      data_M2_q <- quantile(data_M2[,1], probs = seq(0,1,1/3)) # Tertiles for data M2
      
      matQuantile <- tibble(M1 = findInterval(pull(data_M1),data_M1_q,all.inside = TRUE),
                            M2 = findInterval(pull(data_M2),data_M2_q,all.inside = TRUE))
      
      matQuantile %>% mutate(QDif = abs(M2-M1),
                             Score = case_when(QDif == 0 ~ 1,        # c to indicate that column changes
                                                QDif == 1 ~ 0,        # e to indicate that extraction changes
                                                QDif == 2 ~ -1))  %>% 
                     summarize(Scoreperc = sum(Score)/n()*100)
                    
      
      
      
      calc_row <- tibble(Cohort_ID = i, Compound = j, Meth1 = pull(M1), Meth2 = pull(M2),
                             Tertscore =  matQuantile %>% mutate(QDif = abs(M2-M1),
                                                         Score = case_when(QDif == 0 ~ 1,        # c to indicate that column changes
                                                         QDif == 1 ~ 0,        # e to indicate that extraction changes
                                                         QDif == 2 ~ -1))  %>% 
                                                         summarize(Scoreperc = round(sum(Score)/n()*100,1)) %>%
                                                         pull(Scoreperc)
                  )
      
      # Merge with the global tibble
      
      summary_tert <- bind_rows(summary_tert, calc_row)
      
    }
  }
}


# 7. Merge all results


join_vect <- paste(c("Cohort_ID", "Compound", "Meth1", "Meth2"))


results_sl_sum <- left_join(summary_pb, summary_cor, by = join_vect) %>%
                  left_join(summary_tert, by = join_vect) %>% 
                  left_join(lab_IS, by = c("Compound", "Cohort_ID")) %>%                      # Merge the LIS information
                  separate(Meth1, c("M1_Col","M1_Ext")) %>%                                   
                  separate(Meth2, c("M2_Col","M2_Ext")) %>% 
                  mutate(Change = case_when(M1_Col != M2_Col & M1_Ext == M2_Ext ~ "c",        # c to indicate that column changes
                                            M1_Col == M2_Col & M1_Ext != M2_Ext ~ "e",        # e to indicate that extraction changes
                                            M1_Col != M2_Col & M1_Ext != M2_Ext ~ "b")) %>%       # b to indicate that both change

                  mutate(Comparison = case_when(M1_Col == "C18"  & M2_Col == "C18" & M1_Ext == "BD" & M2_Ext == "Met" ~ "C18_BD vs C18_Met",
                              M1_Col == "C18"  & M2_Col == "C8" & M1_Ext == "BD" & M2_Ext == "BD" ~ "C18_BD vs C8_BD",
                              M1_Col == "C18" & M2_Col == "C8" & M1_Ext == "BD" & M2_Ext == "Met" ~ "C18_BD vs C8_Met",
                              M1_Col == "C18"  & M2_Col == "C8" & M1_Ext == "Met" & M2_Ext == "BD" ~ "C18_Met vs C8_BD",
                              M1_Col == "C18"  & M2_Col == "C8" & M1_Ext == "Met" & M2_Ext == "Met" ~ "C18_Met vs C8_Met",
                              M1_Col == "C8"  & M2_Col == "C8" & M1_Ext == "BD" & M2_Ext == "Met" ~ "C8_BD vs C8_Met"))  


# 8. Create Supplementary Tables

# Summary by Cohort, LabIS

Summ_C_LIS <- results_sl_sum %>% 
  group_by(Cohort_ID, Lab_IS) %>%
  summarize(n = n(),
            "Total Slope Contains 1" = sum(Slo_1), "%Slope contains 1" = round(sum(Slo_1)/n()*100,1), 
            "Total Int. Contains 0" = sum(Int_0), "%Int. contains 0"= round(sum(Int_0)/n()*100,1),
            "q10 rho" = quantile(Spearmanrho, 0.1), 
            "Mean rho" = mean(Spearmanrho),
            "q90 rho" = quantile(Spearmanrho, 0.9),
            "q10 %TertSco" = quantile(Tertscore, 0.1), 
            "Mean %TertSco" = mean(Tertscore),
            "q90 %TertSco" = quantile(Tertscore, 0.9))

# Summary by Cohort, Comparison

Summ_C_Comparison <- results_sl_sum %>% 
  group_by(Cohort_ID, Comparison) %>%
  summarize(n = n(),
            "Total Slope Contains 1" = sum(Slo_1), "%Slope contains 1" = round(sum(Slo_1)/n()*100,1), 
            "Total Int. Contains 0" = sum(Int_0), "%Int. contains 0"= round(sum(Int_0)/n()*100,1),
            "q10 rho" = quantile(Spearmanrho, 0.1), 
            "Mean rho" = mean(Spearmanrho),
            "q90 rho" = quantile(Spearmanrho, 0.9),
            "q10 %TertSco" = quantile(Tertscore, 0.1), 
            "Mean %TertSco" = mean(Tertscore),
            "q90 %TertSco" = quantile(Tertscore, 0.9))


# Summary by Cohort, Changes, Lab_IS

Summ_C_Change_LIS <- results_sl_sum %>% 
  group_by(Cohort_ID, Change, Lab_IS) %>%
  summarize(n = n(),
            "Total Slope Contains 1" = sum(Slo_1), "%Slope contains 1" = round(sum(Slo_1)/n()*100,1), 
            "Total Int. Contains 0" = sum(Int_0), "%Int. contains 0"= round(sum(Int_0)/n()*100,1),
            "q10 rho" = quantile(Spearmanrho, 0.1), 
            "Mean rho" = mean(Spearmanrho),
            "q90 rho" = quantile(Spearmanrho, 0.9),
            "q10 %TertSco" = quantile(Tertscore, 0.1), 
            "Mean %TertSco" = mean(Tertscore),
            "q90 %TertSco" = quantile(Tertscore, 0.9))


# 9. Create Figures

source("Functions/summary_figures.R") #Used to generate harmonized figures

summary_figures(results_sl_sum, "Spearmanrho", "Spearman rho", 0.4, 1, 1)

summary_figures(results_sl_sum, "Pearsonr", "Pearson r", 0.4, 1, 1)

summary_figures(results_sl_sum, "log2(Slope)", "log2(PB Slope)", -2.5, 2.5, 0)

summary_figures(results_sl_sum, "Tertscore", "Tertile Scoring (%)", 20,100,100)


# 10. Export Supplementary Material result table

write_csv(results_sl_sum, file = "Results/Summary_SL_results.csv")


write.csv(Summ_C_LIS, file = "Results/Summary_AllSL_Cohort_LIS.csv")

write.csv(Summ_C_Comparison, file = "Results/Summary_AllSL_Cohort_Comparison.csv")

write.csv(Summ_C_Change_LIS, file = "Results/Summary_AllSL_Cohort_Change_LIS.csv")
