# Supplementary material for: Cohort-based strategies as an in-house tool to evaluate and improve phenotyping robustness of LC–MS/MS lipidomics platforms
Source: Anal Bioanal Chem. 2024 Jun 28;416(25):5485–96. doi: 10.1007/s00216-024-05404-8 (PMC11427549; doi:10.1007/s00216-024-05404-8)
Supplement: Supplementary file 4 — Supplementary file4 (ZIP 87.6 KB) [file 216_2024_5404_MOESM4_ESM.zip › Supplementary Data 1. Raw Data and Processing Code/Data/Ceramide_Data_Master.csv]

Cohort_ID	Sample type	Sample ID	Ext batch	Extraction	Column	Method	Cer12_0_IS_Cer160	Cer12_0_IS_Cer180	Cer12_0_IS_Cer241	Cer12_0_IS_Cer240	Cer14_0_IS_Cer160	Cer14_0_IS_Cer180	Cer14_0_IS_Cer241	Cer14_0_IS_Cer240	Cer16_0_IS_Cer160	Cer16_0_IS_Cer180	Cer16_0_IS_Cer241	Cer16_0_IS_Cer240	Cer18_1_IS_Cer160	Cer18_1_IS_Cer180	Cer18_1_IS_Cer241	Cer18_1_IS_Cer240	Cer18_0_IS_Cer160	Cer18_0_IS_Cer180	Cer18_0_IS_Cer241	Cer18_0_IS_Cer240	Cer20_0_IS_Cer160	Cer20_0_IS_Cer180	Cer20_0_IS_Cer241	Cer20_0_IS_Cer240	Cer22_0_IS_Cer160	Cer22_0_IS_Cer180	Cer22_0_IS_Cer241	Cer22_0_IS_Cer240	Cer24_1_IS_Cer160	Cer24_1_IS_Cer180	Cer24_1_IS_Cer241	Cer24_1_IS_Cer240	Cer24_0_IS_Cer160	Cer24_0_IS_Cer180	Cer24_0_IS_Cer241	Cer24_0_IS_Cer240
C2	QCinj	1		Met	C18	C18_Met	1.7	2.2	0.6	0.7	17.7	22.1	8.2	8.6	235.7	300.2	111.6	122.8	4.2	5.6	1.9	2.1	150.2	189	68.5	75.3	217.3	272.4	101.1	110.9	1607.1	2100.9	720.6	792.1	2120.4	2772.1	960.2	1141.3	4382.7	5735.1	2016.1	2352.7
C2	QCinj	2		Met	C18	C18_Met	2.4	2.9	0.8	1	18.1	23.2	7.6	8.5	229.8	283.8	99.1	116.4	5.2	6.7	2.1	2.5	154.8	188.7	64.2	75.5	266.7	324	113.3	132.6	1925.5	2440.1	788	923.8	2472.4	3133.5	1022	1295.5	4683.2	5940.3	1965.8	2447.2
C2	QCinj	3		Met	C18	C18_Met	1.6	2.1	0.6	0.7	18.4	22.9	8.2	9.1	238.9	304.7	109.8	126.5	4.5	6	2	2.2	141.2	178	62.4	71.9	237.4	298	107.3	123.2	1774	2322.2	772.5	888.5	2208.6	2891.4	971.4	1208	4349.8	5699.9	1943	2372.9
C2	QCinj	4		Met	C18	C18_Met	1.6	2.1	0.6	0.7	16.6	21.8	7.9	8.5	219.4	294.3	107	120.5	3.9	5.6	1.8	2	132.6	175.9	62.2	70	225.7	297.8	108.2	121.5	1658.1	2281.4	765.9	861.1	2167.3	2982.2	1011.1	1229.2	4186.1	5766	1983.8	2368
C2	QCinj	5		Met	C18	C18_Met	1.9	2.1	0.6	0.7	19.7	22.3	8.5	9.4	233.1	270.3	103.3	118.6	4.5	5.5	1.9	2.2	155.5	178	66.3	76.2	235.4	268.7	102.7	117.5	1849.8	2202.3	777.1	891	2348.4	2796.5	996.5	1235.4	4573.3	5449.6	1970.7	2399.2
C2	Sample	1	1	Met	C18	C18_Met	1.6	2.6	0.9	1	11.5	18.5	7.5	7.7	175	273.9	115.7	124.6	2.4	4.3	1.6	1.7	68.3	106.6	43.3	46.7	95.4	146.8	61.7	66.3	943.4	1511	587.7	633.2	1034	1655.9	650.5	757.5	3003.9	4818.7	1921.3	2197.2
C2	Sample	2	1	Met	C18	C18_Met	0.05	0.1	0.05	0.05	2.6	4	2.2	2.1	105.6	142	84.7	93.5	1.3	2.4	1.2	1.4	53	70.8	41	45.4	39.9	52.7	31.2	34.4	359.8	493.8	271.3	299.5	610.1	836.9	464.4	553.8	918.2	1264.3	710.6	833.4
C2	Sample	3	1	Met	C18	C18_Met	2.2	2.9	0.6	0.7	23.2	29.9	8.1	9.1	233.3	308.1	83.9	98.2	4	5.7	1.3	1.5	99.3	129.9	33.5	39.4	198.2	257.6	70.4	82.1	2404.3	3258	823.3	962.1	3107.1	4210.7	1074.7	1358	6481.6	8790.6	2276.7	2824.8
C2	Sample	4	1	Met	C18	C18_Met	2.6	4.1	1.1	1.2	17.7	26.6	8.4	9.1	180.3	277.8	87.9	99.2	1.7	3.2	0.8	0.9	90.9	139.1	42.2	47.7	235.5	356.3	113.1	127.2	2140.5	3376.1	990.4	1115.4	1574.2	2482.9	735.6	895.6	5246.6	8284.6	2491.5	2979
C2	Sample	5	1	Met	C18	C18_Met	0.4	0.5	0.1	0.2	5.3	6.4	3.2	3.2	183.6	213	110.3	122.6	4.7	5.7	2.8	3.1	186.3	213	108.7	120.8	136.1	155.3	80.1	88.8	918.5	1093.2	520.8	578.8	1513	1801	866.3	1041	1897	2260.7	1102.7	1301.7
C2	Sample	6	1	Met	C18	C18_Met	1.3	1.7	0.3	0.4	17	19.8	6.1	6.5	173.6	213.7	66.9	74.9	2.2	3.1	0.7	0.8	91.1	110.9	33.1	37.2	219.6	265.7	83.8	93.6	1934.2	2441.1	712	796.7	2085.5	2632.3	775.5	938.1	5706.2	7207.7	2154.8	2559.6
C2	Sample	7	1	Met	C18	C18_Met	1.7	2.6	0.8	0.9	14.9	21.8	8.4	8.7	173.5	257.9	99.5	108.1	2.8	4.8	1.6	1.7	81.7	120.6	44.8	48.7	165	240.8	92.9	100.6	1253.4	1906.6	679.6	737.8	1132.2	1722.2	620	727.5	2900.5	4419.1	1613.5	1859.7
C2	Sample	8	1	Met	C18	C18_Met	0.2	0.4	0.1	0.1	6.5	8.2	4.3	4.4	174.9	215.2	117.1	128.7	3.4	4.5	2.3	2.5	134.4	163.2	87.3	95.8	105.8	128.1	69.3	76	582.1	734.3	367.4	403.5	1133.1	1429.5	722.2	857.4	1239.8	1567.6	802.2	935.9
C2	Sample	9	1	Met	C18	C18_Met	1.7	1.4	0.4	0.4	17.5	14.6	5.5	5.6	193.5	165.4	62.8	68.4	3.7	3.3	1	1.1	128.7	108.1	39.6	43.3	292.9	247	94.5	102.8	2057.1	1810.1	639.9	697.3	2850.9	2509.4	895.9	1055.6	5432.1	4781.5	1731.8	2003.6
C2	Sample	10	1	Met	C18	C18_Met	0.8	1.2	0.3	0.3	14.9	20.1	7.3	8	196.6	274.9	100.8	115.6	4.5	6.6	2.2	2.5	138.2	191	68.3	78.4	252.6	347	127.3	145.5	1771.8	2538.6	859.6	984.8	2355	3374.3	1153.9	1429.5	4248.4	6094.1	2115.1	2572.7
C2	Sample	11	1	Met	C18	C18_Met	0.6	0.6	0.1	0.1	15.4	15.2	6.1	6.4	310.4	331.3	135.7	149.6	9.6	10.2	4	4.4	438.1	460.9	186.8	205.6	407.3	428.6	175.1	192.5	2203.3	2418.3	911.4	1004.2	3855.7	4232.9	1610.9	1919.6	4140.5	4547.7	1756.2	2054.4
C2	Sample	12	1	Met	C18	C18_Met	2.5	3.4	0.9	0.8	26.2	34.2	11.5	10.5	295.1	395.7	132.5	126.5	4.1	5.9	1.8	1.6	132.2	175.5	56.8	53.9	321.4	424.3	141.8	135.3	3445.7	4744	1463.5	1399.5	2829.8	3896.5	1213.8	1255.2	10530.6	14508.6	4593.7	4661.1
C2	Sample	13	1	Met	C18	C18_Met	1.6	1.9	0.6	0.7	13.5	15.9	6.4	7.1	161.6	192.3	78.6	91.3	3	3.9	1.4	1.6	87.6	103.1	40.6	47.3	183.3	214.4	87.8	101.7	1750.1	2135	808.1	937.4	1648.2	2010.9	768.7	964	4192.2	5119	1986	2446.3
C2	Sample	14	1	Met	C18	C18_Met	0.7	0.5	0.2	0.2	8.9	6.9	4.2	4.5	185.4	144.8	90.8	103.4	5.2	4.1	2.5	2.8	230.9	177.5	110.1	125.2	192	148.1	92.6	105	1121.6	902.6	521	592.3	2134.7	1719.1	1001.6	1231.1	3022.8	2432.5	1439.5	1737.9
C2	Sample	15	1	Met	C18	C18_Met	7.7	6.4	2	2.3	32.7	27.2	9.6	10.3	196.8	169.9	59.4	66.4	3.1	2.9	0.8	0.9	125.8	106.7	35.8	40.2	264.8	225.4	79.5	88.6	2470.7	2194.6	715.9	799.1	2438.5	2166.6	713.9	861.3	7273.7	6463.5	2161.4	2561.1
C2	Sample	16	1	Met	C18	C18_Met	1.7	2.6	0.9	1	16.2	23.5	9.4	10.6	192	282.6	113.3	132.3	2.4	4.1	1.4	1.7	55.9	82.2	31.2	36.7	128.6	186	74.3	86.5	1146.9	1729.1	639	745.2	1172.7	1768	659.9	831.8	3128.3	4723.4	1788.9	2215
C2	Sample	17	1	Met	C18	C18_Met	0.3	0.5	0.1	0.1	6.6	9.5	4	4.2	181.4	252.3	110.5	124.5	2	3.3	1.2	1.4	79.4	109.6	46.3	52.3	113.1	154.7	67.5	75.8	780.2	1111.8	448.6	504.9	924.2	1316.7	536.6	652.7	1850.8	2642.5	1090.9	1304.2
C2	Sample	18	1	Met	C18	C18_Met	1.1	1.7	0.6	0.7	14.7	21.5	9.6	10.6	192.6	286.3	127.6	145.7	3.3	5.4	2.2	2.5	64.2	95.2	40.7	46.7	103.3	150.9	66.9	76.2	747.6	1138.3	466.8	532.4	958.6	1459.3	604.4	745	1807.8	2758.9	1157.9	1402.8
C2	Sample	19	1	Met	C18	C18_Met	1.7	2.6	0.7	0.8	20.3	28.9	9.9	10.7	203.2	296.4	101.6	114.1	3	4.9	1.5	1.6	98.6	142.7	47.1	53	183.1	262.5	89.9	100.7	1450.7	2168.3	686.5	770.5	1632.5	2440.1	780.3	946.7	3649.4	5462	1771.6	2111
C2	Sample	20	1	Met	C18	C18_Met	0.2	0.4	0.1	0.2	6.6	9.3	5	5.1	216.6	296.6	162.1	177.9	3.7	5.5	2.9	3.1	162	219	117.7	129.1	126.2	169.9	92.2	100.9	602.6	846.1	424	465.2	1148.8	1612.6	816	967.9	1220.8	1718.7	881.3	1027.2
C2	Sample	21	1	Met	C18	C18_Met	1.2	2	0.4	0.5	16.1	24.2	7.4	8.1	184.7	282.3	87.5	99.1	2.5	4.4	1.1	1.3	82.2	124.9	36.9	42	185.2	278	86.4	97.6	1416.4	2216.1	636.4	720.4	1783.2	2789.9	809.3	990.4	3710.5	5813.4	1709.9	2055.2
C2	Sample	22	1	Met	C18	C18_Met	0.7	1	0.1	0.1	15.3	18.9	5.7	6	227.9	286.3	87.5	98.6	4.4	5.8	1.5	1.7	143.7	178.2	52.7	59.5	359.6	444.4	136.3	153.2	3573.8	4606.3	1304.9	1468.9	3236.8	4172.4	1193.6	1452.9	8141.1	10501	3050.9	3645.5
C2	Sample	23	1	Met	C18	C18_Met	0.4	0.7	0.1	0.1	9.9	14	4.9	5.2	260.8	365.8	131.3	150	3.6	5.5	1.8	2	129.1	179.3	62.4	71.4	254.4	351.1	125.7	143.2	2427.1	3492.8	1154.5	1318.1	2371.2	3412.6	1139.1	1406.3	6274.6	9037.9	3064.5	3713.8
C2	Sample	24	1	Met	C18	C18_Met	2	2.3	0.4	0.4	28.3	32.7	8.7	9.2	265	315.8	83.8	92.3	5.2	6.4	1.5	1.6	175.2	206.1	52.9	58.3	448.8	526.5	140.6	154.4	4299.1	5260.6	1296.8	1427.2	4624.7	5660	1409	1676.9	10854.3	13290.6	3360.5	3925.3
C2	Sample	25	1	Met	C18	C18_Met	6.6	8.6	2.4	2.8	47.4	61.2	19.5	20.8	337.6	453.4	142.2	156.3	4.4	6.3	1.7	1.9	230.1	305.2	93.6	102.8	403.8	534.1	167.1	183.2	3403.2	4695.3	1356	1489.7	3709	5117.8	1492.5	1773.3	8004.6	11052.8	3274.2	3818
C2	Sample	26	1	Met	C18	C18_Met	0.4	0.5	0.1	0.1	8.7	10	5.3	5.3	276.3	315	170	181.3	4.6	5.5	2.8	3	250.8	282	150	159.8	193	216.8	116.2	123.7	1403.1	1644	813.1	867.3	2136.3	2503.6	1250.2	1442.1	2823.1	3311.3	1679	1901.2
C2	Sample	27	1	Met	C18	C18_Met	2.6	3.4	0.9	0.8	21.4	28.1	9.1	8.2	272.5	365.8	119.3	112.7	2.4	3.7	0.9	0.8	134.5	178.6	56.3	53	271.8	359.1	117	110.5	2299.9	3169.2	953.6	903.1	2709.3	3733.7	1134.5	1161.9	6587.1	9084.8	2803.3	2817.1
C2	Sample	28	1	Met	C18	C18_Met	1.9	2.6	0.9	1	18.4	24.2	10.2	10.7	192.6	258.6	108.7	118.9	3.3	4.9	1.9	2	107	142.2	58.1	63.6	178.3	235.4	98.7	107.8	1213.4	1669.9	646.9	707.6	1682.2	2315	905.7	1071.1	2870.1	3955.3	1569.6	1823
C2	Sample	29	2	Met	C18	C18_Met	0.5	0.7	0.2	0.3	8.1	10.4	4.7	5.3	204.9	259.3	121.3	142.8	3.6	4.9	2.1	2.5	134.3	167.8	76.8	90.5	173.2	215.6	100.5	117.9	1313.9	1705.2	733.8	862.9	1792.4	2326.4	1010.9	1285.3	3395.7	4412	1946.4	2430.4
C2	Sample	30	2	Met	C18	C18_Met	0.6	0.8	0.3	0.3	7.4	9.8	4.9	5.2	208	271.1	139.4	157.1	3.5	4.9	2.4	2.6	128.7	165.9	83.5	94.1	151.4	194.1	99.2	111.5	1171.6	1566.6	739.5	832.8	1554.2	2078.3	990.6	1206.1	3076.6	4119.3	1994	2384
C2	Sample	31	2	Met	C18	C18_Met	1.3	1.6	0.3	0.4	21.1	24.4	8.1	8.6	300.8	355.6	118.8	132.3	5.5	6.7	2	2.2	250.1	291.6	95.6	106.3	433.9	505.2	168.7	187.3	2983	3623.1	1116.4	1242.2	2999.1	3643.2	1133.7	1364	6924.8	8416.9	2659.5	3141.1
C2	Sample	32	2	Met	C18	C18_Met	0.5	0.6	0.1	0	12.7	13.4	5	5.2	273.7	293.9	111.6	125.3	5.4	5.9	2.1	2.3	276.5	292.7	109.5	122.8	352.8	373.3	141.7	158.6	2257.7	2492.2	873	979	3102.2	3424.9	1211.6	1469.3	4862.5	5371.1	1928.2	2295.7
C2	Sample	33	2	Met	C18	C18_Met	1.5	1.7	0.4	0.4	19.1	20.9	6.8	7.5	243.1	271.4	88.8	102.7	3.7	4.4	1.2	1.4	178.9	197	62.8	72.8	320.6	352.5	115.7	133.4	2315.8	2655.7	805	929.8	2601	2983.3	913.3	1140.5	5902.9	6774.3	2104.4	2580.7
C2	Sample	34	2	Met	C18	C18_Met	2.1	2.5	0.6	0.7	23.7	28	8.8	9.9	258.2	313.9	99.1	115.6	7.6	9.3	2.8	3.2	173.4	208.1	64	74.7	351.1	420.2	133	154.5	2309	2882.2	842	980.3	2726.3	3403.4	1004.2	1264.1	5751.9	7185.5	2151.4	2659.4
C2	Sample	35	2	Met	C18	C18_Met	0.6	0.9	0.2	0.2	9.8	13.4	4.8	5.4	207.1	282.1	104.4	124.5	4.4	6.4	2.2	2.6	126.8	170.9	61.5	73.5	193.6	259.3	95.9	114	1391.3	1943	663.7	790.3	1862.6	2601.2	897.5	1155.3	3420.1	4782.3	1673.5	2116.3
C2	Sample	36	2	Met	C18	C18_Met	3.4	4.1	1	1.2	24.1	28.9	8.8	9.7	218.9	270.2	82.5	94.8	4.2	5.5	1.4	1.7	109.7	133.9	39.1	45.1	269.7	327.6	100.5	115	2128	2695.3	764	876.2	2238.2	2835.3	811.7	1006.4	5482.7	6950.5	2018.7	2458.1
C2	Sample	37	2	Met	C18	C18_Met	3.4	3.5	0.9	1	41.1	42.1	13.4	13.9	308.4	328.1	103.3	110.7	6.9	7.5	2.1	2.3	179	187.8	57.3	61.4	429.1	449.9	141.9	151.7	3563.9	3898.3	1134.7	1216	2849.5	3117.4	916.3	1061.7	12733	13936	4162.8	4734.4
C2	Sample	38	2	Met	C18	C18_Met	1.1	1.1	0.3	0.4	17.7	17	6.4	8	253.4	250	95.7	124.2	5.2	5.3	1.8	2.4	182.4	177.3	66.2	86.3	322.1	313.3	120	155	2249.1	2282.1	807.1	1043.9	2536.7	2574.5	919.6	1285.8	6131.8	6225.2	2257.3	3100.6
C2	Sample	39	2	Met	C18	C18_Met	2.4	2	0.4	0.4	38	32.4	9.8	9.6	318.3	281.2	84.6	86.5	7.6	6.8	1.8	1.8	209.2	182	53.1	54.1	447.6	390.3	118	120.4	3891	3539.6	988	1011	4564.4	4153.2	1170.8	1295.5	14419.3	13123.2	3758.7	4081.6
C2	Sample	40	2	Met	C18	C18_Met	1.7	1.8	0.4	0.5	27.7	29	10.2	10.9	265.5	287.3	100.8	111.4	6.9	7.6	2.5	2.7	189.9	202.6	69.4	76.7	345.3	368.1	129.3	142.5	2411.7	2682.2	869.6	960.4	3390.3	3771.2	1234.8	1474.6	5919	6587.1	2189.2	2566.5
C2	Sample	41	2	Met	C18	C18_Met	0.5	0.7	0.2	0.2	8.5	10	4.9	5.3	231	269.6	135.9	155	5.8	7	3.4	3.8	199.5	229.6	113.9	129.8	181.8	208.9	104.8	119.1	967.1	1159	536.6	611.4	1955.9	2344.2	1096	1350.1	2192.6	2630.9	1247.6	1509.7
C2	Sample	42	2	Met	C18	C18_Met	1.2	1.4	0.4	0.4	16.6	19.6	7.5	8.2	236.3	284.6	110.6	126	4.5	5.7	2	2.3	130.2	154.9	58.4	66.7	205.1	243.2	94.3	107.2	1568.2	1939	694.7	790.8	2292.1	2834.4	1025.6	1262.3	4166.6	5156.6	1893.4	2288.4
C2	Sample	43	2	Met	C18	C18_Met	3	3.8	1	1.2	30.4	37.6	12	13.9	287.8	368.3	116.9	139.6	3.3	4.7	1.2	1.5	207.5	262.2	81.3	97.2	384.4	484.4	153.7	182.9	2668.2	3507	1027.3	1224.7	3130.3	4114.9	1217.2	1569.3	6290.3	8274.9	2485	3145.4
C2	Sample	44	2	Met	C18	C18_Met	0.5	0.8	0.1	0.1	15.6	17.8	7.6	8.4	286.6	332.4	143.6	164.9	7.7	9.1	3.8	4.3	365.8	418.1	178.5	204.7	349.5	399.3	171.8	196.7	1739.3	2072.6	822.8	944	2901.2	3457.8	1386.1	1719.9	3285	3918.4	1593.5	1941.7
C2	Sample	45	2	Met	C18	C18_Met	2.3	2.2	0.6	0.7	32.8	30.9	10.7	12.1	334.7	325.6	112.1	131.7	8.1	7.9	2.5	3	364.9	349.9	118.7	139.4	501.2	480.8	165.5	193.9	3173.4	3176.3	1008.9	1183.9	4214.9	4219.8	1353.5	1717.7	6921.6	6931.5	2256.7	2812
C2	Sample	46	2	Met	C18	C18_Met	3.8	4.5	1.2	1.4	33.3	38.9	12.1	13.4	264.7	320.7	99.1	113.4	3.8	5	1.3	1.5	195.8	234.1	70.6	80.9	414.3	494.2	153.1	174.6	3005.2	3738.9	1069	1221.8	2647.7	3294.7	951.3	1175.6	6793.1	8458.2	2479.2	3008.1
C2	Sample	47	2	Met	C18	C18_Met	2	2.2	0.5	0.6	23.3	25.1	8.4	9.5	226.7	251.4	83.8	98.7	4.5	5.3	1.5	1.8	211.5	231.1	75.5	89	328.1	358.2	119.9	140.6	2505	2852.9	881.5	1036.1	2808.3	3198.8	998.1	1268.6	5877.4	6698.4	2121.1	2647.3
C2	Sample	48	2	Met	C18	C18_Met	1.6	1.9	0.4	0.4	21.6	25	7.9	8	190.5	226.6	71.5	76	2.6	3.5	0.9	0.9	108.9	128	38.7	41.2	254	297.2	94.4	100.1	2104.8	2568.5	753.7	801.4	2977.5	3633.9	1077	1238.3	5847.1	7140.7	2147.6	2423.8
C2	QCinj	1		Met	C8	C8 _Met	0.8	1.2	0.5	1.7	11.4	15.3	8.2	8.6	313.3	413.7	211	208.9	3	4.2	2.1	2.7	138.8	182.3	93.3	91.4	90.5	116.3	61.2	58.6	1114.7	1465.6	748.6	738	1586	2178.8	1063.7	1042	3549.3	4884.1	2379.7	2455.9
C2	QCinj	2		Met	C8	C8 _Met	0.9	1.4	0.6	1.7	11.1	15.5	8.1	8.3	330.9	456.1	224.9	217.6	2.4	3.6	1.8	2.3	129.8	178	88.1	84.4	93.5	125.4	63.9	59.7	1094.1	1502.6	742.3	715.3	1560	2237.4	1056.4	1011.5	3607.6	5183.1	2442.3	2463.7
C2	QCinj	3		Met	C8	C8 _Met	1.1	1.8	0.8	1.9	10.3	14.6	7.5	8.3	328.4	458.8	224.9	232	2.9	4.4	2.1	2.8	138.8	193	94.9	96.9	95.9	130.4	66	65.7	1131.1	1574.1	772.8	794.2	1546.9	2249.1	1055	1077.4	3318.3	4830.8	2262.1	2433.9
C2	QCinj	4		Met	C8	C8 _Met	1	1.5	0.7	1.7	11.3	15.2	8.4	8.1	308.9	407.3	212.6	192.8	3.3	4.6	2.4	2.7	141.2	185.2	97	87.1	96	123.1	66.3	58.1	1140.9	1497.6	783	706.9	1551.7	2128.5	1063.5	954.2	3654.7	5020.3	2503.5	2366
C2	QCinj	5		Met	C8	C8 _Met	1	1.5	0.7	1.8	11.1	14.6	8.2	8.1	320.6	414	220.2	204.8	3	4.1	2.2	2.6	149.1	191.5	102.2	94	91	114.4	62.8	56.5	1129.1	1451.7	773.3	716.4	1575.1	2116.7	1077.6	992	3762.2	5062.8	2572.4	2494.8
C2	Sample	1	1	Met	C8	C8 _Met	1.2	1.6	1	2	9.3	11.6	7.6	7.7	217.4	266.5	166.6	157.2	2.5	3.4	2.1	2.5	91.4	111.4	69.9	65.5	44.4	53.6	34.4	32	762.7	929.5	581.9	546.4	933	1187.8	710.7	663.2	3301.6	4210.2	2514.1	2470.5
C2	Sample	2	1	Met	C8	C8 _Met	0.05	0.05	0.05	1.1	3.2	3.7	2.5	3.6	118.5	132.8	85.4	93.8	1.4	1.7	1.1	1.8	68.5	76	49	53.5	29.9	33.3	21.8	24	401.8	445.7	286.7	312.9	702.1	813.2	500.5	541.8	996.4	1155.9	709.7	808.4
C2	Sample	3	1	Met	C8	C8 _Met	1.3	2	1.1	2.1	11.6	16.1	10.2	9.3	331.2	452.1	271.2	238.5	2.5	3.6	2.2	2.5	95.4	129.8	78.1	68.3	52.1	70.1	43.2	37.2	1060.4	1441.2	865.9	758.5	1528.6	2171.1	1246	1084.8	4115	5851.7	3352.9	3075.5
C2	Sample	4	1	Met	C8	C8 _Met	1.5	2.2	1.2	2.3	11.2	15.3	9	9.4	297	400.1	223.1	225.1	1.7	2.6	1.4	2	110	147.5	82.6	82.6	94.3	123.5	71.2	69.2	1329.5	1783.4	996.1	1000.7	1078.3	1511.2	807.1	806.1	3895.6	5468.8	2913.2	3065.2
C2	Sample	5	1	Met	C8	C8 _Met	0.05	0.05	0.05	1.2	5.6	6.5	4.3	11.2	265.8	300.4	190.4	484.2	3.7	4.4	2.8	7.7	195.1	219.1	139.4	348.2	85.2	93.7	61.3	149.9	597.2	672.2	426.5	1080.8	1396	1640.9	994.7	2501.4	692.1	814.9	493.4	1308.6
C2	Sample	6	1	Met	C8	C8 _Met	0.6	1	0.4	1.5	9	12.8	7	7	255.1	357.9	186.1	171.8	1.9	3	1.5	2	90.2	125.9	65.7	60.3	82.1	112.3	60.2	53.8	1032.2	1440.4	750	689.6	1242	1810.6	900.7	823	4022.3	5873.8	2917.3	2808.1
C2	Sample	7	1	Met	C8	C8 _Met	2	2.4	1.4	2.4	11.9	13.9	8.8	8.6	268.1	307.4	184.9	171	2.9	3.5	2.1	2.5	100.7	114.9	69.3	63.8	90.2	100.5	62.4	55.9	968.7	1106.1	666.1	613.5	1056.3	1259.9	725.5	664.2	2683.9	3205.9	1841.4	1774.9
C2	Sample	8	1	Met	C8	C8 _Met	0.05	0.1	0.05	1.2	5.6	7.2	4.3	5.2	217.6	270.3	156.1	162.2	3.5	4.6	2.6	3.3	140	172.6	100.1	102.7	74.5	90.3	53.7	54.1	559.8	691.9	400	414	1150.4	1484.3	820.3	842.9	1195.1	1545.1	852.2	921.8
C2	Sample	9	1	Met	C8	C8 _Met	0.5	0.8	0.3	1.5	8.9	11.9	6.2	7	213.9	281.5	140.1	145	2.2	3.2	1.5	2.2	81.2	106.2	53	54.7	83.8	107.2	55	55.2	929.1	1215.3	606.1	623.9	1416.8	1935.6	922.8	943.8	2985.8	4080.4	1941.3	2091.3
C2	Sample	10	1	Met	C8	C8 _Met	0.2	0.5	0.2	1.3	9.7	12.5	7.7	7.3	298.6	376.8	220.9	194.4	3.5	4.6	2.7	2.9	154.4	193.8	114.1	99.2	114	139.7	84.7	71.7	1182	1484.7	871.7	763.9	1893.5	2485.6	1393.9	1214	3906.7	5137.5	2876.6	2639.6
C2	Sample	11	1	Met	C8	C8 _Met	0.05	0.05	0.05	1.1	8.6	10.2	5.7	6	489.9	568.2	301	282.3	7.1	8.4	4.5	4.7	406.2	468.7	249.5	229.9	188.7	211.9	116.3	104.4	1630.8	1887.5	1001.3	935.7	2796.7	3381.5	1713.4	1591.2	3674.3	4449.8	2251.5	2203.1
C2	Sample	12	1	Met	C8	C8 _Met	1.7	2.4	1.1	2.1	15.8	20.9	11	10.5	452.8	587.5	292.8	274.4	4.2	5.8	2.9	3.2	134.8	174.3	87.2	81	115.9	146.2	75.3	68	2043.5	2643.2	1319.7	1231.9	1953.4	2640.7	1259.5	1168.8	7198.5	9747.6	4641.3	4539
C2	Sample	13	1	Met	C8	C8 _Met	0.9	1.1	0.7	1.7	9.7	11.4	7.8	7.7	255.6	293.2	192	177.5	2.6	3.1	2	2.5	100.3	114.4	75.2	69	79.5	88.9	60.1	53.7	1110	1266.8	830.7	764.3	1116.5	1331.5	834.3	763.1	3717.4	4439.9	2776.5	2674.8
C2	Sample	14	1	Met	C8	C8 _Met	0.05	0.05	0.05	1.1	4.8	6.2	3.9	4.5	229.4	286.1	175.2	165	3.3	4.3	2.6	3	165.2	204.5	125.8	116.8	87.7	106.3	67.2	61.1	796	986.8	605	567.4	1552.2	2010.9	1177.9	1097.4	2246.3	2913.8	1703.9	1672.1
C2	Sample	15	1	Met	C8	C8 _Met	4.3	5.6	3.3	3.6	15.5	19.7	12.1	10.3	238.6	298.9	173.5	144	2	2.7	1.5	1.9	83.4	103.9	60.5	50.1	70.7	86.5	51.7	41.8	1023.3	1274.7	740.9	612	1181.1	1537.4	853.9	701.1	4295.5	5599	3104	2683.9
C2	Sample	16	1	Met	C8	C8 _Met	1.4	1.8	1.1	2.2	11	13.4	8.6	9.4	270.6	322.5	196.7	206.3	2.5	3.1	1.9	2.6	75.3	89.3	54.6	57.2	61.7	72	45.2	46.2	861.8	1022.5	624.3	652.2	1113.8	1380.4	805.5	836	2884.6	3581.3	2085.8	2280.4
C2	Sample	17	1	Met	C8	C8 _Met	0.05	0.05	0.05	1.4	5.3	7.1	4.5	11.8	263.4	343.5	208.2	537.8	1.6	2.3	1.4	4.3	84.7	109.9	66.9	170.6	53.5	68.5	42.7	107	398.5	517.3	313.8	808.8	779.6	1056.6	613.1	1566.9	573	778.5	450.8	1215.1
C2	Sample	18	1	Met	C8	C8 _Met	0.8	1.1	0.6	1.8	10.8	13.1	9	9.5	275.2	327.9	214.2	216.7	3.6	4.5	2.9	3.5	85	100.8	66.1	66.5	53.4	62.6	42	41.6	595.8	707.2	462.5	466.3	915.1	1134.2	709.2	710	1884.9	2339.6	1459.7	1538.8
C2	Sample	19	1	Met	C8	C8 _Met	1.3	1.8	0.9	1.9	13.6	17.8	10	9.4	312.1	403.2	214.3	194	2.8	3.9	2	2.4	118	151.7	80.9	72.7	77.5	97.6	53.5	47.1	982.4	1263.1	672.3	606.3	1289.7	1733.3	881.8	790.2	3267	4397.4	2232.7	2107.1
C2	Sample	20	1	Met	C8	C8 _Met	0.05	0.1	0.05	1.1	5.4	6.6	4	4.9	318	381	224.3	228.8	4	5	3	3.6	186.2	221.8	131.1	131.9	86.4	100.8	61.3	60.5	584.7	698.5	411.7	418.8	1288.2	1606.4	905.3	914	1363.1	1703	957.9	1018.1
C2	Sample	21	1	Met	C8	C8 _Met	0.8	1.2	0.5	1.7	11.5	15.6	8	8.9	291.9	390.3	190.2	201.9	2.6	3.8	1.8	2.5	97.5	129.8	63.4	67	71.1	92.9	46.6	48.2	935.7	1245.5	607.9	642.9	1412.7	1964.3	916.4	962.8	2984.2	4156.9	1935.4	2142
C2	Sample	22	1	Met	C8	C8 _Met	0	0.4	0.1	1.2	6.7	9.9	5.3	6.3	326.7	470.9	242.4	255.8	2.4	3.8	1.9	2.6	128.2	184	95.1	99.2	120.9	169.1	90.1	91.2	1916.3	2750.1	1418.6	1489.9	1875.9	2812.9	1386	1447.2	4633.6	6960.3	3423.9	3767.8
C2	Sample	23	1	Met	C8	C8 _Met	0.05	0.05	0.05	1.1	6.2	9.2	5.5	6.1	415.6	599.1	342.7	340.1	2.4	3.8	2.2	2.7	130.5	187.4	107.6	105.6	98.4	138.2	81.8	78.1	1401.4	2012.2	1153.1	1140.2	1461.6	2194	1200.9	1180.5	4512.9	6784	3707.4	3840.2
C2	Sample	24	1	Met	C8	C8 _Met	0.8	1.4	0.5	1.7	13	18.8	9.3	10.3	424	602.1	283	304.8	3	4.6	2.1	2.9	145	205.1	96.8	103.1	128.9	177.6	86.4	89.3	1875.1	2653.8	1249.9	1340.7	2281.2	3374.2	1517.9	1618.5	5873.1	8697.7	3906.7	4390.4
C2	Sample	25	1	Met	C8	C8 _Met	4.5	6.6	3.9	4.3	22.9	32.2	19.6	17.2	499.8	693	397.8	357.1	3	4.5	2.6	2.9	205.3	283.4	163.4	144.6	143.4	192.9	114.8	98.6	1869	2584.7	1486.1	1329.1	2180.6	3151	1730.3	1538.5	5301.6	7674.4	4207.7	3943
C2	Sample	26	1	Met	C8	C8 _Met	0.05	0.3	0.05	1.2	6.1	8	4.7	5.6	382.8	490	277.1	285.8	3.3	4.5	2.5	3.2	231.4	294.5	167.3	169.9	95.9	119.4	69.8	69.4	1038.3	1324.6	750.3	771.1	1699.8	2265.7	1226.1	1251.9	2519.5	3364.3	1817.6	1955.3
C2	Sample	27	1	Met	C8	C8 _Met	1.7	2.7	1.3	2.4	12.8	19	9.9	10.4	370.3	539.2	268.1	274	1.8	2.9	1.4	2	117.1	169.8	84.7	85.8	104	147.2	75.7	74.5	1224.4	1776.7	884.9	900.9	1616.2	2449.9	1166.4	1180.2	3610.5	5482.7	2604.4	2776.7
C2	Sample	28	1	Met	C8	C8 _Met	1.7	2.5	1.2	2.1	14.4	19.4	10.4	9.7	291.1	386.5	195.7	177.3	3.7	5.2	2.6	2.9	110.1	145.4	73.9	66.5	86.6	112	58.5	51.3	931.3	1230.9	624.3	563.4	1566.6	2163.3	1048.4	940	3033.6	4195	2029.5	1916.5
C2	Sample	29	2	Met	C8	C8 _Met	0.1	0.2	0.05	1.2	6.2	8.1	5.1	5.7	295.7	374.8	227.5	222	3.1	4.2	2.5	3	138.2	174.2	106.2	102.4	89.8	110.8	69.5	65.4	929.1	1172.6	712.5	692.9	1483.6	1956.1	1135.8	1097.3	2998.3	3960.4	2295.4	2336.4
C2	Sample	30	2	Met	C8	C8 _Met	0.05	0.1	0.05	1.1	6.1	8.1	5.2	5.7	289.5	370.5	229	217.8	3.2	4.3	2.7	3.1	144.1	183.3	113.8	106.9	86.3	107.5	68.7	63.1	998.2	1272.2	787.5	745.9	1431.9	1906	1127.1	1060.8	3206.7	4276.2	2524.7	2503.4
C2	Sample	31	2	Met	C8	C8 _Met	0.7	1.2	0.5	1.6	9.3	13.5	6.8	6.9	405.2	576.9	277.4	255.6	3.7	5.6	2.7	3	201.1	284.8	137.6	125	135	186.4	92.8	82.1	1578.8	2240.7	1079.6	990.8	1899.6	2816.3	1296.3	1182.5	4803.5	7133.9	3278.3	3151.2
C2	Sample	32	2	Met	C8	C8 _Met	0.05	0.1	0.05	1.1	6.9	9.6	5.1	5.8	379.5	510.9	262.4	261	3.4	4.9	2.5	3	225.2	301.6	155.6	152.4	115.5	151.1	80.2	76.8	1214.7	1629.4	838.2	830.6	1904.1	2669.2	1311.6	1291.6	3305	4639	2276	2361.5
C2	Sample	33	2	Met	C8	C8 _Met	0.7	1.2	0.4	1.5	7.9	11.4	5.7	5.9	308.3	436.1	209.3	191.9	2.3	3.5	1.6	2.1	129.4	182.1	87.7	79.7	90.8	125	61.9	54.9	1158	1630.2	783.9	715.6	1475.6	2171.2	997.7	905.2	3834.9	5650.4	2591.6	2476.9
C2	Sample	34	2	Met	C8	C8 _Met	1.7	2.5	1.2	2.1	11.7	16.1	8.3	8.1	376.1	506.6	249	229.1	4.3	6.1	3	3.3	166.2	222.8	110	100	103.4	135.4	68.8	61.1	1182.1	1586.3	781.2	716	1805.2	2531.5	1191.2	1084.9	4628.6	6500.8	3053.5	2930.1
C2	Sample	35	2	Met	C8	C8 _Met	0.2	0.5	0.1	1.3	6.4	8.8	4.7	5.5	297.1	401.8	203.6	204.5	3.7	5.2	2.6	3.2	139.4	187.5	95.4	94.8	83.1	109.6	57.2	55.7	938.6	1264	641.5	641.8	1374.1	1932.9	937.6	932.1	2899	4084	1977.2	2070.4
C2	Sample	36	2	Met	C8	C8 _Met	2.1	3.3	1.5	2.4	11.5	17.2	8.6	8.4	318.8	470.4	222.3	206.2	2.6	4.2	1.9	2.4	90.5	133.1	63	58.3	72.1	104	50.6	45.7	1041.5	1530.9	724.6	669.5	1286.9	1975.5	893.6	820.5	3752.5	5767.5	2604.1	2518.6
C2	Sample	37	2	Met	C8	C8 _Met	1.8	2.5	1.2	2.1	22.7	29.9	16	14.1	494	642.5	325	288.3	4.5	6.1	3.1	3.3	148.6	192.6	97.8	85.9	136.3	172	90.1	76.8	1773.7	2300.6	1165.8	1030.3	1652.2	2239.7	1083.6	952.1	8078.2	10966.9	5299.7	4906.7
C2	Sample	38	2	Met	C8	C8 _Met	0.1	0.3	0.1	4.2	8.8	14.3	8.8	82.5	345.1	548	321.8	3234.3	3.2	5.4	3.2	32.6	121.9	192.7	113.7	1122.5	60.2	93.9	56.9	549.3	268.2	425.2	249.9	2509.6	1217.9	2012.3	1130.8	11247.6	390.8	647.9	363.6	3821.7
C2	Sample	39	2	Met	C8	C8 _Met	0.6	1	0.3	1.4	15.7	22.7	10.4	9.5	485.1	690.7	301.7	263.6	3.5	5.3	2.3	2.5	127.5	180.9	79.3	68.8	106.9	148	66.8	56.5	1413.6	2007	878.3	764.7	2131.9	3163.1	1321.7	1143.7	7230.1	10742.8	4484.2	4088.9
C2	Sample	40	2	Met	C8	C8 _Met	0.7	1	0.4	1.6	13.9	18.5	9.7	10	433	565.1	282.4	281.7	3.9	5.4	2.7	3.2	161.9	210.4	105.5	104.1	123	156	80.6	77.3	1253.5	1631.1	816.4	811.5	2070.5	2815.4	1346.8	1330.2	3893.5	5303.7	2532	2635.1
C2	Sample	41	2	Met	C8	C8 _Met	0.05	0.1	0.05	1.1	6.3	7.9	5.1	5.7	326.7	399.4	246.6	241.5	4.2	5.4	3.3	3.8	195.5	237.6	147.4	142.2	102.7	122.1	78	73.5	786.8	958.8	592.8	578.5	1675.9	2132.6	1259.9	1221.2	1939.6	2472.8	1458.3	1488.9
C2	Sample	42	2	Met	C8	C8 _Met	0.5	0.8	0.3	1.5	10.3	14	8.3	7.9	317.8	421.6	238.8	213.1	3.5	4.9	2.8	3	125.8	166.2	94.5	83.5	84.3	109	63.8	55.1	934	1234.5	700.3	622.5	1568.9	2166	1174	1037	3407	4712.1	2549.3	2372.2
C2	Sample	43	2	Met	C8	C8 _Met	3.5	4.9	2.1	3	20.2	27.3	12.9	12	457.8	610.5	272.9	251.2	3.3	4.7	2	2.5	192.4	255.4	114.6	104.3	146.1	189	87.4	77.3	1679.1	2230.6	998.9	916	2197.5	3053.2	1305.6	1189.9	5701.5	7935.7	3389.6	3255.3
C2	Sample	44	2	Met	C8	C8 _Met	0.4	0.7	0.2	1.4	11.9	16	8.8	9.2	409.8	538.7	281.6	281.1	5.2	7.1	3.7	4.2	344	449.6	236.2	231.7	156.2	198.9	107.8	103	1240	1625.4	851.1	846.6	2164.1	2963.1	1482.2	1465.1	2704.6	3708.4	1852	1928.7
C2	Sample	45	2	Met	C8	C8 _Met	1.5	2.4	0.9	2.2	16.5	24.2	11.3	13.1	445.4	645.5	284.7	329.6	4.8	7.3	3.2	4.2	246.2	355.1	157.3	179.3	139.5	196.3	89.5	99.4	1328.6	1919	847.8	978.1	2300.3	3473	1465.2	1679.7	3774.5	5709.1	2405.8	2906.7
C2	Sample	46	2	Met	C8	C8 _Met	2.6	3.5	1.5	2.4	18.5	26.1	12.6	11.7	399.1	554.8	252.7	232.4	3.5	5.1	2.3	2.7	177	244.9	112	101.8	127	171.6	80.7	71.4	1625.7	2251	1027	940.9	1641.1	2375.6	1035.7	943.3	4935.8	7154.1	3113.1	2986.9
C2	Sample	47	2	Met	C8	C8 _Met	0.9	1.3	0.6	1.6	13.6	18	9.8	8.9	324.7	421.6	217.3	188.1	3.2	4.4	2.2	2.5	178.4	230.3	119.2	101.9	122.6	154.3	82.3	68.5	1424.2	1841.6	951	819.5	1717.4	2320.7	1145.5	981.2	4427.5	5993.4	2951.7	2663.4
C2	Sample	48	2	Met	C8	C8 _Met	1	1.6	0.6	1.7	14.1	19.5	9.2	8.7	288.7	392.1	175.4	158.7	2.1	3.1	1.3	1.8	96.3	130.2	58.4	52.7	80.2	106.2	48.9	43.1	1208	1632.7	731.9	659.2	1853.2	2616.9	1120.9	1003.1	4250.2	6012.4	2570.9	2423.7
C3	QCinj	1	1	BD	C18	C18_BD	5.1	3.7	1.1	0.9	54.3	40.6	13.7	11.7	322.3	243.9	82.8	67.9	10.2	7.6	2.5	2.2	258.6	190.2	65.6	58.3	490	360.8	126.4	134.3	3766.7	2778	971.6	866.9	5937.1	4083.9	1537.8	1255.7	12995.9	10510.8	3482.6	3397.2
C3	QCinj	2	1	BD	C18	C18_BD	6.5	4.3	1.2	1.1	54	36.3	11.3	10.5	299.4	202.5	62.9	56.8	9.9	6.6	2	1.9	279.5	184.6	58.5	56.7	549.9	363.8	117.3	135.8	4057.5	2688.4	866	841	6639	4107.7	1423.8	1265.6	13480.8	9795.2	2988.2	3171.9
C3	QCinj	3	1	BD	C18	C18_BD	6.1	4.1	1	0.9	58.8	40.4	11.5	10.9	311.8	215.9	61.6	56.7	9.4	6.4	1.8	1.7	291.6	196.9	57.4	56.7	584.3	395.1	117.4	138.3	4253	2880.5	855.1	845.5	7122.6	4495.8	1438.1	1301.5	14280.2	10606.3	2982	3222.4
C3	QCinj	4	1	BD	C18	C18_BD	6.9	4.5	1.1	1.1	57.7	38.3	11.1	10.5	297.7	198.8	57.3	52.6	9.7	6.4	1.8	1.7	275.7	179.9	53	52.1	576.7	376.9	113.2	132.9	4362.1	2855.8	856.7	844.2	7190.9	4393.1	1419.6	1280.3	14371.9	10318.1	2931	3155.8
C3	QCinj	5	1	BD	C18	C18_BD	6.2	3.8	1.1	1	58.7	36.9	12.1	11.7	296.5	187	61.3	57.7	10.1	6.3	2	2	287.2	177.4	59.2	59.8	562.8	348.2	118.2	142.7	4130.2	2559.4	868.1	878.7	6758.6	3901.1	1426.2	1321.3	13179.6	8955.8	2877.8	3182.6
C3	QCinj	6	1	BD	C18	C18_BD	5.5	3.8	1	0.8	60.7	43.1	13.2	11.6	331	237.4	72.8	61.8	9.7	6.9	2.1	1.8	272.8	190.5	59.4	54.5	566.1	395.7	125.7	137.8	4155.6	2909.1	922.7	848.8	6872.2	4481.1	1532.5	1290.4	14440.1	11085.3	3330	3349.2
C3	QCinj	7	1	BD	C18	C18_BD	7.1	4.3	1.1	1	69.9	43.4	13.1	12.1	363.7	227.5	69	61.3	10.3	6.4	1.9	1.8	299.9	182.8	56.4	54	658.1	401.9	126.4	144.7	4637	2836.1	890.6	855.2	7693.5	4398.5	1487.5	1307.3	16108.3	10804.1	3212.8	3372.3
C3	QCinj	8	1	BD	C18	C18_BD	6.3	4.2	1.1	1	61	41.7	12.3	11.1	324.8	224.1	66.3	57.6	10.5	7.1	2.1	1.9	277.6	186.6	56.2	52.6	580.7	391	120	134.1	4350.7	2934	899.6	843.5	6956	4367.3	1443.6	1238.9	14873.9	10999.7	3195.6	3274.2
C3	QCinj	1	1	Met	C18	C18_Met	6.6	5.5	1.1	0.9	60.1	50.5	11.5	10.1	302.2	256.9	57.9	49.4	5.9	4.9	1	0.9	221	182.4	42	38.3	616.4	508.8	120.5	131.5	4415.6	3650.9	863.3	790.9	7911.5	6112.4	1556.4	1305	16447	14913.6	3340.3	3345.5
C3	QCinj	2	1	Met	C18	C18_Met	6.7	5.6	1.1	1	57.3	48.6	10.9	10.4	312.4	268.3	59.6	55.4	5.7	4.8	1	1	223.5	186.3	42.2	42.2	594.3	495.4	115.4	137.5	4653.8	3885.8	904.5	903.8	7509.2	5839.8	1465.5	1340.2	14764.4	13519.3	2980.1	3254.8
C3	QCinj	3	1	Met	C18	C18_Met	6.7	5.5	1	1.1	59.6	49.4	10.9	11.2	326	273.5	60.2	59.9	5.9	4.8	1	1	227.3	185.1	41.6	44.5	596.1	485.4	112	142.8	4608.7	3759	867.1	926.5	7917.8	6020.4	1495.5	1462.4	15030.5	13444.5	2937.9	3431.1
C3	QCinj	4	1	Met	C18	C18_Met	6.7	5.3	1	1	56.4	45.5	10.4	10.1	310.2	253.4	57.4	54.4	6.3	5	1.1	1	241.9	191.9	44.5	45.1	593.7	471.2	112	135.6	4641.8	3690.2	876.4	890.2	7901.2	5846.4	1496.9	1391.6	15655.7	13649.1	3071.1	3409.8
C3	QCinj	5	1	Met	C18	C18_Met	6.5	5.3	1	1	58	48.2	11	10.7	308.1	258.9	58.8	55.6	6.1	5	1.1	1	214	174.6	40.4	41	575.8	469.9	111.9	135.5	4563.6	3730.2	887.4	901.5	7368.2	5632.9	1442.2	1340.9	14629.9	13114	2954.3	3280.8
C3	QCinj	6	1	Met	C18	C18_Met	6.5	5.3	1	0.9	59.6	48.9	11.4	10.4	314.9	261.8	60.3	53.4	6.4	5.2	1.1	1	234.7	189.5	44.6	42.3	589.8	476.3	115	130.4	4538	3670.6	885.4	842.9	7558.7	5680.6	1478.3	1288.1	15130.6	13421.6	3065.8	3189.5
C3	QCinj	7	1	Met	C18	C18_Met	6.4	5.2	1	0.9	61.9	50.9	11.7	11	303.2	252.3	57.4	52.8	5.9	4.8	1	1	214.4	173.4	40.2	39.6	589.1	476.4	113.8	133.6	4699.1	3806.1	908.1	895.1	7550.5	5693.7	1464.6	1321.2	14944.3	13274.3	2998.9	3229.1
C3	QCinj	8	1	Met	C18	C18_Met	7.1	5.9	1.1	1.1	55.5	46.3	10.4	10.1	312	263.2	59	55.4	6.4	5.3	1.1	1.1	222.3	182.1	41.6	42	587.4	481.2	113.1	136.1	4570.4	3749.8	880.6	888.8	7558	5770.7	1461	1349.7	15387.8	13845.2	3079	3397.8
C3	Sample	1	1	BD	C18	C18_BD	8.4	4.4	1.6	1.4	56.1	30.3	12.2	10.5	281	151.4	61.7	51.5	11.4	6.1	2.4	2.1	307.9	163.5	67.5	60.5	491.5	261.8	109.5	117.1	3658	1951.3	815.4	733.3	6243.4	3126.8	1404.5	1156.3	15316.8	8960.1	3547.5	3488
C3	Sample	2	1	BD	C18	C18_BD	4.9	2.7	1	0.8	62.1	35.9	14.7	12.5	329.8	191.4	79.4	64.9	12.7	7.3	3	2.6	283.7	161.2	67.5	59.8	440.3	250.8	106.5	112.6	3069.1	1750.6	742.9	660.2	5954.6	3163.7	1447.1	1177.4	12065.6	7546.9	3033.4	2945
C3	Sample	3	1	BD	C18	C18_BD	2	1.4	0.7	0.6	29.2	21.4	12.3	10.9	192.1	140.7	82.8	70.5	7.9	5.8	3.4	3.1	159.7	115.5	67.9	62.7	174.1	126.1	74.8	82	1129.2	818.2	485.4	449.2	2195.5	1480.2	946.7	802.4	3586.8	2849.3	1601	1607.9
C3	Sample	4	1	BD	C18	C18_BD	7.1	5.3	1.9	1.6	56.4	42.9	16.1	13.9	274	210.1	79.4	65.9	12.4	9.4	3.5	3.1	187	139.9	53.4	47.9	331.4	248.1	96.3	103.2	2733.7	2049	795.1	717.4	4096.6	2879.9	1201.7	992.5	9868	8111	2980.9	2938
C3	Sample	5	1	BD	C18	C18_BD	12.4	8.8	2.2	2	103.4	74.2	20.4	17.9	537.1	392.2	108	90.6	17.4	12.4	3.4	3.1	483.9	340.8	95.9	87.8	1031.8	727.8	207.2	227.8	7683.1	5429.2	1542.6	1417.4	12279	8129.3	2485.5	2089.4	23510.3	18219.3	4902.5	4933.8
C3	Sample	6	1	BD	C18	C18_BD	3.5	2.5	0.8	0.7	39.3	28.8	10.6	10.2	263.6	194	72.3	66.7	8.8	6.4	2.3	2.3	167.2	120.4	45.1	45	325.9	234.9	90	106.7	2412.3	1740.4	666.3	664.9	4130.5	2789.3	1149.5	1050.3	8603.1	6806.1	2468.7	2688.6
C3	Sample	7	1	BD	C18	C18_BD	7.9	6.3	2.1	1.9	55.8	45.3	15.8	14.4	313.5	257.6	90.4	79.1	7.1	5.7	2	1.8	180.8	144.4	51.1	48.6	394.5	314.9	113.8	129.1	3542.2	2832.1	1022.1	974.3	5447.7	4051.4	1576.8	1375.5	12233.2	10726	3666.2	3823.3
C3	Sample	8	1	BD	C18	C18_BD	5.7	4	0.9	0.8	61.9	44.3	12.4	11.3	364.4	263.9	73.7	65	11.7	8.4	2.3	2.2	307.6	216.3	61.7	58.7	664.2	467.6	135.7	154.6	5579.7	3934.4	1140	1088.9	9061.5	5949.9	1857	1623.2	19034.2	14719	4040.9	4224.3
C3	Sample	9	1	BD	C18	C18_BD	6.9	4.8	1.1	1	69.3	49.2	13.2	12.2	393.2	283.2	76	67.8	16.1	11.4	3.1	2.9	316.3	220.9	60.5	58.4	682	476.8	132.9	153.5	5747.1	4024.9	1120.4	1084.5	9296.3	6024.4	1811.4	1604.4	18470.6	14185.7	3739.8	3960.9
C3	Sample	10	1	BD	C18	C18_BD	7.8	5.1	1.3	1.2	71.6	47.4	13.8	12.8	316.4	211	61.2	55.1	15.2	10	2.9	2.8	419.2	272.7	81.3	78.6	748.6	487.8	147.4	170.4	6477	4228	1275.7	1235.2	9452.6	5811.3	1883	1668.2	23257.1	16649.5	4758.4	5047.3
C3	Sample	11	1	BD	C18	C18_BD	2.6	1.7	0.6	0.5	45.3	30.8	14	12.2	323.7	221.8	102.2	85.3	9.1	6.1	2.8	2.5	315.8	210.8	98.3	89.5	631.5	422.2	198.6	217	4084.9	2735.5	1285.2	1173.4	5744.5	3599.1	1819.9	1520.3	11931.4	8761.6	3898.9	3895
C3	Sample	12	1	BD	C18	C18_BD	6.5	3.6	1.1	1	59.4	34.1	11.7	11	344.6	198.8	68.7	62.2	11.6	6.6	2.3	2.2	403.4	227.5	80.2	78.3	742.3	419.6	149.8	175	4995.3	2828.7	1007.9	986	9375.7	4968.8	1905.9	1706.2	17253.7	10714.4	3616.3	3869.4
C3	Sample	13	1	BD	C18	C18_BD	8.6	5.8	1.3	1.2	72.2	49.2	12.5	12	522.6	362.2	92.5	84.7	10.1	6.8	1.7	1.6	462.9	309.8	80.9	80.7	1215.1	814.5	215.8	258.3	10560.3	7091.9	1875.6	1874.2	10803.8	6726.4	1919.8	1755.1	28610.8	21071.1	5278.3	5782.2
C3	Sample	14	1	BD	C18	C18_BD	4.7	3.7	1	0.9	60.9	49.1	15.7	14.6	275	223.6	71.7	64.2	8.8	7.1	2.2	2.1	246.7	195.4	63.8	61.7	411.3	325.9	108.1	124.7	2583	2049.6	679.3	658	3334.3	2528.3	895.6	794.4	8239.6	7169.4	2249.4	2375.1
C3	Sample	15	1	BD	C18	C18_BD	3.5	2.2	0.4	0.3	56.3	37	10.3	9.6	461.4	307.9	86.2	76.8	15.4	10.1	2.8	2.7	493.4	318.8	91.4	88.4	1052.1	681	197.6	229.4	9936.6	6443.6	1866.5	1810.3	15299.7	9151.1	2866.4	2543.1	31420.4	22345.1	6130.5	6519.3
C3	Sample	16	1	BD	C18	C18_BD	3.1	1.6	0.4	0.2	67.2	38.7	12.5	10.7	420.8	244.6	79.8	65.4	15	8.6	2.8	2.4	547.5	309.6	103.4	91.7	1096.2	621.1	209.9	223.8	6356.4	3608.1	1214.6	1081.9	10180.5	5367.1	1949.2	1588.8	22493.3	14002.2	4464.4	4353.9
C3	Sample	17	1	BD	C18	C18_BD	3.6	2.8	0.7	0.6	51.7	41.1	12.6	11.2	292.8	235.2	72.5	62.3	9.9	7.8	2.4	2.2	260.1	203.3	63.8	59.2	588.2	460	146.8	163.1	4658.8	3648.8	1162.6	1082.5	7274.3	5290.3	1818.4	1549.3	17185.1	14760.7	4455.8	4541.7
C3	Sample	18	1	BD	C18	C18_BD	1.9	1.4	0.6	0.5	33.5	25.6	12.8	11.3	225	172.2	88	74.3	6.9	5.2	2.6	2.4	193.8	145.5	74.7	68.6	244.9	184.1	95.5	104.5	1352.4	1017.2	527.2	485.4	3466.2	2415.8	1352.1	1140	4733.4	3903.6	1916.5	1919.2
C3	Sample	19	1	BD	C18	C18_BD	15.5	9.5	2.7	2.3	124.3	76.5	23.1	19.7	535.3	334.3	101.3	82.4	14.3	8.7	2.6	2.3	591.8	357.3	110.8	98.3	1196.7	724.1	226.6	241.6	7157.1	4338.6	1355	1206.6	12148.3	6850.9	2308	1880.4	25890.3	17211.7	5091.2	4966
C3	Sample	20	1	BD	C18	C18_BD	1.9	1.1	0.2	0.1	40.4	25.7	9	7.9	272.1	173.9	61.1	51.9	13.8	8.7	3.1	2.7	372.5	233.5	83.9	76.4	584.2	366.8	133.3	145.3	3736.5	2350.2	852.7	779.6	7419.9	4336.4	1697.7	1420.8	12975.9	8949.9	3076	3071.8
C3	Sample	21	1	BD	C18	C18_BD	4.9	3.6	1.1	0.9	47.4	35.4	12	10.7	271.1	204.2	69.8	60.2	10.5	7.8	2.6	2.4	192.2	141.4	48.9	45.4	423.9	311.9	110.1	122.1	3396.6	2502.6	882.8	822.5	4290.2	2935.5	1117	952.6	14352.2	11597	3876.3	3951.5
C3	Sample	22	1	BD	C18	C18_BD	1.8	0.9	0.4	0.3	25.5	14.2	8.4	7.5	222.4	123.3	74.9	64	10.4	5.8	3.4	3.1	260.9	143.8	87.2	80.5	283.6	156.7	95.8	105.4	1461.4	808.2	493.7	456.9	3283.9	1709.9	1121.6	950.8	5458.8	3310	1914.9	1928.6
C3	Sample	23	1	BD	C18	C18_BD	2.2	2	0.4	0.3	42	38.1	11.4	10.6	317.9	292.8	88	78.6	9.8	8.9	2.6	2.5	264.7	236.2	72.3	70.2	576.8	514.5	160.2	186.4	2630.8	2350.6	728.8	709.3	4999.6	4141.8	1386.2	1234.8	9193.1	9007.6	2644.8	2810.2
C3	Sample	24	1	BD	C18	C18_BD	7.6	5.6	1.3	1.2	74.2	55.4	14.4	13.3	352.4	266.5	69	61.7	8.4	6.3	1.6	1.5	235	172.6	45.4	43.8	573.3	421.2	113.8	131	4883.5	3594.3	967.7	935.4	8352.2	5677.1	1651	1460.6	16112.7	13005.2	3315.9	3505.7
C3	Sample	25	1	BD	C18	C18_BD	4.1	2.7	0.8	0.7	48.1	32	11.4	10.3	392.3	264.2	95.5	82.1	10	6.6	2.4	2.2	275.6	180.3	66	61.7	530.6	347.6	129.2	144.5	3330.1	2184.9	810.9	760.7	6626.3	4014	1610.3	1382.8	10718.4	7711.4	2711.2	2776.1
C3	Sample	26	1	BD	C18	C18_BD	1.6	1.4	0.5	0.4	30.3	26	12	10.6	204.1	176.1	82.6	70.2	4.2	3.6	1.6	1.4	103	87.3	40.8	37.6	128.3	108.5	51.8	56.1	853.6	721.7	344.7	318	1806.1	1419.1	730.9	618.2	3251.7	3014.5	1363.6	1363
C3	Sample	27	1	BD	C18	C18_BD	3.8	2.5	0.7	0.6	50.3	34.2	12	10.9	211.9	143.2	50.5	44.8	8.8	6	2.1	1.9	143.9	96.1	34	32.1	301.6	201.5	73.5	82.2	2361.1	1579.2	576.3	544.6	4491.2	2803	1101.8	953.4	8458.6	6203.7	2144	2207.6
C3	Sample	28	1	BD	C18	C18_BD	7.4	4.5	1.7	1.5	50	31.3	12.9	11.3	281.4	176.3	73.7	61.9	9.1	5.7	2.3	2.1	307	188.7	79.9	72.4	608.1	374.4	160.8	174.8	3168.6	1953.9	835.8	760.2	5251.6	2996.8	1384.4	1152.7	11528.6	7795.8	3158.2	3139.1
C3	Sample	29	1	BD	C18	C18_BD	7.6	5.2	2.3	2	47.1	32.9	14.9	13.2	274.3	192.5	88.6	74.8	5.2	3.6	1.6	1.4	273.1	187.5	87.2	80	349.6	240.3	113.2	124.1	2960.2	2037.6	955.8	880.1	3641.8	2335.8	1180.4	994.8	9318.1	7033.4	3124.6	3143.8
C3	Sample	30	1	BD	C18	C18_BD	5.3	3.4	1.2	1	53.7	35.8	14	12.4	406.4	275	108.9	91.9	10.9	7.2	2.8	2.6	420.2	275.9	111	102.3	528.9	347.8	141.1	155.7	3232.4	2129.1	862.6	797.3	6562.4	4009.2	1753.5	1483.4	12372.1	8936.8	3429.2	3466
C3	Sample	31	1	BD	C18	C18_BD	3.4	2.5	1	0.9	31.9	24.2	11.1	9.6	185.3	140.3	65.3	54.5	6.9	5.2	2.4	2.1	113.6	85	39.4	35.3	156.6	117.1	55.5	58.7	1227.6	918.4	435.3	391.9	1872	1318.4	671.1	553.6	4885.9	4007.9	1799.1	1760.5
C3	Sample	32	1	BD	C18	C18_BD	8.6	6	1.8	1.7	63.6	45.3	14.7	13.4	298.2	214.1	69.7	61.5	11.7	8.3	2.7	2.5	313.5	219.5	72.9	69.4	499.2	350	117.9	134	3746.4	2630.6	885	844.3	4829.2	3171	1148.4	1002.9	13959.4	10749	3426.1	3574
C3	Sample	33	1	BD	C18	C18_BD	4.6	3.8	1.1	0.9	49.8	41	13.3	11.9	404	337.8	110.2	94.5	7.4	6.1	1.9	1.8	289.2	233.7	77.4	72.6	586.4	474.3	159.6	179.3	3498.1	2833.8	949.7	893	5953.7	4468.4	1617.2	1391.8	11439.2	10162.4	3226.4	3315.5
C3	Sample	34	1	BD	C18	C18_BD	2.4	1.8	0.5	0.4	53.4	40.6	15.8	13.5	380.7	293.2	115	94.1	9.8	7.4	2.9	2.5	293.5	219	87.1	77.9	470.1	351.2	141.2	151.2	3209.8	2401.5	963.9	865.4	5954.9	4167.6	1800.5	1479.6	11064.2	9077.5	3450.4	3386.5
C3	Sample	35	1	BD	C18	C18_BD	3.2	1.7	0.6	0.5	38.4	21.6	9.8	8.5	193.4	107.3	49.6	41.9	7.9	4.4	2	1.7	136.5	75.8	34.8	31.2	236.6	131.7	62.1	65.9	1843.7	1027.4	484.2	436.3	2796.4	1469.5	743.1	613.4	9064.7	5539.9	2474	2432.9
C3	Sample	36	1	BD	C18	C18_BD	7.3	4.8	1	0.8	61.3	41.1	9.7	8.5	249.8	167.6	38.9	33.9	7.9	5.2	1.2	1	196.5	129.4	30.7	28	534.3	352.4	86.8	94.3	4285.7	2831.2	697.3	638.7	7515.9	4614.1	1225.7	1027.8	15299.3	11083.7	2585.1	2583.5
C3	Sample	37	1	BD	C18	C18_BD	4.4	3.1	0.9	0.8	55.2	40.3	13.7	12.7	291.9	214.7	73.2	65.4	10.9	7.9	2.7	2.5	266.3	191	66.2	64	469.3	336.9	118.5	136.8	3850	2768.2	972.6	942.2	5714.4	3831.6	1450.3	1285.8	14433.7	11381.2	3787.1	4015.1
C3	Sample	38	1	BD	C18	C18_BD	3.4	2.7	0.7	0.6	37.3	29.6	9.8	8.7	281.6	225.7	75.4	64	6.3	5	1.6	1.4	214.8	167.7	56.8	52.1	377.1	294.5	101.8	111.5	2226.5	1741	599.8	552.1	4496.2	3254.3	1211	1020.7	9792.9	8397.7	2741.7	2755.1
C3	Sample	39	1	BD	C18	C18_BD	2.7	1.7	0.6	0.5	47.8	32	14.4	12.1	302.7	204.1	93.4	75.2	13.5	9	4.1	3.6	220	144.9	66.8	58.4	343.3	226.4	105.8	110.5	2156.6	1424.3	664.4	583.9	4269	2618	1317.7	1060.3	6987.8	5060.1	2235.8	2139.6
C3	Sample	40	1	BD	C18	C18_BD	5.1	2.8	0.8	0.7	66.6	38.9	13.4	11.8	291.8	170.5	59	50.5	10.9	6.3	2.2	1.9	289.5	166	58.4	53.5	541.7	311.4	111.4	121.9	4129.9	2378	850	781.6	5266.1	2883.6	1103.3	928.7	13363	8437.6	2855.7	2867.1
C3	Sample	1	1	Met	C18	C18_Met	11.9	7.4	1.5	1.5	73.9	46.2	10.3	10.2	284	177.7	38.7	38.1	6.2	3.9	0.8	0.8	256.8	157.5	35.4	36.5	696.5	428.1	99.5	122	5639.4	3471.7	806.1	830.7	10125.1	5851.7	1461	1378.2	22578.1	15243.5	3353.1	3779.7
C3	Sample	2	1	Met	C18	C18_Met	5.5	3.8	0.8	0.7	62.4	43.6	11.1	10	326.5	230.5	58.3	51.2	7.6	5.3	1.3	1.2	220.8	151.8	39	36.7	530.1	364.9	96.5	108.2	4184.7	2885.1	762.7	719	8141.9	5239.5	1492	1287.5	15390.4	11636.1	2913.6	3001.5
C3	Sample	3	1	Met	C18	C18_Met	2.6	2.3	0.5	0.5	35.9	33.1	9.5	9.3	186.6	172.3	49.2	47.4	5	4.6	1.2	1.2	129	116.9	33.8	34.6	241.5	218.4	65.1	78.8	1645.4	1489.2	444.2	454.8	3330.4	2810.7	903.3	847.1	5000.9	4963.1	1401.4	1557.1
C3	Sample	4	1	Met	C18	C18_Met	7.2	7.1	1.4	1.3	51.2	50.3	11.4	10.6	248.1	246.5	55.4	50.1	5.6	5.5	1.2	1.1	130.6	126.3	28.6	27.7	360.1	347.3	82	94.1	3116.1	3009.7	710	687.2	4745.8	4293.1	1089.7	965.5	10773.6	11411.4	2549.1	2693
C3	Sample	5	1	Met	C18	C18_Met	15.2	11.8	2.3	2.1	104.9	82.1	17.2	15.2	538.7	429.5	89.6	76	10.9	8.5	1.7	1.5	398.4	306.1	65.3	60.2	1132	870.6	189	209.2	9559.4	7365.9	1596.7	1477.5	15482.9	11160.8	2604.7	2205.1	27097.5	22898.5	4702.6	4764.3
C3	Sample	6	1	Met	C18	C18_Met	3.9	3.2	0.6	0.6	41.2	34.9	8.6	8.5	246.8	211	51.4	49.7	5.1	4.3	1	1	121	101.1	24.7	25.5	372.2	310.4	79.4	97.1	2882.7	2407.3	615.8	634.1	5090.8	3993.9	1097.9	1035.2	11002.7	10075.9	2440.7	2743.8
C3	Sample	7	1	Met	C18	C18_Met	8.8	8.3	1.8	1.8	53.4	50.5	12	12	276	264.5	62.7	60.7	4.1	3.9	0.8	0.8	136.5	127.2	30.3	31.6	437.8	406.9	101.2	125.5	4131.7	3846.2	952.3	991.7	6100.1	5286.4	1411.1	1344.9	13346.2	13625.1	3194.4	3638.5
C3	Sample	8	1	Met	C18	C18_Met	8	6	1	0.9	65.1	49.8	9.9	9.3	372.5	288.9	57.1	52.2	6.3	4.8	0.9	0.8	265	199.2	40.3	39.4	801.9	603.2	125.7	146.9	7938.2	5982.3	1245.1	1220	12369.1	8684	1948.3	1746.8	25679.9	21223.5	4185.4	4489.4
C3	Sample	9	1	Met	C18	C18_Met	8.9	6.9	1.1	0.9	77.8	61.2	11.3	10.2	428.6	342.6	62.7	54.7	9.7	7.6	1.3	1.2	265.8	205.4	38.3	35.9	849.9	657.1	126.5	141.8	7936.3	6146.7	1182.1	1112	13428.7	9632.4	2000.4	1721.9	25935.9	22029.7	4012.1	4130
C3	Sample	10	1	Met	C18	C18_Met	7.8	6	1.1	1.1	67.6	52.5	10.9	10.9	274.6	215.2	43.9	43.2	7.8	6	1.2	1.2	301.9	230.6	48.9	50.7	738.9	564.8	122.6	151.9	6766.8	5181.7	1123.6	1166.8	10218.6	7356.9	1714.8	1629.5	23560.6	19785.7	4064.8	4621.2
C3	Sample	11	1	Met	C18	C18_Met	4.7	3.9	0.7	0.6	65.2	54.8	11.9	11.1	362.7	309.2	66.9	60.1	5.5	4.6	0.9	0.8	278.6	229.9	50.9	49.3	1038.3	857.1	194.3	225.6	7643.6	6320.8	1430.3	1387.5	10853.4	8410.8	2047.4	1817.1	21245.8	19267.4	4129	4385.2
C3	Sample	12	1	Met	C18	C18_Met	8.3	5.7	1.1	1	58.5	41.1	9.4	8.4	321.8	227.7	51.5	45.1	5.9	4.1	0.9	0.8	299.8	206.6	48	44.8	866.2	597.6	142.4	159.2	5941.8	4106.7	976.9	915.1	12005.9	7798.2	1994.7	1709.9	22009.7	16682.7	3758.3	3850.8
C3	Sample	13	1	Met	C18	C18_Met	6.4	5.3	1	0.9	52.7	43.6	9.8	9.4	425.4	358.4	80.4	74.1	6.2	5.2	1.1	1	309.6	251.9	57.7	57.7	1052.8	857	197.5	236.8	8941.9	7292.4	1701.6	1703.6	9021.2	6827.5	1719	1574.6	22857.1	20442.6	4519.8	4955.6
C3	Sample	14	1	Met	C18	C18_Met	5.6	4.8	0.9	0.8	71	60.8	13.4	12.8	278.5	241.2	52.5	48.9	6.8	5.8	1.2	1.1	222.8	187.6	41.9	41.6	482.6	406.3	93.2	110.1	3722.9	3139	719.4	714.8	4697.4	3788.5	927.7	843.9	11335.9	10481.6	2274.3	2464.7
C3	Sample	15	1	Met	C18	C18_Met	5.3	3.8	0.5	0.4	69.4	50.6	9	8.9	452.2	335	59.2	56.5	10.8	7.9	1.3	1.3	440.5	315.5	57.7	59	1355.4	972.1	181.4	222.6	14292.3	10270.2	1913.9	1962.4	21614.7	14343.7	2889.4	2710.1	43544.9	34316.6	6057.1	6812.1
C3	Sample	16	1	Met	C18	C18_Met	3.7	2.6	0.4	0.3	65.3	46.4	10.6	9.6	371.3	267	60.9	53.3	8.8	6.2	1.4	1.2	394.8	275.5	64.7	60.8	1114.7	779	186.7	210.5	6984.3	4889.8	1167.3	1099.9	11783.3	7643.3	1970.3	1698.8	21619.2	16598.8	3752.2	3868.2
C3	Sample	17	1	Met	C18	C18_Met	6.1	5.2	0.8	0.8	58.3	50.7	9.7	9.8	308.1	271.5	51	50.7	7	6.1	1.1	1.1	227.9	194.8	37.6	39.8	788.2	673.6	134.2	169.7	7016.1	6006.4	1195	1265.4	10952.4	8707.3	1869	1811	23248.2	21826.6	4114	4770.4
C3	Sample	18	1	Met	C18	C18_Met	3.4	3	0.7	0.6	42.3	37.5	10.7	9.9	264.8	237.4	68.1	60.6	6.1	5.4	1.5	1.4	183.5	160.1	46.6	44.7	352.8	307.6	91.6	104.6	2176.6	1899.8	565.1	543.5	5431	4395.2	1411.8	1243.2	7021.2	6720.3	1892.9	1980.8
C3	Sample	19	1	Met	C18	C18_Met	20.5	14.4	2.8	2.7	132.3	93.7	19.6	18	530.4	382	79.4	70.3	9.6	6.8	1.3	1.2	507	352.3	75.3	72.2	1329.6	925.5	200.9	231.3	8847.4	6169.8	1337.2	1285.6	15501.5	10041.5	2347.8	2065.3	30921.3	23648	4854.1	5113
C3	Sample	20	1	Met	C18	C18_Met	2	1.6	0.2	0.1	37.3	31.4	6.9	6.5	264.4	224.9	49	45.2	5.7	4.7	1	0.9	268	221.9	49.9	48.9	660.4	547	125.9	147.3	4955.3	4111	944.8	927.2	9392.1	7256.4	1797.7	1614.6	15796.5	14371.8	3127.8	3355.7
C3	Sample	21	1	Met	C18	C18_Met	3.3	2.9	0.5	0.4	32.6	28.7	6.8	6.2	223.9	198.4	47	41.5	2.9	2.6	0.5	0.4	143.7	124.5	29.9	28	464.5	401.8	100.3	111.9	3910.4	3387.5	845.2	792.9	4869.7	3921.4	1054.8	905.8	15631.9	14850.9	3509.6	3601.9
C3	Sample	22	1	Met	C18	C18_Met	3.6	2.2	0.5	0.4	35.8	22.4	6.7	6.3	264.8	166.5	49.5	46	7	4.4	1.2	1.2	251.5	155.3	47.2	46.5	482.4	298.5	92.7	108.9	2655.4	1645.3	510.4	504.2	6323	3675.7	1226.8	1109.7	9371.5	6367.3	1871	2011.8
C3	Sample	23	1	Met	C18	C18_Met	3.2	2.7	0.5	0.4	54.9	47	11.4	11.3	394.6	343.4	83.2	79.4	9	7.7	1.8	1.8	284.6	239.3	59.1	61.3	781.3	657.1	165.9	206.1	3836.8	3232.5	812.5	843.6	6998.5	5467.2	1483.4	1409.7	12249.3	11317.3	2693.6	3055.9
C3	Sample	24	1	Met	C18	C18_Met	8.9	7	1.3	1.2	65.3	52.2	10.9	10.5	341.6	276.5	56.9	53.7	5	4	0.7	0.7	191.1	150.2	31.3	31.7	602	472.9	101.1	121.7	5176	4073.2	882.2	891.8	9219.8	6710.5	1570.6	1453.1	16842.6	14535.2	2981.3	3295
C3	Sample	25	1	Met	C18	C18_Met	6	4.7	0.9	0.8	58.4	46.1	10.6	10	394.4	315.8	72.7	66.2	6.4	5.1	1.1	1	225.3	174.7	40.8	40.2	713.2	553.1	132.8	156.3	4866.6	3780.3	906.5	894.5	9305.6	6686.9	1732.5	1564.5	14517.6	12366.8	2809.6	3027.7
C3	Sample	26	1	Met	C18	C18_Met	3	3.1	0.5	0.4	46.2	48	10.7	10.1	236.4	248.9	55.2	50.7	3.3	3.4	0.7	0.6	110.6	113.5	25.2	24.8	225.1	230	53.5	61.9	1786.4	1826.4	425.2	418.2	3873.3	3675.3	923.5	832.1	6223.8	6978.1	1538.7	1643.2
C3	Sample	27	1	Met	C18	C18_Met	5.2	4.5	0.8	0.8	50.4	44	9.8	9.4	200.3	175.4	38.4	36.5	4.7	4.1	0.8	0.8	108.5	93.3	20.5	20.5	355.8	305.1	71	83.9	3018.2	2591.4	603.3	602.3	5625.9	4521.2	1133.3	1035.8	10754.5	10126	2232.3	2430.4
C3	Sample	28	1	Met	C18	C18_Met	14.2	11.1	2.3	2.2	60.3	47.5	10.5	9.7	337.4	269.1	59.2	52.8	4.8	3.7	0.7	0.7	296.7	229.6	51.9	49.6	972.7	753.3	174.5	200.1	6271.8	4865.5	1122.6	1076.5	9822.5	7063	1759.2	1543.7	20477.6	17421.7	3809.1	3996.9
C3	Sample	29	1	Met	C18	C18_Met	9.7	8.5	2.3	2.1	48.3	42.4	12.3	10.9	269.5	239.2	69.5	59.2	3.1	2.7	0.7	0.6	218.7	188.7	55.9	51.3	399.4	344.6	104.2	114.1	3570.8	3085.4	929.6	856.5	4620.6	3711.9	1205.7	1016.8	11327	10732.9	3063.2	3082.3
C3	Sample	30	1	Met	C18	C18_Met	6.9	5.8	1.2	1.1	60.7	51	12	11.4	441.8	378	89.3	80.8	7.1	5.9	1.3	1.3	350	289	69.8	68.7	716.1	591.7	145.1	171	4770.1	3947.9	966.9	953.9	9380.6	7229.3	1909.4	1723.9	16632.1	15096.1	3501.9	3780.1
C3	Sample	31	1	Met	C18	C18_Met	6.8	6.3	1.3	1.2	46.6	43.6	10	9.2	213.3	201.1	45.4	41	4.9	4.6	1	0.9	104.3	96.2	21.8	20.8	266.3	245	58.4	65.9	2512.4	2313.1	551.9	528.3	3594.5	3142.9	803.3	704.3	8942.7	9029.2	2039.7	2126.8
C3	Sample	32	1	Met	C18	C18_Met	7.8	7	1.4	1.3	57.2	52	11.6	10.8	256	235	51.9	46.9	5.9	5.4	1.1	1	194.1	173.3	39.1	37.7	468.6	418.2	97.3	111.7	3726.7	3330.6	774.2	747.6	4663.4	3915	976.9	863.6	13319	13053.9	2873.5	3031.6
C3	Sample	33	1	Met	C18	C18_Met	5.6	5.6	1	0.9	51.3	51.5	10.6	10.3	384.7	393.3	81.2	75.4	4.9	4.9	0.9	0.9	213.4	210.6	44.1	44.5	693.7	683.8	147.5	177.8	4394.4	4338.4	932.8	941.3	7534.4	6896.5	1600.7	1478.3	13830.2	14974.1	3048.5	3363.3
C3	Sample	34	1	Met	C18	C18_Met	2.9	2.5	0.5	0.4	49.7	43.5	12.2	11.5	330.2	293	82.6	74.6	4.6	4	1	1	243.4	209.2	60	58.8	481.9	414.3	121	141.6	3178	2735.8	798.4	783.5	6357	5110.7	1607.3	1443.7	10331.7	9753.6	2695.8	2888.3
C3	Sample	35	1	Met	C18	C18_Met	5.6	3.7	0.7	0.6	49.4	33.5	8.5	7.7	227.2	153.5	38.2	34.3	5.4	3.6	0.8	0.7	133.3	88.8	22.2	20.9	391	260.5	67.1	74.7	3321.7	2216.5	584.2	550.8	4952.9	3115	881.5	761.1	15586.4	11406.3	2849.5	2934.5
C3	Sample	36	1	Met	C18	C18_Met	8	6.8	1.2	1.2	61.1	51.8	10.7	10.2	243.4	208.1	42.2	39.7	5	4.2	0.8	0.7	118.2	98.8	20.1	19.9	405.7	338.3	72.9	85.8	3115.4	2601.5	560.3	556.7	6794.6	5303.2	1225	1114.4	9475.6	8676.8	1769.1	1912.5
C3	Sample	37	1	Met	C18	C18_Met	8	6.2	1.1	1	60.2	46.5	9.9	9.2	275.2	214.5	44.7	41.1	6.3	4.8	0.9	0.9	223.2	169.7	36.3	35.3	641.3	487.7	107.8	125.1	5944.7	4528.6	999.7	975.2	8491.3	6064.4	1439.8	1285.4	21398	17876.6	3737.5	3989.8
C3	Sample	38	1	Met	C18	C18_Met	5.5	5	1	0.9	48.3	43.9	10.2	9.4	305.6	281.9	65.1	58	4.7	4.2	0.9	0.8	187.1	167.5	39.3	37.6	486.5	434.9	105.3	120.2	3166.6	2835.4	684.1	656.3	6152.6	5136.3	1335.8	1173.2	12724.5	12494.9	2856.9	2993.9
C3	Sample	39	1	Met	C18	C18_Met	2.6	2.1	0.4	0.3	47.4	38.9	9.9	9.5	307.5	255.8	65.1	60	6.9	5.6	1.4	1.3	181.9	147.1	37.9	37.6	465.3	376	99.7	117.9	3058.8	2475.6	656.4	652.1	6134.9	4647.3	1326.4	1206.3	9038.7	8021.9	2013.7	2179.4
C3	Sample	40	1	Met	C18	C18_Met	6.7	4.9	0.9	0.8	72.5	54.3	11.8	11.3	286.3	216.2	46.2	43.3	6.3	4.7	0.9	0.9	236.8	174.4	38.3	38	614.3	452.8	102.5	121.2	5194.2	3834.6	867.1	861.9	6619.5	4667.1	1127.9	1026.2	15745.1	12746.9	2729.5	2963.8
C3	QCinj	1	1	BD	C8	C8 _BD	3.2	5	1.8	1.2	28	42	17.1	12.3	331.5	483.6	185.4	141.8	3.3	5	1.9	1.3	132.7	194.9	76.8	55.9	118.9	174.7	69	50.1	1699.9	2479	978.9	716.3	2674	3886.7	1600.2	1148.9	7053.7	11122.2	4184.4	3697.2
C3	QCinj	2	1	BD	C8	C8 _BD	3.9	6	2.4	1.4	24.5	36.3	15.8	10	314.1	451.9	185.1	125.4	2.5	3.7	1.5	0.9	127.6	184.8	77.8	50.2	111.5	161.6	68.2	43.9	1430.5	2057.9	868	562.9	2452	3515.1	1547	984.4	6689.6	10398.3	4178.9	3275
C3	QCinj	3	1	BD	C8	C8 _BD	4	6	2.5	1.5	23.7	34.5	15.2	9.9	311.7	440.8	182.6	127	2.2	3.4	1.4	0.8	131.8	187.5	79.9	52.9	110.7	157.6	67.2	44.4	1502.6	2124.5	906.3	603.3	2542	3581.8	1594.5	1041.2	6920.7	10574.7	4298.1	3457.6
C3	QCinj	4	1	BD	C8	C8 _BD	4.3	6.2	2.6	1.5	25.2	36.2	16.1	10.2	324.4	451.8	189.9	127.9	2.7	4	1.7	1	127.7	179	77.4	49.6	111.1	155.8	67.4	43.1	1432.1	1994.2	863	556.2	2469.3	3426.7	1546.9	978.6	6826	10272	4235.3	3299
C3	QCinj	5	1	BD	C8	C8 _BD	4.3	6.5	3.1	1.6	25.5	37.8	19.1	10.9	307.5	442.8	209.9	128.3	2.7	4	1.9	1	124.1	179.8	87.7	50.9	104.8	151.9	74.2	43	1298.5	1869.5	912.7	533.4	2203	3160.4	1609.7	923.3	6556.7	10201.1	4743.3	3351.5
C3	QCinj	6	1	BD	C8	C8 _BD	3.7	5.6	1.8	1.2	30.4	44.3	15.9	11.1	346.7	492.1	166.8	124.5	3.2	4.8	1.6	1	132.3	189.1	65.8	46.8	132.3	189.1	65.9	46.8	1869	2652.2	925.5	661.7	2978.2	4212.5	1533.1	1075.6	7943.9	12191	4053.8	3499.4
C3	QCinj	7	1	BD	C8	C8 _BD	3.6	5.6	2	1.3	28.3	42.9	16.4	11.8	321.9	473.9	171.1	131	3.2	5	1.8	1.2	132.7	196.6	72.9	53.2	120.6	178.8	66.4	48.3	1691.5	2488.6	924.9	678.3	2759.6	4046.7	1568.6	1128.7	7062.6	11229.6	3977.2	3523.2
C3	QCinj	8	1	BD	C8	C8 _BD	3.4	5.6	2.1	1.4	29	45.7	18.6	13.6	338.9	518.6	199	154.7	2.7	4.4	1.7	1.1	121.6	187.3	73.9	54.6	116.6	179.7	71	52.4	1631.5	2495.9	986.4	733.5	2535	3865.2	1593.7	1162.1	6431.7	10637.1	4005.6	3596.1
C3	QCinj	1	1	Met	C8	C8 _Met	3.7	5.7	2.2	1.2	23.3	34.6	14.3	9	319.8	462.9	180.2	120.9	2.2	3.4	1.3	0.7	129.2	188.2	75.4	48.1	115.4	168.1	67.4	42.9	1574.6	2278.5	913.5	586.8	2623.4	3783.3	1581.5	997.4	7675.2	12006.7	4585.7	3560
C3	QCinj	2	1	Met	C8	C8 _Met	4.3	6.1	2.5	1.4	25	34.6	14.9	9.3	326.4	439.2	178.6	119.4	2.4	3.5	1.4	0.8	134.9	182.7	76.4	48.6	117.5	159.2	66.6	42.3	1582	2128.3	890.8	570.6	2606.7	3495.2	1526.5	959.3	7673.9	11158.8	4449.7	3444.9
C3	QCinj	3	1	Met	C8	C8 _Met	3.7	5.7	2.2	1.3	23.2	34.7	14.8	9.4	323	469.4	188.3	127.8	2.5	3.8	1.5	0.9	124.7	182.4	75.2	48.6	108.4	158.6	65.5	42.2	1443.6	2097.9	866.4	562.9	2391.7	3463.7	1492.2	951.6	6918.1	10864.6	4275.1	3357
C3	QCinj	4	1	Met	C8	C8 _Met	4.1	5.9	2.3	1.4	25.3	35.7	15	9.7	328	450.7	178.7	124	2.4	3.5	1.4	0.8	129.4	179	73	48.2	114.8	158.9	64.9	42.7	1545.1	2122.6	866.7	575.7	2543.3	3482.3	1484.1	966.9	7284.9	10821	4210.1	3378
C3	QCinj	5	1	Met	C8	C8 _Met	3.9	5.6	2.3	1.3	24.6	34.7	15.1	9.7	335.9	459.4	188.4	129.2	3	4.2	1.7	1	130.1	179.2	75.5	49.3	112.6	155	65.5	42.6	1489.4	2037	860	564.5	2657.9	3622.7	1596.4	1028.1	7188.4	10627.8	4275.5	3391.1
C3	QCinj	6	1	Met	C8	C8 _Met	3.9	5.5	2.2	1.3	25	34.7	15.2	9.7	327.2	442.5	182.3	124.3	2.7	3.8	1.6	0.9	136.4	185.6	78.6	51	119	162	68.7	44.5	1523.1	2059.4	873.5	570.2	2539.9	3422.8	1514.8	970.1	7378.9	10786.4	4358.8	3437.9
C3	QCinj	7	1	Met	C8	C8 _Met	4	5.9	2.4	1.4	25.2	35.9	15.6	9.9	305.2	421.8	172.7	117	2.5	3.6	1.5	0.8	126.4	175.8	74	47.7	116.7	162.4	68.5	44.1	1582.1	2185.4	921.2	598.2	2645.1	3641.6	1601.5	1020.4	7153.6	10680.8	4289.5	3365.4
C3	QCinj	8	1	Met	C8	C8 _Met	4	6	2.4	1.4	26.8	39.1	16.7	10.5	322.4	458.1	183.7	123.4	2	3	1.2	0.6	132.8	189.9	78.3	50	115.9	165.8	68.5	43.7	1503.3	2135.5	882	566.9	2520.7	3568.4	1538.1	969.9	7182.9	11022.7	4337.4	3370.8
C3	Sample	1	1	BD	C8	C8 _BD	6	8.2	3.1	2.1	33.7	45.3	18	12.7	313.3	409.8	153.4	115.4	3.1	4.2	1.6	1	129.2	170.1	65.4	46.9	127.5	167.9	64.6	46.3	1696.7	2218.5	854.3	616.3	2927.2	3815	1533	1084.8	8182.8	11567.4	4244.4	3699.9
C3	Sample	2	1	BD	C8	C8 _BD	3.5	5.1	1.9	1.1	31.9	45.6	18.5	12.2	331.8	461.5	175.9	124.4	3.6	5.2	2	1.2	116.1	162.6	63.7	42.9	103.6	145.2	57	38.2	1367.3	1902.3	746.4	505	2528.9	3505.8	1435.6	953.5	6718.3	10100.1	3777.9	3088.1
C3	Sample	3	1	BD	C8	C8 _BD	1.7	2.6	0.9	0.6	23.5	34.4	14.6	11.6	187.8	267.4	107.5	90	2.5	3.8	1.5	1.1	88.1	126	51.9	41.6	83.1	119.1	49.1	39.3	905.9	1288.7	531.1	428.1	1642.4	2326.7	1000.1	792	3119.6	4791.7	1887.4	1827.2
C3	Sample	4	1	BD	C8	C8 _BD	5.1	8.2	3.5	2.3	30.8	48.3	21.5	15	300.2	456.9	191	141.9	3.2	5.1	2.2	1.4	95.6	146.5	63	44.5	76.7	117.7	50.6	35.6	1238	1884.2	811.3	576.2	1895.6	2874.7	1291.2	899.6	5266	8657.7	3553.4	3046.6
C3	Sample	5	1	BD	C8	C8 _BD	8.4	12.2	5.1	3.1	44.6	64	27.5	17.4	649.7	906.7	365	246.4	5.1	7.4	3	1.8	246.2	346.3	143.5	91.8	208.7	293.3	121.9	77.9	2837.8	3961.1	1646.3	1059.1	4454.8	6199.8	2687.6	1694.8	10758.3	16232.1	6420.4	4997.1
C3	Sample	6	1	BD	C8	C8 _BD	2	3.2	1.2	0.7	23.2	34.6	14.8	10.3	269	390.4	157.3	116.8	2.9	4.4	1.8	1.1	80.5	117.6	48.7	34.4	84.5	123.5	51.2	36.1	1086.7	1577.5	653.6	464.8	1871	2705.8	1169.6	816.7	5425.7	8510.4	3362.7	2886.7
C3	Sample	7	1	BD	C8	C8 _BD	5.8	9.2	4.1	2.7	26.6	41.2	18.9	12.9	333.7	502.5	217.3	158.3	2.1	3.4	1.5	0.9	95.9	145.4	64.7	44.7	90.8	137.8	61.4	42.4	1584	2384.6	1062.4	739.9	2353.2	3530.7	1641.1	1120.5	6892.2	11213.5	4758.3	4005
C3	Sample	8	1	BD	C8	C8 _BD	3.5	5.7	2.3	1.5	24.6	39	16.9	12.1	385.1	592.5	240.9	185	2.8	4.6	1.9	1.3	138.3	214.2	89.6	65.3	110.6	171.4	71.8	52.2	1832.6	2819.2	1181.6	866.4	2925.3	4485.4	1960.6	1409.7	7565.1	12582.4	5021.8	4449.7
C3	Sample	9	1	BD	C8	C8 _BD	3.3	5.5	2.7	1.5	25.9	40.7	21.6	12.9	430.4	656.9	326.5	209.1	2.9	4.7	2.4	1.3	127.6	196.1	100.4	60.9	94	144.7	74.2	44.9	1470.3	2244.9	1151.3	702.4	2420.6	3683.1	1970.4	1179	7130.7	11768	5745.2	4239.2
C3	Sample	10	1	BD	C8	C8 _BD	4.7	7.1	3.1	1.6	29.9	43.7	19.9	11.6	331.4	471.5	201.8	126.1	4	5.9	2.6	1.4	188.6	270.1	121.6	70.7	142.8	204.5	90.2	53.5	2229.2	3169.1	1397.7	836.5	3186.9	4516.8	2076.8	1219.2	11625.4	17872.2	7500.9	5433.8
C3	Sample	11	1	BD	C8	C8 _BD	1.7	2.9	0.9	0.6	26.2	41.2	16	12.8	365.7	559.1	204.5	174	2.1	3.4	1.2	0.9	144.8	222.9	83.8	67.8	176.2	271.1	102.2	82.6	2335.8	3568.9	1345.4	1094.5	3224.9	4912.4	1931.2	1539.8	6858.9	11331.4	4069.1	3995.2
C3	Sample	12	1	BD	C8	C8 _BD	4.2	6.1	2.2	1.3	27.4	39.2	15.5	10	335.4	466.7	174	119.8	3.2	4.7	1.7	1	162.1	227.1	87	57.1	154.5	216.4	83.1	54.4	2006.6	2791.2	1071.5	707.4	3869.7	5365.2	2147.8	1391.8	9702.5	14590.3	5334.2	4258.7
C3	Sample	13	1	BD	C8	C8 _BD	3.7	5.7	2.2	1.7	26	39.3	16.7	13.3	596.7	875.5	350.1	296.9	2.8	4.4	1.8	1.3	205	303.1	124.8	100.2	191.5	283	116.8	93.8	3286	4821.3	1990.4	1608.3	3149.5	4608.7	1983.6	1570	9331.1	14813	5820.2	5681.9
C3	Sample	14	1	BD	C8	C8 _BD	4	5.8	2.3	1.2	45.8	63.6	27.9	16.4	259.9	351.5	144.8	90.4	4.8	6.7	2.8	1.5	146.7	199.6	84.4	50.4	127.6	173.7	73.6	43.8	1321.8	1787	757	454.1	1728.2	2328.9	1028.4	605.9	6126.7	8953.4	3615.9	2618.6
C3	Sample	15	1	BD	C8	C8 _BD	1.9	3	1.1	0.6	22.7	33.8	14.8	9.1	449.3	649.6	267.9	176.6	3.2	4.8	2	1.1	213.1	310.3	131.6	82.4	173.8	253.1	107.7	67.3	3254	4702.7	2000.7	1260.5	4839.1	6973.2	3094.7	1910.5	13914.8	21750.6	8802.6	6712.6
C3	Sample	16	1	BD	C8	C8 _BD	1.7	2.8	0.8	0.5	27.7	42.8	16.1	11.4	429.1	643.2	228	172.6	3.3	5.1	1.8	1.2	192.4	290.5	105.9	76.1	177	267.2	97.6	70.1	2108.3	3160.3	1155	834.9	3615.9	5402.8	2060.2	1460.1	8949.9	14496.6	5045.8	4411.1
C3	Sample	17	1	BD	C8	C8 _BD	2.3	3.6	1.4	0.7	26.9	40.8	17.4	11	332.4	490.1	196.7	132.4	2	3.2	1.3	0.7	130.6	193.9	80	51.2	118	175.2	72.4	46.3	1977.9	2914.2	1205.1	776.6	3196.4	4694.5	2024.6	1279.7	9842	15672.6	6169.7	4811.7
C3	Sample	18	1	BD	C8	C8 _BD	2.2	3.5	1.2	0.7	24.4	37.4	14.7	10.5	226.1	337.7	125.2	95	3.2	5.1	1.9	1.3	100.4	150.9	57.4	41.6	99.8	150.1	57.1	41.4	1041.6	1555.1	592.1	431.7	2493.5	3707.1	1472.2	1055.4	4192.4	6758.7	2456.7	2157.6
C3	Sample	19	1	BD	C8	C8 _BD	10.6	15.1	5.7	3.4	65.8	92.4	36.1	22.3	576.8	788.7	287.9	190.1	4.8	6.8	2.5	1.5	266	366.5	137.6	86.3	260.9	359.2	135.3	84.7	2813.2	3847.1	1448.9	913.2	4530.9	6177.7	2427.2	1499.7	12845.6	18996.9	6809.7	5192.7
C3	Sample	20	1	BD	C8	C8 _BD	1.2	2	0.5	0.3	19.1	27.8	10.5	7.5	276.4	390.7	139.5	106.6	4.3	6.3	2.3	1.5	160.8	228.7	83.8	61.2	148.9	211.8	77.7	56.7	1791.2	2529.8	928.7	681.8	3365	4736.6	1814.4	1306.6	7045.8	10755.5	3763.1	3335.2
C3	Sample	21	1	BD	C8	C8 _BD	3.4	5.7	2.3	1.4	23.8	38.2	16.5	11.3	289.9	452.5	184.2	135.1	3.4	5.5	2.3	1.5	90.4	142	59.5	41.4	97.3	152.9	64.1	44.6	1492.9	2328.6	976	685.3	1733.4	2695.3	1178.3	810.9	7670.2	12932.5	5162.4	4382.6
C3	Sample	22	1	BD	C8	C8 _BD	1.3	2.2	0.6	0.5	13.5	20.9	7.7	7.3	227.8	341	119.7	120.7	2.4	3.7	1.3	1.2	104.7	157.6	56.7	54.6	116.8	175.8	63.4	61	1085.2	1623.1	584.9	566	2300.8	3427.2	1287.9	1224	3277	5295.5	1824.2	2119.1
C3	Sample	23	1	BD	C8	C8 _BD	1.5	2.6	1	0.5	22.1	35.8	15.6	10.7	322.5	507	208.2	153.3	3.4	5.7	2.4	1.5	141.4	223.8	94.5	66.1	130.9	207.1	87.6	61.3	1101.5	1732.1	732.6	515	2115.5	3313.3	1462.4	1009.2	5098.5	8663.2	3493.4	2964
C3	Sample	24	1	BD	C8	C8 _BD	4.7	7.4	2.4	1.6	32.9	50.9	18	12.7	412.9	609.5	207	155.7	2.1	3.4	1.1	0.7	113	171.4	58.7	41.9	110.8	168.1	57.6	41.1	1753.5	2640.3	906.1	651	3005.9	4510.9	1615.9	1138.4	7486.3	12182.3	3984.4	3457.5
C3	Sample	25	1	BD	C8	C8 _BD	1.9	3.4	1.3	0.9	20.5	33.5	14.4	11.1	347.3	550.2	223.8	183	2	3.3	1.4	1	108.7	173.5	72.6	56.3	107.6	171.8	72	55.8	1333	2112	885.4	691.2	2481.8	3917.7	1712.7	1312	4589.6	7861.9	3142.3	2955.7
C3	Sample	26	1	BD	C8	C8 _BD	1.3	2.4	0.7	0.8	23.6	38.2	15.3	16	203.7	320.4	121.3	133.8	2.3	3.8	1.4	1.4	61.2	96.7	37.6	39.5	56.3	89.3	34.7	36.4	614.7	967.6	375.6	396.8	1224	1916.7	776.7	805.6	1870.6	3176.6	1182.7	1492.6
C3	Sample	27	1	BD	C8	C8 _BD	2.1	3.2	1.2	0.8	27.2	39.4	17.5	12.4	201.4	283.8	119.2	89.4	2	3	1.3	0.8	69	97.7	42.1	30.2	82.2	116.6	50.2	36	1060.4	1492.8	643.4	464.4	1857.4	2604.8	1170.8	830.2	4496.4	6835.6	2811.1	2446.9
C3	Sample	28	1	BD	C8	C8 _BD	5.1	7.7	2.8	2.1	23.2	34.4	13.3	10.4	281	404.3	148.1	123.3	2.6	3.9	1.4	1	127.4	184.4	69.3	55.1	126.4	183	68.9	54.7	1406.3	2022.7	761.8	608.2	2458.8	3524.1	1385.3	1084.8	6133	9536.7	3425	3299
C3	Sample	29	1	BD	C8	C8 _BD	6.1	8.7	3.5	2.7	31.4	44.2	18.6	14.8	289.5	396.3	157	132.8	1.7	2.5	1	0.7	147	202.5	82.4	66.4	106.1	146.3	59.6	48	1726.1	2361.4	962.4	780.5	2151.7	2934.8	1247.8	991.7	6235.8	9225	3583.4	3505.6
C3	Sample	30	1	BD	C8	C8 _BD	4.2	6.2	2	1.4	32.8	47.4	16.6	12.6	449.7	631	207.8	168.1	3.5	5.2	1.7	1.2	197.4	278.9	94.4	72.6	163.5	231	78.4	60.2	1906.2	2674.9	907.7	701.5	3646.8	5100.4	1805.5	1369.1	7589.3	11515.8	3724.6	3473.8
C3	Sample	31	1	BD	C8	C8 _BD	2.7	4.3	1.6	1.3	20.4	30.5	12.9	10.9	202.8	294.6	117.8	105.5	2.6	4	1.6	1.3	56.7	82.8	34	29	56	82.1	33.7	28.7	838.5	1217.9	499.7	429.5	1204.2	1742.3	744.6	629.1	3042.9	4775	1872.7	1932.5
C3	Sample	32	1	BD	C8	C8 _BD	4.7	7.7	3.4	2.2	28.1	45.3	20.9	14.1	339.8	532.5	230.5	165.9	2.9	4.8	2.1	1.3	133.1	210	93.5	63.9	97.1	153.3	68.4	46.6	1403.3	2198.9	981.1	674.2	1667.4	2604.4	1211.5	816.4	6669.1	11287.5	4796.6	3986.4
C3	Sample	33	1	BD	C8	C8 _BD	3	5.4	1.7	1.2	25.1	43.4	15.4	11.8	387.6	652.4	217.3	178.9	2	3.6	1.2	0.8	122.7	208.1	71.3	55.7	141.9	240.5	82.5	64.5	1646.1	2770.7	951	747.7	2813.7	4719.3	1690.8	1303.2	5800.1	10552.2	3452.8	3274.5
C3	Sample	34	1	BD	C8	C8 _BD	2.1	3.4	1	0.7	33.6	51.4	18.3	14.6	393.7	586.1	196.8	167.2	3.2	5	1.7	1.2	163.5	245.2	84.6	68.3	166.3	249.2	86.2	69.6	2073.5	3085.9	1067.9	867.2	3613.6	5360.9	1934.8	1540.9	7226.3	11631.2	3835.5	3758
C3	Sample	35	1	BD	C8	C8 _BD	2.3	3.4	1.2	0.8	21.6	30.8	12.6	9.3	200.5	278.3	108.1	84.4	1.9	2.8	1.1	0.7	59	82.3	32.8	24.4	70.7	98.8	39.3	29.3	975.2	1352.9	538.9	404.9	1527.3	2110.9	877.2	647.3	5148.1	7715.6	2933	2659.3
C3	Sample	36	1	BD	C8	C8 _BD	4.4	6.5	2.8	1.5	25.3	36.3	16.5	9.6	246.1	344.2	146.9	91	2.3	3.4	1.4	0.7	87.4	123	54.1	31.8	75.6	106.6	46.8	27.5	1110.3	1552.6	681.3	405.1	2044.8	2848.5	1304.5	762.1	5947.7	8985.1	3758.7	2701.4
C3	Sample	37	1	BD	C8	C8 _BD	2.6	4.3	1.7	1.1	24.8	39.2	17.2	12	294.6	453	186.8	139.5	2.7	4.4	1.8	1.2	118.7	183.7	77.9	55.3	106.6	165	70.1	49.7	1594.6	2450.5	1040.8	744	2265.3	3469.8	1537.3	1077.4	7415.3	12316.8	4982.1	4305.4
C3	Sample	38	1	BD	C8	C8 _BD	2.2	4.1	1.3	0.9	18.7	32.6	12.2	9.4	269.7	455.4	161.1	133.2	1.5	2.8	0.9	0.6	88.7	150.8	54.8	43.1	94.9	161.4	58.7	46.2	1048.8	1770.7	644.4	509.9	2026.6	3407.3	1294.4	1005.2	4775.3	8711	3024.5	2885.9
C3	Sample	39	1	BD	C8	C8 _BD	2.3	3.4	1.2	0.7	30.8	43.8	17.4	12.9	313.2	434.2	162	127.6	4.3	6.2	2.4	1.7	119.9	167.3	64.1	48.1	114.8	160.3	61.5	46.1	1414.1	1960	752.5	567.6	2524.2	3486.3	1396.4	1033.8	4631.5	6941.5	2543.1	2307.6
C3	Sample	40	1	BD	C8	C8 _BD	4.5	6.6	2	1.3	39.6	56.1	18.6	13.4	287.5	397.1	123.8	94.8	3.9	5.6	1.7	1.2	120.2	167.1	53.4	39.1	149.4	207.6	66.5	48.7	2053.8	2834.1	908.2	669.8	2620	3604.8	1204.5	871.3	7097	10592.1	3236.5	2876.6
C3	Sample	1	1	Met	C8	C8 _Met	6.9	9.2	3.8	2.6	30.9	40.7	17.8	12.4	301.6	387.5	159.3	118.1	2.4	3.2	1.3	0.8	131.6	170.2	71.9	50.8	113.2	146.5	61.9	43.7	1500.4	1927.8	815	579.3	2740.6	3509.5	1548.1	1079.7	7842.5	10894.7	4388.7	3769.8
C3	Sample	2	1	Met	C8	C8 _Met	3.8	5	2.2	1.1	27.7	35.6	16.8	9.8	353.6	442.9	195.8	122.5	2.7	3.6	1.6	0.8	122	153.7	69.9	41.6	98.5	124.3	56.6	33.5	1228.4	1539.5	700.9	418.9	2439	3045.6	1447.4	849.7	7343.5	9943.6	4313.9	3119.7
C3	Sample	3	1	Met	C8	C8 _Met	1.8	2.7	1	0.5	19.5	27.9	12.1	8.1	180.3	251.6	103	73.2	2.1	3	1.2	0.7	87.5	122.7	51.5	35.1	78	109.6	46	31.3	879.1	1225.7	514.6	352.3	1626.8	2258.9	989.6	666.1	3436.5	5177.3	2076.6	1708.5
C3	Sample	4	1	Met	C8	C8 _Met	4.6	7.1	3.4	2	22.1	33.3	16.7	10.5	249	365.3	172.3	116.1	2.1	3.3	1.6	0.9	79.2	117	56.8	36.4	67	99.1	48.1	30.7	968	1420.3	689.3	444.5	1618.2	2365	1197.7	758.2	4907.2	7777.7	3598	2802.3
C3	Sample	5	1	Met	C8	C8 _Met	8.6	12.2	6	2.9	36.5	51.1	25.8	13.3	622.9	848.4	400.4	221.7	5	7.1	3.4	1.7	242.2	332.4	161.6	84.8	205.3	281.5	137.3	71.9	2674.6	3643.5	1775.9	936.8	3878.6	5268.2	2679.5	1385	11692	17224.2	7987	5099
C3	Sample	6	1	Met	C8	C8 _Met	2.3	3.3	1.3	0.7	21.8	30.4	13.5	8.4	261.8	354.2	148.9	99.3	2.7	3.8	1.6	0.9	73.6	100.1	43.3	27.5	81	110.3	47.7	30.2	1112.8	1505.3	650.8	416.3	1921.7	2589.9	1168.6	734.1	5789.4	8461	3488.1	2695.3
C3	Sample	7	1	Met	C8	C8 _Met	6.9	10	4.8	2.5	24.5	35	17.2	9.5	285.6	397.9	184.2	108.7	1.5	2.3	1.1	0.5	89.2	125	59.5	33.4	89.3	125.3	59.7	33.4	1508.4	2101	1001.3	566.6	2123.7	2948.4	1466.1	813.7	7901.5	11894.5	5397.8	3695.4
C3	Sample	8	1	Met	C8	C8 _Met	3.9	5.8	2.6	1.1	20.8	30.2	14.5	7.2	407.2	573.5	259.6	140.3	2.6	3.8	1.8	0.8	149	211.4	98.5	50.5	113.1	160.5	74.9	38.3	1941.4	2734.3	1276.1	659.2	3033.2	4258.5	2073.7	1050.6	11056.2	16839.5	7478.8	4677.3
C3	Sample	9	1	Met	C8	C8 _Met	4.6	7	3.9	1.7	23.1	34.1	20	9.4	453.3	651.4	357	181.9	3.5	5.3	3	1.3	140.5	203.4	114.8	55.4	93	134.8	76.3	36.6	1453.5	2089.5	1181.8	573.5	2398	3435.6	2027.5	965.3	8917.8	13853.8	7455.5	4383.5
C3	Sample	10	1	Met	C8	C8 _Met	4.4	6.5	3	1.3	24.7	35.3	17.1	8.7	305.3	425.4	194.1	105.4	3.6	5.2	2.4	1.1	172.8	242.3	113.8	58.8	128.4	180	84.6	43.7	1908.4	2657.6	1249	650.3	2662.1	3695.8	1812	925.2	11135.5	16764.3	7497.5	4728.2
C3	Sample	11	1	Met	C8	C8 _Met	2.5	3.7	1.4	0.8	28.7	41	17.7	11.8	448.1	621	252.2	179.7	2.7	3.9	1.6	1	178.2	248.8	104	70.3	201	280.4	117.5	79.4	2628.6	3642.2	1525.7	1038.6	3662.3	5059.6	2210.7	1474.8	9051.1	13564.9	5409.3	4448.6
C3	Sample	12	1	Met	C8	C8 _Met	4.5	6.3	2.6	1.4	20.7	28.5	12.6	7.5	364.1	486.4	203.5	130.5	3.4	4.7	2	1.1	158.6	213.4	91.8	56	145.3	195.4	84.3	51.3	1802.8	2408.5	1038.3	637.2	3499.3	4659.3	2094.9	1262	9555.6	13798.7	5664.2	4206.3
C3	Sample	13	1	Met	C8	C8 _Met	3.3	5	2.1	1.3	18.3	27.2	12.1	8.3	493.8	711.1	298.6	220.1	2.2	3.4	1.4	0.9	189.2	274.4	118.6	82.9	179.3	260	112.7	78.6	2725.8	3924.2	1700.7	1195.6	2697.6	3873	1750.9	1205.3	9327.3	14523	5990.4	5090.3
C3	Sample	14	1	Met	C8	C8 _Met	4.5	6.3	2.7	1.3	41.2	55.9	25.5	13.8	265.6	351.2	150.6	86.6	3.2	4.4	1.9	0.9	140.9	187.5	82.7	45.4	113.8	151.5	66.8	36.6	1194	1578.7	696	384.1	1595.1	2102.2	966.9	523.9	6434.5	9192.4	3863	2577.6
C3	Sample	15	1	Met	C8	C8 _Met	2.2	3.2	1.4	0.6	18.6	25.6	12.4	6.5	466.4	622.8	284.9	162.1	3.5	4.9	2.3	1.1	241.9	325.5	153.2	82.8	171.6	230.8	109	58.7	3240	4325.4	2041.8	1110.1	4663.2	6207.8	3057.8	1628.5	16553.9	23897.1	10728.8	7066.3
C3	Sample	16	1	Met	C8	C8 _Met	1.8	3	1.1	0.5	21	32.1	14.2	8.5	396.5	589.5	244.7	158.2	2.9	4.5	1.9	1	165.4	247.7	105.8	64.9	150.4	225.2	96.4	59.1	1636.7	2433.5	1041.5	642.9	2919.8	4326.4	1932.1	1170	8220.4	13210.5	5384	4020
C3	Sample	17	1	Met	C8	C8 _Met	3.1	4.4	2.1	0.9	23.8	33.6	17.2	9	313.8	429.9	206.9	115.7	2.5	3.6	1.8	0.8	137.1	189.1	93.6	49.8	110.9	153.1	75.9	40.3	1755.1	2404	1191.9	638.5	2798.5	3820.7	1976.4	1038.6	10498.9	15542.9	7333.4	4759.4
C3	Sample	18	1	Met	C8	C8 _Met	2.5	3.7	1.5	0.7	19	27.5	12.4	6.9	226.3	319.1	136.2	81.2	2.9	4.3	1.8	0.9	104.1	147.6	64.7	36.9	88.6	125.7	55.1	31.4	911.8	1285.8	563.7	322.9	2209.6	3102.2	1420	800.4	4718.3	7183.9	3004.7	2078.4
C3	Sample	19	1	Met	C8	C8 _Met	10.9	15.8	6.2	3.5	58.2	83.6	34	19.9	502.9	703.7	267.5	166.8	5.1	7.4	2.9	1.6	248.4	350.1	136.9	81.1	256.7	361.6	141.8	83.9	2623.4	3670.4	1439.5	857.2	3993.3	5570.3	2279.3	1330.5	12732.5	19260.7	7189.1	5181.8
C3	Sample	20	1	Met	C8	C8 _Met	0.8	1.4	0.4	0.1	14	20.3	8.6	5.2	275.4	386	156	102.7	2.8	4.1	1.7	0.9	151.2	213.3	88.5	55.6	134.1	189.1	78.6	49.3	1603.2	2245.6	933.3	590	2927.8	4087.1	1772	1099.5	7452.1	11283.4	4467.6	3412.9
C3	Sample	21	1	Met	C8	C8 _Met	2.2	3.6	1.7	0.7	12.3	19.4	9.7	5.2	243.3	371.6	176.1	102.1	1.2	2.1	1	0.4	78.4	120.5	58.9	32.4	86.3	132.8	64.8	35.7	1110.1	1694.8	826.4	459.1	1436.6	2185.7	1111.8	606.1	7228.3	11923.3	5536.7	3724.5
C3	Sample	22	1	Met	C8	C8 _Met	1.9	2.8	0.8	0.6	13	18.2	6.7	5.8	215.8	293.7	103.6	94.9	2.7	3.8	1.3	1.1	117.6	160.9	58.2	51	120.4	164.8	59.7	52.3	1075.3	1462.6	529.3	466.4	2401.2	3253	1228.2	1063.2	3857.7	5670.9	1961.6	2076.2
C3	Sample	23	1	Met	C8	C8 _Met	1.6	2.6	1	0.5	21.7	33.4	15.2	10.1	329.9	493.1	211.5	150.7	3.3	5.2	2.3	1.4	148.7	223.8	98.7	66.8	143.6	216	95.5	64.6	1067.3	1596.1	704.9	479.4	2207.4	3287.6	1515.5	1012	5673.2	9166.9	3858.8	3171
C3	Sample	24	1	Met	C8	C8 _Met	4.4	6.3	2.3	1.5	29.6	41.4	16.4	11.4	388.5	527	196.9	146.3	2.3	3.3	1.2	0.7	119.9	163.7	62.9	44.4	101.4	138.7	53.3	37.5	1560.9	2117.8	815	578.7	2865.2	3874.2	1555.8	1084.1	7218.5	10586.9	3883	3330.4
C3	Sample	25	1	Met	C8	C8 _Met	2.8	4.6	1.9	1.1	19.4	30.7	13.9	8.8	384.9	590.4	252.1	171.7	2	3.2	1.4	0.8	111.1	171.6	75.5	48.7	113.2	175	77.1	49.7	1422.9	2182.9	961.2	624.5	2718.4	4155.2	1909.7	1216.9	5662.5	9388	3938.7	3089.1
C3	Sample	26	1	Met	C8	C8 _Met	2.5	3.8	1.7	0.7	25.1	36.8	18.4	9.7	222.5	318.2	149.7	84.3	2.1	3.2	1.5	0.7	76.3	109.8	53.1	28.5	52.8	76.2	36.8	19.6	652.4	934.1	451.3	243.3	1343.1	1913.4	965.4	512.8	3938.1	6082.3	2805.1	1828.2
C3	Sample	27	1	Met	C8	C8 _Met	3	4.2	1.7	1.1	24.3	32.8	14.9	10.1	203.9	268.4	115.3	82.6	2	2.8	1.2	0.7	66.6	88.1	38.8	26.6	75.9	100.5	44.3	30.3	1062.9	1398.4	616.3	425.2	1987.9	2605.4	1198.2	811.9	5073.6	7209	3031.1	2523.8
C3	Sample	28	1	Met	C8	C8 _Met	7.9	11.7	5.3	2.9	21.8	31.9	14.8	8.6	351.6	500	218.5	135.9	2.1	3.1	1.4	0.7	148.2	212.2	95.4	56.4	146.6	209.9	94.6	55.8	1568.8	2231.1	1004.7	597.4	2791.2	3956	1859.2	1084.5	8547.4	13140	5633.9	4053.5
C3	Sample	29	1	Met	C8	C8 _Met	6.5	9	3.8	2.4	26.7	36.5	16.1	10.8	276.6	367.7	153.2	109.3	1.2	1.7	0.7	0.4	142	189.9	81.3	55.3	100	133.9	57.4	38.9	1572.9	2089.5	895.4	613	2034.1	2693.9	1204.5	808.4	6629.1	9521.3	3888.4	3213.3
C3	Sample	30	1	Met	C8	C8 _Met	4.9	7.1	2.7	1.6	26.7	38.1	15.4	9.6	441.4	611.8	233.2	156.2	3.5	5	1.9	1.1	202.1	282.1	110.6	70.4	156	217.8	85.6	54.3	1774.1	2459.4	966.3	618	3311.1	4574.8	1875.6	1177.1	8546.2	12805	4792.3	3706.5
C3	Sample	31	1	Met	C8	C8 _Met	3.5	5.4	2.2	1.2	21.7	32.5	14.5	8.5	244.6	356.9	150.1	94.6	2.2	3.4	1.4	0.7	68.2	100.1	43.3	25.9	59	86.8	37.5	22.4	897.4	1309.9	566.1	342	1354.2	1969	888.1	527.1	4627.3	7293.8	3007.5	2193.3
C3	Sample	32	1	Met	C8	C8 _Met	4.4	6.8	3.3	2	21.8	33.2	16.6	10.6	279.1	412.4	194.4	132.8	2.6	4	1.9	1.1	119.6	177.8	86.2	56	87.7	130.5	63.4	41	1168.2	1726.3	837.8	547.2	1463	2154.7	1090.8	698.6	5632	8990.8	4157.3	3281.1
C3	Sample	33	1	Met	C8	C8 _Met	3.6	5.6	2.1	1.2	22.4	33.8	13.7	9.1	383.9	563.8	214.5	153.1	2.4	3.7	1.4	0.8	132.8	196.4	76.9	52.1	136.3	201.6	79	53.5	1640.2	2409.1	944.4	644.1	2723.6	3987.1	1631.4	1091.1	6811.4	10818.2	4041.1	3327.1
C3	Sample	34	1	Met	C8	C8 _Met	2	3.2	1	0.6	27.4	41.4	15.2	11.6	317.6	466.1	161.7	131.2	2.9	4.4	1.5	1.1	140.3	207.3	73.9	57.1	136.8	202.2	72.1	55.7	1642.7	2410.2	860.2	668.8	2877.8	4208.2	1566.5	1195.1	6156.1	9761.3	3321.4	3115.8
C3	Sample	35	1	Met	C8	C8 _Met	2.8	4	1.6	0.8	20.7	28.1	12.4	7.6	224	295.9	123.3	81.2	1.4	2	0.8	0.4	62.2	82.6	35.4	22.2	72.3	96.2	41.2	25.8	1003.7	1325.5	567	359.2	1592.4	2095.3	935.7	582.2	6811.9	9714.3	3962	3039.4
C3	Sample	36	1	Met	C8	C8 _Met	4.1	6.5	2.4	1.4	27.3	41.6	16.8	10.7	216.1	320.9	122	82.9	2.7	4.3	1.6	0.9	61.6	92	35.9	23.3	67.9	101.7	39.7	25.6	934.2	1386.7	541.2	353.4	2048.9	3028.2	1233.8	792.3	4315.5	6917.7	2577.6	2029
C3	Sample	37	1	Met	C8	C8 _Met	3.9	5.5	2.8	1.3	21.4	29.7	15.7	8.2	285.2	385.2	191.9	108	2	2.8	1.4	0.6	122.1	165.9	85	45.6	97.8	133	68.2	36.5	1385.6	1871.1	959.4	517.4	2070.4	2786.5	1491	788.9	8739.1	12748.5	6223	4066.6
C3	Sample	38	1	Met	C8	C8 _Met	3	5	1.9	1.2	18.2	29	12	8	298.8	461.7	181.5	129.6	2.1	3.5	1.4	0.8	107.1	166.6	67.3	45.7	98.1	152.8	61.8	41.9	1069.4	1652.9	668.8	456.6	2240	3447.9	1456.1	976.4	5531.7	9237.8	3563.9	2938.5
C3	Sample	39	1	Met	C8	C8 _Met	1.3	1.8	0.6	0.3	21.4	28.2	12.7	8.5	303.8	389.8	165.5	118.7	3.2	4.3	1.9	1.1	108.9	140.6	61.3	41.9	115.6	149.3	65.2	44.5	1214.6	1558.3	680.5	467.2	2351.8	3006.4	1370.2	923.7	4828.8	6696.9	2790.1	2307.8
C3	Sample	40	1	Met	C8	C8 _Met	4.1	5.5	1.9	1	31.5	40.8	15.8	9.7	292.3	368.2	134.7	88.1	3.9	5.1	1.9	1.1	134.5	170.4	64	40	162.9	206.5	77.7	48.5	2067.2	2602.4	978.8	616.3	2506.7	3146.6	1233.9	762.1	8092.1	11016.1	3948.3	3000.6
