# Supplementary material for: Cohort-based strategies as an in-house tool to evaluate and improve phenotyping robustness of LC–MS/MS lipidomics platforms
Source: Anal Bioanal Chem. 2024 Jun 28;416(25):5485–96. doi: 10.1007/s00216-024-05404-8 (PMC11427549; doi:10.1007/s00216-024-05404-8)
Supplement: Supplementary file 4 — Supplementary file4 (ZIP 87.6 KB) [file 216_2024_5404_MOESM4_ESM.zip › Supplementary Data 1. Raw Data and Processing Code/Data/Ceramide_LIS_Matrix.csv]

Name_IS	Compound	IS_Chain	C2	C3
Cer12_0_IS_Cer160	Cer(d18:1/12:0)	C16:0	No	No
Cer12_0_IS_Cer180	Cer(d18:1/12:0)	C18:0	No	No
Cer12_0_IS_Cer241	Cer(d18:1/12:0)	C24:1	No	No
Cer12_0_IS_Cer240	Cer(d18:1/12:0)	C24:0	No	No
Cer14_0_IS_Cer160	Cer(d18:1/14:0)	C16:0	No	No
Cer14_0_IS_Cer180	Cer(d18:1/14:0)	C18:0	No	No
Cer14_0_IS_Cer241	Cer(d18:1/14:0)	C24:1	No	No
Cer14_0_IS_Cer240	Cer(d18:1/14:0)	C24:0	No	No
Cer16_0_IS_Cer160	Cer(d18:1/16:0)	C16:0	Yes	Yes
Cer16_0_IS_Cer180	Cer(d18:1/16:0)	C18:0	No	No
Cer16_0_IS_Cer241	Cer(d18:1/16:0)	C24:1	No	No
Cer16_0_IS_Cer240	Cer(d18:1/16:0)	C24:0	No	No
Cer18_1_IS_Cer160	Cer(d18:1/18:1)	C16:0	No	No
Cer18_1_IS_Cer180	Cer(d18:1/18:1)	C18:0	No	No
Cer18_1_IS_Cer241	Cer(d18:1/18:1)	C24:1	No	No
Cer18_1_IS_Cer240	Cer(d18:1/18:1)	C24:0	No	No
Cer18_0_IS_Cer160	Cer(d18:1/18:0)	C16:0	No	No
Cer18_0_IS_Cer180	Cer(d18:1/18:0)	C18:0	Yes	Yes
Cer18_0_IS_Cer241	Cer(d18:1/18:0)	C24:1	No	No
Cer18_0_IS_Cer240	Cer(d18:1/18:0)	C24:0	No	No
Cer20_0_IS_Cer160	Cer(d18:1/20:0)	C16:0	No	No
Cer20_0_IS_Cer180	Cer(d18:1/20:0)	C18:0	No	No
Cer20_0_IS_Cer241	Cer(d18:1/20:0)	C24:1	No	No
Cer20_0_IS_Cer240	Cer(d18:1/20:0)	C24:0	No	No
Cer22_0_IS_Cer160	Cer(d18:1/22:0)	C16:0	No	No
Cer22_0_IS_Cer180	Cer(d18:1/22:0)	C18:0	No	No
Cer22_0_IS_Cer241	Cer(d18:1/22:0)	C24:1	No	No
Cer22_0_IS_Cer240	Cer(d18:1/22:0)	C24:0	No	No
Cer24_1_IS_Cer160	Cer(d18:1/24:1)	C16:0	No	No
Cer24_1_IS_Cer180	Cer(d18:1/24:1)	C18:0	No	No
Cer24_1_IS_Cer241	Cer(d18:1/24:1)	C24:1	Yes	Yes
Cer24_1_IS_Cer240	Cer(d18:1/24:1)	C24:0	No	No
Cer24_0_IS_Cer160	Cer(d18:1/24:0)	C16:0	No	No
Cer24_0_IS_Cer180	Cer(d18:1/24:0)	C18:0	No	No
Cer24_0_IS_Cer241	Cer(d18:1/24:0)	C24:1	No	No
Cer24_0_IS_Cer240	Cer(d18:1/24:0)	C24:0	Yes	Yes
