# Supplementary material for: Cohort-based strategies as an in-house tool to evaluate and improve phenotyping robustness of LC–MS/MS lipidomics platforms
Source: Anal Bioanal Chem. 2024 Jun 28;416(25):5485–96. doi: 10.1007/s00216-024-05404-8 (PMC11427549; doi:10.1007/s00216-024-05404-8)
Supplement: Supplementary file 4 — Supplementary file4 (ZIP 87.6 KB) [file 216_2024_5404_MOESM4_ESM.zip › Supplementary Data 1. Raw Data and Processing Code/Data/Colnamesvector_Cer.csv]

Cohort_ID
Sample_type
Sample_ID
Ext_batch
Extraction
Column
Method_ID
Cer12_0_IS_Cer160
Cer12_0_IS_Cer180
Cer12_0_IS_Cer241
Cer12_0_IS_Cer240
Cer14_0_IS_Cer160
Cer14_0_IS_Cer180
Cer14_0_IS_Cer241
Cer14_0_IS_Cer240
Cer16_0_IS_Cer160
Cer16_0_IS_Cer180
Cer16_0_IS_Cer241
Cer16_0_IS_Cer240
Cer18_1_IS_Cer160
Cer18_1_IS_Cer180
Cer18_1_IS_Cer241
Cer18_1_IS_Cer240
Cer18_0_IS_Cer160
Cer18_0_IS_Cer180
Cer18_0_IS_Cer241
Cer18_0_IS_Cer240
Cer20_0_IS_Cer160
Cer20_0_IS_Cer180
Cer20_0_IS_Cer241
Cer20_0_IS_Cer240
Cer22_0_IS_Cer160
Cer22_0_IS_Cer180
Cer22_0_IS_Cer241
Cer22_0_IS_Cer240
Cer24_1_IS_Cer160
Cer24_1_IS_Cer180
Cer24_1_IS_Cer241
Cer24_1_IS_Cer240
Cer24_0_IS_Cer160
Cer24_0_IS_Cer180
Cer24_0_IS_Cer241
Cer24_0_IS_Cer240
