# Supplementary material for: Cohort-based strategies as an in-house tool to evaluate and improve phenotyping robustness of LC–MS/MS lipidomics platforms
Source: Anal Bioanal Chem. 2024 Jun 28;416(25):5485–96. doi: 10.1007/s00216-024-05404-8 (PMC11427549; doi:10.1007/s00216-024-05404-8)
Supplement: Supplementary file 4 — Supplementary file4 (ZIP 87.6 KB) [file 216_2024_5404_MOESM4_ESM.zip › Supplementary Data 1. Raw Data and Processing Code/Data/Compound_LIS_Matrix.csv]

Compound	C1	C2	C3
DhCer(d18:0/16:0)	No	No	No
Cer(d18:1/12:0)	No	No	No
Cer(d18:1/14:0)	No	No	No
Cer(d18:1/16:0)	Yes	Yes	Yes
Cer(d18:1/18:1)	No	No	No
Cer(d18:1/18:0)	Yes	Yes	Yes
Cer(d18:1/20:0)	No	No	No
Cer(d18:1/22:0)	No	No	No
Cer(d18:1/24:1)	Yes	Yes	Yes
Cer(d18:1/24:0)	No	Yes	Yes
SM(d18:1/12:0)	No	No	No
SM(d18:1/16:0)	No	No	No
SM(d18:1/18:1)	Yes	Yes	Yes
SM(d18:1/18:0)	No	No	No
SM(d18:1/24:1)	No	No	No
SM(d18:1/24:0)	No	No	No
HexCer(d18:1/16:0)	No	Yes	Yes
HexCer(d18:1/18:1)	No	No	No
HexCer(d18:1/18:0)	Yes	Yes	Yes
HexCer(d18:1/24:1)	No	No	No
LacCer(d18:1/12:0)	No	No	No
LacCer(d18:1/16:0)	No	Yes	Yes
LacCer(d18:1/24:1)	No	No	No
LacCer(d18:1/24:0)	No	No	No
