# Supplementary material for: Cohort-based strategies as an in-house tool to evaluate and improve phenotyping robustness of LC–MS/MS lipidomics platforms
Source: Anal Bioanal Chem. 2024 Jun 28;416(25):5485–96. doi: 10.1007/s00216-024-05404-8 (PMC11427549; doi:10.1007/s00216-024-05404-8)
Supplement: Supplementary file 4 — Supplementary file4 (ZIP 87.6 KB) [file 216_2024_5404_MOESM4_ESM.zip › Supplementary Data 1. Raw Data and Processing Code/Data/Sphingolipid_Data_Master.csv]

Cohort_ID	Sample type	Sample ID	Ext batch	Extraction	Column	Method	Inj order	SL_DhCer16_0	SL_Cer12_0	SL_Cer14_0	SL_Cer16_0	SL_Cer18_1	SL_Cer18_0	SL_Cer20_0	SL_Cer22_0	SL_Cer24_1	SL_Cer24_0	SL_SM12_0	SL_SM16_0	SL_SM18_1	SL_SM18_0	SL_SM24_1	SL_SM24_0	SL_HexCer16_0	SL_HexCer18_1	SL_HexCer18_0	SL_HexCer24_1	SL_LacCer12_0	SL_LacCer16_0	SL_LacCer24_1	SL_LacCer24_0
C1	QCext	1	1	BD	C18	C18_BD	107	37.7	1.3	29.3	212.5	5.8	111.8	157	652.7	628.5	2232.5	309.9	72909.5	8925.2	16355.4	38213	27408.5	798.8	7.8	75	698.2	1.9	2478.9	280.8	92.9
C1	QCext	2	1	BD	C18	C18_BD	116	41.9	1.4	34.5	254.4	6.4	117.4	180.2	700.9	656.2	2371.6	315.8	73240.3	9111.7	16281.5	39155.8	27871	939.4	8.7	78.1	744.3	2.1	2675.9	303.7	96.4
C1	QCext	3	1	BD	C18	C18_BD	114	50.3	1.5	35.1	220	7.4	124.8	191.5	734.2	687.4	2441.2	402.3	81943.9	9799.3	20018	48210.2	35040.1	1073.3	8.2	87.8	770.3	1.8	2998.3	283.9	94
C1	QCext	4	2	BD	C18	C18_BD	108	44.8	1.7	30.3	224.7	6.1	113.4	149.4	703.7	654.7	2414	337.6	77642.7	9572.3	18804	42464.7	30033.5	996.4	8.5	85.5	741.4	1.8	2525.9	273.2	100.6
C1	QCext	5	2	BD	C18	C18_BD	118	48.6	1.8	30.1	218.7	7.8	121.7	164.8	697.1	659.2	2318.1	355	76901.6	9415.1	18540.7	42559	30633.3	931.7	8.4	88.3	718	1.8	2872.5	278.6	97
C1	QCext	6	2	BD	C18	C18_BD	111	45.1	1.8	29.5	206.1	6.6	112.2	154.8	677.9	625.4	2298.3	335.4	76233.1	9059.3	17861.1	41209.8	29089.6	972.8	9	83.4	697.9	1.8	2709.7	252.9	86.2
C1	QCext	7	3	BD	C18	C18_BD	109	43.2	1.5	35	219.5	6.7	118.3	177.9	694.7	649.5	2255.6	355.3	81000.9	9602.6	18635.6	44101.8	31601.8	993.5	8.4	80.1	753.1	1.8	2578	268	92.1
C1	QCext	8	3	BD	C18	C18_BD	113	40	1.1	27.9	195.4	6.3	103.4	145	607.8	574.5	2061.6	292.8	67922.1	8346.9	15824	36828.6	26406.5	829.8	7.7	72.2	628.6	1.6	2467	250.9	86.1
C1	QCext	9	3	BD	C18	C18_BD	117	44.8	1.3	30	196.8	7.4	104.1	139.3	574.8	539.8	1955.8	307.7	68973.9	7924.8	16385.1	38166.4	27838.6	770.4	7.1	69.2	593.3	1.1	2389.2	252.5	81.6
C1	QCext	10	4	BD	C18	C18_BD	110	55.1	2.3	38.4	218.4	10.3	124.4	177.5	690.2	636.8	2335.6	392.1	77173.3	9360.6	20625.1	48747.7	36349.8	982.9	8	81.4	770.1	1.4	2760.2	264	90.7
C1	QCext	11	4	BD	C18	C18_BD	112	48.8	2.1	40.2	232.5	9.5	126.6	176.4	670.2	621.2	2298.9	322.4	74364.5	9287.8	16726.5	39796.9	28551.1	994.4	8.2	83.1	749	1.6	2395.2	274.4	92.2
C1	QCext	12	4	BD	C18	C18_BD	115	52.6	2.4	38	206.6	9.8	108.5	146.2	584	542	1962.5	285.7	68290.8	8127.6	15635.7	35772.6	25434.7	780.5	7.4	69	573.3	1.3	2289.2	229.4	79.8
C1	QCinj	1	NA	BD	C18	C18_BD	6	41.5	6.4	42.9	239.6	5	135.5	233.3	808.7	932.6	2638.9	861.5	82538.4	10057.9	20141.7	51250.8	25969.1	946.2	4.6	94.3	981.2	8.6	2359.4	596.9	143.7
C1	QCinj	2	NA	BD	C18	C18_BD	19	59.7	6.5	62	248.3	8	139.9	240.3	816	934.6	2717.4	966.4	87374.1	10273.2	22881.4	59171.9	30677	1161.1	8.1	98.3	992.8	4.5	3154.8	429	106.8
C1	QCinj	3	NA	BD	C18	C18_BD	32	58.1	5.3	60.6	251.8	8.3	139	236.8	817.5	949.7	2658.9	1039.9	89862.9	10112.7	24291.3	63628.4	33632.6	1204.4	8.5	106.8	1082.4	4.2	3373.8	412.8	113.3
C1	QCinj	4	NA	BD	C18	C18_BD	45	46.4	5.9	60.4	257.6	4.9	130.8	248.2	826.1	963.4	2727.1	871.7	81360.4	9929.1	19934.8	52653.6	27234.2	1158.9	6.9	95.3	1060.9	5	2873.6	433.8	102.5
C1	QCinj	5	NA	BD	C18	C18_BD	58	47.2	5.8	65.3	248.6	6.4	131.1	259.5	806.3	933.3	2696.4	961.3	84346.7	10048.5	21068.9	56101.3	29986	1030.7	7.4	98.5	1063.7	4	2804.6	406.6	99.6
C1	QCinj	6	NA	BD	C18	C18_BD	71	51.3	4.9	60.8	265.7	6.1	126.7	237.6	815.1	955.9	2641.3	879.7	82780.2	9940.7	20465	52761.5	27165.4	1136	7.8	96.7	995.2	4.7	2911.8	410.7	99.5
C1	QCinj	7	NA	BD	C18	C18_BD	84	49	4.7	58.4	248.6	5.9	129.9	240.1	817.3	942.7	2666.4	848.9	81203.8	9809.1	19778.8	52054.3	26849.8	1117.3	7.2	99.3	992.2	4.2	3109.3	436.2	109.2
C1	QCinj	8	NA	BD	C18	C18_BD	97	54.2	5	61.1	243.6	6.2	130.3	238.6	832.4	947.1	2660.6	892.2	83108.5	9934.3	20603.6	53941.5	27588.6	1138.1	8.7	103.1	1009.4	4.2	3098.1	388.3	102.3
C1	QCinj	9	NA	BD	C18	C18_BD	106	51.9	4.9	64.6	249.9	6.2	128.3	243.9	804.9	931.9	2671.8	885.7	82915.9	9810	20215.2	52812.4	26915.2	1157.6	7.7	101.2	1009.2	3.8	2978.9	406.7	96.6
C1	QCinj	10	NA	BD	C18	C18_BD	119	59.1	5.1	58.3	250.8	6.8	128.5	241	825.8	953.5	2729	1033.4	88111.4	10317.2	23789.4	61611.1	31790.8	1174.5	7.8	105.4	1038.4	3.9	3246.4	393.5	103.3
C1	Sample	1	1	BD	C18	C18_BD	8	37.1	7.3	65.6	274.3	7	142.5	254.1	690.5	1099.7	2481.4	908.6	104142.6	11427.6	26373	84987.5	38061.5	960.7	7.7	85.3	947.4	3.7	3345.8	339.9	94.7
C1	Sample	2	1	BD	C18	C18_BD	9	42.1	4.4	51.7	232.8	8.1	126.2	207.8	721.5	846.6	2411	694.6	85491.9	9788.6	19330.1	51869.5	24994.8	925.5	7.9	84.1	791.9	2	2931.2	428.2	90.6
C1	Sample	3	1	BD	C18	C18_BD	10	49	5	45.4	176.6	6.4	93.4	144	554.5	512.2	1756.4	649.1	72310.8	8493	17622.4	36749	22271	698.2	7.3	77.3	480.8	2.1	2498.3	329.8	93.1
C1	Sample	4	1	BD	C18	C18_BD	11	42.1	6.7	90.9	277.9	9.2	125.7	251.4	653.5	976.1	2033.5	1026.4	104294.8	11216.6	23450.6	69214.1	28219.4	1443.5	11	121.4	1505.4	4.8	4929.6	697.7	129.9
C1	Sample	5	1	BD	C18	C18_BD	12	52.2	2.9	29.7	188.5	6	125.7	171.7	511.7	604.5	1680.9	243	80304.3	9384.3	21548.9	56760.1	26500.7	1159.3	6.5	120.6	1231.6	1.3	2546.3	341.2	84.6
C1	Sample	6	1	BD	C18	C18_BD	13	62.5	12.2	134.5	328.6	9.8	161.1	333.7	771.1	1120	2430.1	1416.8	106867.1	11241.8	27723.6	90702.4	41296.5	1825.8	13.7	216.4	2592.8	8.5	4186.1	644.4	161.9
C1	Sample	7	1	BD	C18	C18_BD	14	65.3	8.5	64.9	175.2	6.5	122	189	634.2	718.5	1961.8	1471.1	71062.8	8535.6	22448.9	51346.5	24960.2	1137	8.7	95.3	646.6	3.2	2030.6	213.1	64.5
C1	Sample	8	1	BD	C18	C18_BD	15	51.5	5	65.8	306.2	10.2	185.7	313.8	878	1471.1	3001	791.9	104863.8	14753.5	29915.5	78767.5	32292.8	1701.9	9.9	137.5	1753	2.5	3639.1	453.3	98.3
C1	Sample	9	1	BD	C18	C18_BD	16	49.1	3.1	46.1	278.5	10.1	219.7	235.2	783.1	1108.7	2293.8	697.5	93366.9	12741.2	28576	69767.3	35066.3	1238.2	8.3	118.1	1152.5	2.5	4408.7	590.1	109.7
C1	Sample	10	1	BD	C18	C18_BD	17	26.7	3.5	37.5	213.3	6.3	133.3	200.4	535.7	955.4	1533.9	488	73290	9459.9	18729.3	49325.4	17461.2	1306.3	10.4	117.1	1488.5	3.5	3454.7	406.7	83
C1	Sample	11	1	BD	C18	C18_BD	18	78.3	6.7	83	320.3	11.5	177.1	297.8	802	1084.9	2615.4	943.9	99704.9	13069.8	26966.4	73460.5	33234.1	1439.4	10.1	109.9	1485.7	2.4	3412.1	469	111
C1	Sample	12	1	BD	C18	C18_BD	20	108.8	5.6	71.3	349.1	9.6	166.3	294.8	982.9	1085	3166.6	652	106380.5	12214.6	25744.6	75050.9	46055.2	1807.2	10.2	146.1	1774.9	3.1	4642.5	647.7	159.1
C1	Sample	13	1	BD	C18	C18_BD	21	97.9	6	101.8	339.4	14.2	173.1	277.9	900.6	1131.2	2940.5	1268.8	94924	10726.7	27132.5	77531.9	39393.3	1210.7	9.3	84.4	1090.2	2	3400.9	495.7	99.6
C1	Sample	14	1	BD	C18	C18_BD	22	41.1	4.8	58.7	251.4	6.7	89.4	235	707.7	1133.2	2507.9	704.2	89618.9	8120.4	17852.1	76985.6	36613.8	1719.1	10.4	96.8	1977.8	2.5	3357.1	583.4	162.8
C1	Sample	15	1	BD	C18	C18_BD	23	45.6	4.5	39.6	184.4	9.7	97.1	194.3	582.5	934.9	1794.9	499.1	77630.7	8843.5	20985.5	81473.7	26594.2	1056.1	8.2	78.9	1296.8	1.6	2734.8	395.8	66.4
C1	Sample	16	1	BD	C18	C18_BD	24	45.4	6.8	72.9	235.9	9.7	165.7	262.8	795.4	990.6	2141.5	1034.3	82776.4	12588.4	24812.4	59968.6	27710.4	998.9	8.4	74.5	941	3	3427.3	428.7	102
C1	Sample	17	1	BD	C18	C18_BD	25	41.7	5.1	66.6	306.6	8.6	105.3	259.8	1124.1	1052.1	3630.3	645.7	89683.9	8603.4	18747.9	58855.1	30136.7	1617.5	9.3	111.1	1730.2	3.9	4431	703.2	120.1
C1	Sample	18	1	BD	C18	C18_BD	26	49.1	5.8	83.1	238.2	7.3	113	161.3	548.1	653.6	1853.3	756.7	84035.9	10177.4	20599.2	49458.7	26813.3	701.8	6.8	73.5	848.8	1.3	2328.4	380.7	104
C1	Sample	19	1	BD	C18	C18_BD	27	45.1	3.2	57.4	213.8	6	89.8	150	469.2	683.7	1695.5	626.4	73275	8780.4	20191.1	53220.5	24425.6	1108.9	7.5	94.4	1387.2	1.3	2890.5	546.5	107.7
C1	Sample	20	1	BD	C18	C18_BD	28	26.5	3.1	44.1	166.5	4.3	65.4	113.9	472.9	760	1926.9	1055.3	85866.8	8157	21462.4	73337.8	29962.7	933.3	7.9	77.6	894.4	2.3	2774.9	286.6	74
C1	Sample	21	1	BD	C18	C18_BD	29	26.7	4.4	46.9	206.8	7	139.4	197.8	720.2	952.4	2231.2	558.9	76192.5	8901.2	18336.9	50423.9	21121.3	1023	7.5	72.7	920.1	1.9	3450	528.5	94.1
C1	Sample	22	1	BD	C18	C18_BD	30	63.5	6.6	129.8	348.5	12.5	210.7	381	965.6	1200.5	2711.7	1016.3	97651.3	13278	27248.1	74702.3	38658.2	1504.2	15.5	213.6	2165	3.8	3379.8	550.7	177.5
C1	Sample	23	2	BD	C18	C18_BD	31	41.1	3.5	52.2	195.9	8.6	143.9	227.2	630.2	848.3	2239.6	704	81826.7	9794.9	21817.7	53217.5	27145.2	1023.8	8.7	121.7	896.2	1.4	2583.7	353.9	103.7
C1	Sample	24	2	BD	C18	C18_BD	33	43.5	4.8	48.8	172.8	7.8	111.3	186	707.6	663.2	2218.6	1130	81550.1	10478.2	27967.3	51193	30574	752.7	6.9	83.8	602.9	2.1	2082.3	165.3	68
C1	Sample	25	2	BD	C18	C18_BD	34	29.3	2.4	39.9	214.7	6.3	137.4	221.7	813.8	1061.1	2601.2	603.3	74546.9	9063.1	18730.5	52786.9	26706.2	1026.9	7.4	90	1098.3	2.5	3816.9	449.2	101.5
C1	Sample	26	2	BD	C18	C18_BD	35	63	6.2	78.6	256.3	10.6	128.6	263.9	957.4	1131.8	3018.6	1168.9	89383.7	10175.3	20020.3	61748.5	30859.7	1064.3	10.9	75.7	840.8	2.6	2621.7	407.2	100.4
C1	Sample	27	2	BD	C18	C18_BD	36	46	6.2	59.3	205.6	5.1	90.6	171.7	568.7	665.8	1763.5	1295.1	63321.8	10007	17740.9	41014.9	17933.8	629.9	5	69.2	588.6	4.5	2119.2	272.7	69.9
C1	Sample	28	2	BD	C18	C18_BD	37	58.7	3.2	50.3	235.5	5.8	109.7	182.3	767.3	725.4	2507.1	624.2	73216.3	8035.4	18603.2	40103.4	24551.3	751.1	7.2	82.3	548.3	1.8	2308.3	299.9	80.1
C1	Sample	29	2	BD	C18	C18_BD	38	63.7	6.9	62.3	254.1	5.5	137.8	244.2	674.8	826.1	2167.4	938.8	87483	11206.6	22025	54802.5	25675.2	1182.5	5.9	101.9	909.3	3.8	2795.9	315.1	92.4
C1	Sample	30	2	BD	C18	C18_BD	39	39.5	4.6	51.1	223.2	4.5	98.7	197.9	720.5	1016.3	2638.8	705.5	84700.1	8893.4	18894.6	71166.8	32563.5	1678.4	10.5	148.9	1661.4	3.2	3242.7	449.7	89.9
C1	Sample	31	2	BD	C18	C18_BD	40	78.9	4	48.8	194.6	5.3	62.8	148.7	675.4	884.7	2313.1	849.8	69943.1	6425.6	15229	54347.6	27586.6	715	6	49.7	885.9	3.6	2539.9	344.2	94.3
C1	Sample	32	2	BD	C18	C18_BD	41	49.8	7.4	47.1	177.1	4.4	55.2	142.9	477.6	717.7	1714.2	1143.9	77094.5	8749.2	13667.8	59466.5	23808.7	1057.4	6	71.4	1212.3	7.2	2354.3	378.9	88.4
C1	Sample	33	2	BD	C18	C18_BD	42	33.5	2.8	47.6	205.6	5.1	102.9	175	819.5	1060.1	2384.2	614.7	68244.4	6406.3	14645.3	44948.1	20054.7	829.3	6.4	65.9	828.2	1.8	2367.9	282.1	76.2
C1	Sample	34	2	BD	C18	C18_BD	43	77.7	5.9	67.9	297.6	7.9	116.7	302.9	1077.2	1181.5	3485.1	691.1	87332.9	8505.7	17108.8	54065.2	29765.8	1281.9	7.3	76	1071.1	2.8	2567.8	366.8	87.2
C1	Sample	35	2	BD	C18	C18_BD	44	31.9	3.1	38.9	191.7	5.5	98.6	191.7	601.8	918.8	2199.1	662.3	89698.9	8654	20688.5	59511.6	28300	1081	9.6	90.6	1168.3	2.6	2818.4	459.3	119
C1	Sample	36	2	BD	C18	C18_BD	46	79.1	6.2	82.3	376.1	10.1	218.9	379.7	895	1220.9	2292	993.1	94614	12846.7	22763.1	62026.2	26552.7	2652.5	13	139.9	2150.7	4.2	3420.7	361.6	116.3
C1	Sample	37	2	BD	C18	C18_BD	47	33.9	3.3	45.7	173.5	3.5	100.7	183	733.9	768.4	2805.9	718.8	67495.2	7593.7	17183.4	51811.4	32215.4	607.5	6.6	64.7	655.2	2.5	2276.8	224.1	77.4
C1	Sample	38	2	BD	C18	C18_BD	48	52.5	6.9	79.8	253.2	6	146.1	325.1	825.6	1276.3	2274.7	890.6	81081.8	8912.8	22898.8	69107.2	29436.7	944.3	8.6	90.3	1334.6	3.8	2408.7	366	86
C1	Sample	39	2	BD	C18	C18_BD	49	33.9	3.5	51.4	241.8	6.8	109.7	197.3	902.9	911.6	3316.2	659.9	85359.5	9643.8	19267	50687.7	33331	1009	7.2	69.4	955.7	2.1	2637.9	326	110.1
C1	Sample	40	2	BD	C18	C18_BD	50	43.2	5.9	87.8	274.7	6.1	154.8	310.6	1001.9	1142.1	3127.3	1273.2	95032.6	11724.4	27745.1	53924.2	26243.5	1148.3	7.9	156.9	1196.4	3.9	3004.4	345	114.6
C1	Sample	41	2	BD	C18	C18_BD	51	77.2	4.5	42.2	271.4	7.1	164.6	251.8	903.7	1058.3	2595.3	665.7	74264.6	8260.9	18930.7	50791.9	25962	947.8	6.6	81.9	926.6	3.6	2750.3	415	106.9
C1	Sample	42	2	BD	C18	C18_BD	52	46.1	5.4	52.3	228.6	5.9	111	204.2	629.7	912.1	2195.7	784.1	96721.5	10580.7	24631.2	71373.3	33116	1275.1	9.6	114.5	1449.4	3.7	3369.3	561.5	141.6
C1	Sample	43	2	BD	C18	C18_BD	53	94.5	14	101.1	338.5	7	176.9	530.3	1559.4	1262.4	4993.8	1389	90886.5	9917.8	20956.4	51944.5	37589.9	1378.2	7.8	110.1	1006.7	9.4	3739.1	503	132.6
C1	Sample	44	2	BD	C18	C18_BD	54	46.5	4	35.1	216.3	10.4	118.4	122.5	712.8	902.3	2439.8	667.6	85750.8	7965.5	17884.9	48502.3	22252.3	940.6	7.3	90.3	933.1	4.9	2838.6	395.4	78.5
C1	Sample	45	2	BD	C18	C18_BD	55	34.5	3.9	50.9	303.4	8	172.1	171.3	452.1	739.3	1330.5	706.2	88563.5	12524.6	25901.2	64969.9	29530.4	1481	8.7	115.4	1192.3	5.3	4148.5	556.4	109.8
C1	Sample	46	3	BD	C18	C18_BD	56	65	5.2	75.8	287.6	8.5	169.1	370.1	877.8	877.5	2655.1	595.5	85995.6	10443.2	22445.5	54549.5	31506.2	839.5	7.6	88.8	845.5	2.5	2424.7	364.2	103.4
C1	Sample	47	3	BD	C18	C18_BD	57	49.2	7.4	79.2	224.2	4.5	103.5	303.5	786.7	958	2119.3	1009.1	82655	10143.8	19696.1	63961.6	28634.6	968	7.4	104.5	1108.4	5.6	3115.6	424.9	125.1
C1	Sample	48	3	BD	C18	C18_BD	59	23.9	3.5	69.3	300.1	9.4	196.8	291.5	809.6	1244.1	2552.4	704.9	87281.3	11027.7	23367.4	60185.9	28140.9	1109.1	8.1	75.4	1146.7	2.6	3401.2	507.7	119.6
C1	Sample	49	3	BD	C18	C18_BD	60	46.7	2.9	64.9	246.3	5.4	140.4	269.7	907.1	1056.8	3369.2	1073.4	93834.2	11879.6	21568	58549.9	37751	1280.2	7.8	86.8	872	2.6	2839.5	318.4	97.2
C1	Sample	50	3	BD	C18	C18_BD	61	34.1	2	35.4	213.9	5.1	73.1	173.5	639.7	798.9	2194.2	474.6	85976.4	8516.8	17141.5	62957.9	33045.8	1016.3	7.2	59.2	982.7	2.5	3183.3	469.5	101.7
C1	Sample	51	3	BD	C18	C18_BD	62	37.8	4.6	59.5	295.3	9.3	194.6	264.1	715.6	1054.6	2056	767.8	88187.1	12127.8	22556	61507.6	27823.1	1403.4	7.1	98.2	1520.5	4.4	3529.5	503.2	101.8
C1	Sample	52	3	BD	C18	C18_BD	63	41.7	7.6	75	195.5	5.2	95.7	277.5	773	1047.6	2194.8	915.8	80441.8	10329.6	19410.9	59604.4	24909.2	930.1	7.6	92	1120.4	5.4	2987.4	389.2	82.8
C1	Sample	53	3	BD	C18	C18_BD	64	32.1	3.3	64.5	256.2	6.3	128.5	259	931	1249.6	2591.6	606.6	71888.9	7950.9	18598.8	53918.8	27487.5	984.1	6.8	81.9	980.4	2.3	2581.1	385.5	114.6
C1	Sample	54	3	BD	C18	C18_BD	65	73	5.4	60.9	196.5	4.9	78.8	202	613.1	1094.9	2269.6	922.4	72010.1	6521.4	16271.4	55613	19028.3	888.8	4.6	57.3	1089.5	4.8	2808.9	486.6	93.2
C1	Sample	55	3	BD	C18	C18_BD	66	42.5	2	31.7	159.5	6.1	86.7	96.9	390.4	536.2	1284.2	358.4	54296.8	6026.9	12554.5	31467	14194.1	493.1	4.7	45.5	478	1.3	1835	345.3	90.2
C1	Sample	56	3	BD	C18	C18_BD	67	21.2	1.5	37.9	214.1	5	104.7	153.6	564.3	979.4	1746.8	436.1	72532.8	7747	15162.3	42264	14722.1	868.7	7.5	65.9	1023.9	1.8	2508.2	433.7	75.9
C1	Sample	57	3	BD	C18	C18_BD	68	52.5	3.3	75.1	306	6.6	180.9	306.5	879.6	1114.7	3079.8	971.8	97158.1	12495.8	24460	64818.8	31498.3	1693.2	8.5	125.7	1584.4	3.3	4901.8	763.5	139.8
C1	Sample	58	3	BD	C18	C18_BD	69	40.8	3	48.7	224.2	4.9	135.7	259.6	723.1	795	2222.7	680.4	80397.4	12472.6	22528.1	48880.7	27487.3	890	7.7	97.7	773.8	3.2	2888.8	432.4	106.2
C1	Sample	59	3	BD	C18	C18_BD	70	48.2	2.8	66.3	319.4	9.1	207.6	290.2	926.2	1165.3	2672.7	698.7	81123.8	10360	23111.9	53796.9	27194.2	1191.5	9.5	117.2	1268.4	2.6	3812.6	588.5	99.1
C1	Sample	60	3	BD	C18	C18_BD	72	72.6	14.7	107.3	297.2	6	124.3	303.8	989.7	965.7	3581.3	1563.6	97214.1	11843	25100.5	61796.3	49636.9	1406.2	9.5	134.3	1067.4	5.3	3492.1	419.7	168.3
C1	Sample	61	3	BD	C18	C18_BD	73	37.2	2.4	45.1	193.1	6.3	92.1	137.3	461.3	820.4	1561.5	604	71603.4	7684	17838.5	45829.1	17096.9	944.7	7.3	77.3	841.4	2.2	2681.9	344.1	72.9
C1	Sample	62	3	BD	C18	C18_BD	74	51.5	2.9	45.8	209	5.9	82	195.6	767.9	818.7	2378.6	508.7	74543.6	7522	16587.9	44754.2	25004.2	914.3	8.5	71.1	783.8	1.3	2266.6	342.9	101.6
C1	Sample	63	3	BD	C18	C18_BD	75	38.1	2.9	59.7	231.9	7.7	158.8	252	676.7	931.1	1986.4	608.6	82101.3	9275.8	24615.1	57996.1	25038.6	1167.5	7.7	96.3	908.5	2.4	3573.9	354.6	81.6
C1	Sample	64	3	BD	C18	C18_BD	76	32.9	3.3	58.6	224.2	3	110.7	290.8	934.8	1294.9	3579.8	764.4	84385	9690.2	19259.6	68241.7	28122.1	1468.9	9.2	162.8	1790.9	4.3	3014.3	447.6	96.5
C1	Sample	65	3	BD	C18	C18_BD	77	32	3.4	52.3	222.4	6.1	178.2	303.3	733.1	890.8	1949.2	511.5	71823.5	10224.6	20364.3	49702.3	23547.5	879.5	7.3	116.2	893.5	2.1	2430.4	354.2	86.8
C1	Sample	66	3	BD	C18	C18_BD	78	40.5	3	62.3	311.6	6.3	146.4	370.6	804.4	901	2260.5	528.7	86237.4	10839.4	20093.9	56098.5	27453.5	1463.5	9.2	112.8	1339.2	2.5	3735.4	586.8	121.2
C1	Sample	67	3	BD	C18	C18_BD	79	40.8	3.5	51.8	179.8	5.6	68.5	191.2	544.9	905	1826	877.5	75746.2	8288.4	16490.6	62916.5	23427.3	1107.9	10.6	86.3	1186.5	2.8	2469.5	484.5	95.9
C1	Sample	68	3	BD	C18	C18_BD	80	52.9	3.9	62.9	244.7	4.3	116.8	294.4	848.5	943.4	3056.2	758.1	80237.8	9247.8	18733.5	60457.4	28399.2	1319.3	10.7	154.6	1525.5	3.5	2896.4	372.3	98.6
C1	Sample	69	4	BD	C18	C18_BD	82	46.6	2.9	64.7	248.8	9.3	182.9	359.3	928.2	1523.3	2382	643.9	80152.5	13631.7	23704.8	64797.1	24826.6	1337	8.7	102.2	1496.4	2.1	3495.8	461.3	96.6
C1	Sample	70	4	BD	C18	C18_BD	83	56.8	4.2	80.5	269.2	9.5	193.4	404.9	884	1159.6	2799.8	640.4	84603.6	11908.1	22965.2	55325.4	26466.7	1186.4	8.2	120.2	1311.1	2.5	3247.7	525.7	103
C1	Sample	71	4	BD	C18	C18_BD	85	36.6	3.4	40.8	171.4	6.5	76.7	192.8	609	932.9	1950.8	383.3	55449.7	5799.5	11191.9	42641.6	16287.1	718.5	5.9	51.4	1023.1	4.7	2494	457	69.4
C1	Sample	72	4	BD	C18	C18_BD	86	49.5	5.6	64.1	219.1	8.5	145.3	273.8	720.7	1047.2	2153.7	969.5	79587	10603.6	20172.2	49578.6	21303	955.7	7.7	81.7	908.9	4.3	2515	247.1	88.3
C1	Sample	73	4	BD	C18	C18_BD	87	30.9	5.1	69	276.4	6.4	108.3	189.7	693.4	1014	2130	1009.2	81465.3	9425.7	17930.2	51748.1	27678.4	1302.3	7.1	79	1429.2	4.2	4066.9	576.6	120.7
C1	Sample	74	4	BD	C18	C18_BD	88	50.8	3.4	49.7	197.6	5.2	57.6	175.5	605.6	811.5	1921.2	588.6	63898.4	5874	10628.4	49831	24646.6	831	7.5	41.7	703.5	5.2	2819.6	484.9	103.2
C1	Sample	75	4	BD	C18	C18_BD	89	43.7	3.4	47.7	224.3	7.4	94.7	238.1	1126.6	897.6	3331.5	674.2	89101.9	10679.5	19068.3	54092.6	29253.6	1133	7.3	62.9	1043.2	2.7	2610.4	421.4	106.2
C1	Sample	76	4	BD	C18	C18_BD	90	41.3	2.4	43.1	180.3	8.2	133.7	205	667.8	761.4	1976.1	444.5	57754.8	8787.9	16925.8	34781	19574.3	755.8	8.7	104.2	1039.6	3	2659.9	428.6	90.6
C1	Sample	77	4	BD	C18	C18_BD	91	52	2.3	52.7	189.6	7.4	95.3	167.7	579.4	799.3	1853.3	571.2	65862.1	7089.3	16074.9	46616.3	22836.3	937.7	7.6	67.7	963.5	2.3	2843.3	389.3	76
C1	Sample	78	4	BD	C18	C18_BD	92	32.9	2.4	37.7	218.1	7.1	112.3	151.5	542.3	918.6	2082.8	514.2	73321.5	8626	18253.7	51070.9	22606.6	698.7	5.4	66.8	730.4	2.2	2579.5	380.4	76
C1	Sample	79	4	BD	C18	C18_BD	93	37.4	2.9	56.6	259.3	8	164	242.9	762.2	823.1	2745.7	954.2	98056.9	13479.9	29294.4	54603.4	37413.8	1629.4	10.2	151.6	1390.9	3	3974.6	509.1	125.8
C1	Sample	80	4	BD	C18	C18_BD	94	28.8	1.8	34.4	145.1	7.5	77.9	137.4	476.2	723.9	1421.2	200.6	56315.4	6422.8	11427.5	44071.8	16835.7	622.9	5.9	32.5	541.7	0.8	2231.8	299.8	54.9
C1	Sample	81	4	BD	C18	C18_BD	95	37.1	10.3	94.2	235.7	6.8	113.6	232.8	694.6	796	2202.2	1900.3	88608.4	11746.8	23403.7	46071.2	27534.2	1262.7	9.3	136	919.8	6.8	2921.1	442.8	139
C1	Sample	82	4	BD	C18	C18_BD	96	55.3	3.8	50.9	225.8	9.4	116.2	181.3	525.2	785.6	1643.6	495.5	85118	10239.5	20670	59252	27518.8	1318.5	9	100.3	1329.3	2	3135.5	398.6	96.4
C1	Sample	83	4	BD	C18	C18_BD	98	39.5	2.6	45.7	236.2	7.7	147.8	172.8	577.6	914	2138.9	688.7	77936.4	10226.3	21429.1	53290.7	23894.8	1129.3	8.9	97.1	923.5	4	4383.4	588.2	106.4
C1	Sample	84	4	BD	C18	C18_BD	99	24.1	2.4	38.3	161.6	5.9	78.1	135.4	350.6	635.8	1141	429.7	62710.5	6133.9	12807.4	49547.7	19652.5	751.1	5.7	62.8	1148.2	2.4	2430.5	313.5	67.6
C1	Sample	85	4	BD	C18	C18_BD	100	37.3	3.3	52	229.6	6.7	99.4	215	733.2	848.4	2088.9	471.2	79567.7	8531.9	17090.5	58388.1	32105.1	1591.6	8.1	94.1	1705.1	1.6	2792.4	444.5	105.5
C1	Sample	86	4	BD	C18	C18_BD	101	36.3	3.7	54.1	240	9.9	91.9	174.2	532.9	681.4	1494.7	690.5	91578.7	10858.3	20762.5	62229.7	22748.3	1329.3	10.5	103.5	1377.7	3	3354	470.7	98.3
C1	Sample	87	4	BD	C18	C18_BD	102	48.7	8.9	83.2	365.8	9.5	165.9	262.5	916	1186	3422.1	1302.8	91321.9	9575.7	19832.7	53751.8	34168.2	975.2	7.1	84.2	807.9	7.8	3084.2	428.7	113.3
C1	Sample	88	4	BD	C18	C18_BD	103	58.4	4.1	60.1	273	9	136.5	285.2	982.1	1052.8	3087.5	588.1	86563.1	9094.1	19733.2	50980.3	26827.7	1182.9	8.7	83.4	974.7	1.8	2528.9	331.1	91.6
C1	Sample	89	4	BD	C18	C18_BD	104	54.1	2.2	41.3	175.8	5.1	95	132	609.7	678	2341.2	470.7	71742.7	8795.7	17958.8	47006.4	28409.3	975.9	11.4	194.5	1004	1.8	2589	337.3	85.3
C1	Sample	90	4	BD	C18	C18_BD	105	45	4.3	65.9	232.4	5.7	92.7	232.4	926.1	935.9	3115.9	1209.2	78099.5	7981.1	18787.6	56467.8	31388.9	1331.1	7.4	82.8	1722.6	4.4	3750.2	560.4	108.6
C1	QCext	1	1	Met	C18	C18_Met	107	30.2	1.8	22	234.9	4.4	111.4	195.9	705.8	662.5	2505.8	354.3	67796.7	9574.3	15118.1	35711.6	25817.1	912.4	5.2	75.6	793.7	2.3	2036.5	363.6	114.1
C1	QCext	2	1	Met	C18	C18_Met	116	24.2	1.2	21.4	230.9	3.7	99.9	164	613.5	582.1	2202.3	307.2	61465.2	8417.1	13640.5	32253.1	22127.1	730.3	5.2	68	661.9	2	1982.9	340.4	105.1
C1	QCext	3	1	Met	C18	C18_Met	114	25.8	1.7	25.6	220.6	4.2	106.6	183	682.3	638.7	2399.5	343.6	65919.6	9286.9	14771.4	34630.3	25286.9	867	5.6	73.5	760.7	2.1	1878.2	322.4	101.4
C1	QCext	4	2	Met	C18	C18_Met	108	28.5	1.3	25.4	225.3	4.4	107.9	183.4	677.8	619.2	2464	332.2	64625.4	9037.3	14273.6	33713.4	24925.4	867.4	5.9	70.9	765	2.8	1883.7	323.5	107.1
C1	QCext	5	2	Met	C18	C18_Met	118	26.4	1.6	26.7	223.5	4.5	111.5	189.6	698.5	644.9	2440	348.5	65638.3	9305.1	14656.3	34398.8	25254.9	901.7	5.1	71.4	807.1	2.6	1877.3	323.2	100.7
C1	QCext	6	2	Met	C18	C18_Met	111	29.7	1.3	26.2	225.7	4.4	110.5	192.3	724.4	652.2	2590.8	355.3	65867.7	9469.6	14911.7	35833.7	26827.6	906.3	5.6	73.1	779.6	2.7	1940.8	332.8	108.3
C1	QCext	7	3	Met	C18	C18_Met	109	25.6	1.6	25.1	212.9	4.2	103.9	183.9	694.7	634	2459.7	343.1	64658.8	9294.9	14606.8	34679.3	25335.4	879.2	5.4	71.3	740.2	2.6	1799.6	302.4	102.8
C1	QCext	8	3	Met	C18	C18_Met	113	28.4	1.6	27.3	220.7	4.5	113	200.9	718.5	663.6	2534.7	359.5	66964.3	9509	15182.7	36303	26574.4	942.7	6.1	77.9	819.3	2.5	2091.1	322.9	102.5
C1	QCext	9	3	Met	C18	C18_Met	117	27.1	1.4	26.2	255.4	4.2	109.5	194.4	683.2	651	2417	353.5	66424.6	9367.3	14802.9	35349.9	25474.9	918.1	5.6	70.9	776.4	2.9	1867.5	318.8	102.1
C1	QCext	10	4	Met	C18	C18_Met	110	26.1	1.6	26	208.2	4.6	104.3	180.2	656.1	613.3	2303.8	338.1	64121	9064.1	14387.8	33856.6	23936	837.8	5	71.8	730.4	2.1	1863.1	281.7	98.3
C1	QCext	11	4	Met	C18	C18_Met	112	27.2	1.9	30.1	262.5	4.9	115.3	202.5	720.2	687.4	2592.3	374.3	69702.7	9770.7	15349.9	36922.2	26281	960.3	6.1	76.5	866.9	2.6	1913.7	329.5	98.6
C1	QCext	12	4	Met	C18	C18_Met	115	29.1	2.2	29.2	271.3	5.4	109.7	191.2	690.6	636.4	2420.3	359.8	66501.6	9422.1	14917.7	35607.2	25388.9	984.7	6.4	69.8	772.5	2.6	1935.8	335.8	103.2
C1	QCinj	1	NA	Met	C18	C18_Met	6	32.8	5.6	40.2	257.3	3.9	108.7	240.1	748.1	940.1	2514.4	969.1	69667.7	9317.8	16928.4	47468.1	23211.1	911.2	4.7	84	1140.9	7.9	2240.1	537.4	134.4
C1	QCinj	2	NA	Met	C18	C18_Met	19	35	5.3	45.7	229.8	4	110.1	245.2	746.8	936.4	2487.5	962.1	69188.4	9415.3	16986.3	48348.8	23558.2	951.9	4.7	84.8	1101	6.6	2377.9	488.2	119.7
C1	QCinj	3	NA	Met	C18	C18_Met	32	32.7	5	46.1	231.7	3.8	105.8	242.8	739.6	945.9	2492.9	954.7	69972.1	9589.5	17169.9	48638.4	24045.5	1070.2	5.2	87.1	1170.8	7.1	2431.6	483.2	118.5
C1	QCinj	4	NA	Met	C18	C18_Met	45	30.8	5.1	45.2	240.4	4	113.7	243.2	743.4	943.1	2479.3	975	70725.7	9488.9	17007.6	48293.9	23395.8	1014.5	5.5	85.4	1164.7	7.7	2357.4	541.3	121.4
C1	QCinj	5	NA	Met	C18	C18_Met	58	32.9	4.9	42	266.1	3.9	106.3	256	778.6	956.2	2558.3	983.3	71370.3	9551.2	17037.3	48584.9	24929.3	1024.9	5.6	81.6	1188.6	6	2397.6	492.4	119.8
C1	QCinj	6	NA	Met	C18	C18_Met	71	33.5	4.7	47.9	223.1	3.4	106.9	245.9	750.9	958.7	2551.3	1008.5	69683.6	9489.4	17175.1	48729.5	24306.2	1100.4	5.2	85.5	1229	6.1	2240.8	479.6	112.7
C1	QCinj	7	NA	Met	C18	C18_Met	84	31.3	5	49.2	232.8	4.2	109.8	246.2	745.7	953.1	2463.2	963.3	71257.8	9572.8	16760.3	48118.4	23406.7	1089.2	5.5	82.4	1146.2	6.3	2564	462	114.9
C1	QCinj	8	NA	Met	C18	C18_Met	97	33.1	5	45.8	256.5	3.9	108.7	235.3	745.9	960.8	2499.3	982.3	70591.7	9446.5	16699.4	47865.4	23481.9	1032.7	5.3	85.6	1154.8	6.4	2250.1	472	112.1
C1	QCinj	9	NA	Met	C18	C18_Met	106	32.5	4.8	45.1	225.5	3.8	105.6	243.6	759.2	961.2	2443.3	985.6	70553.4	9534.8	16902.2	48187.6	23436.5	998.6	5.6	84.4	1170.9	6.8	2324.1	481.3	115.8
C1	QCinj	10	NA	Met	C18	C18_Met	119	33.7	4.8	48.4	228	4.4	104.6	240.1	746.9	957.5	2409.2	981.5	69449.1	9481.3	16750.4	47858	23076.9	1119.7	5.4	85.3	1102	6.2	2509.5	469	110.8
C1	Sample	1	1	Met	C18	C18_Met	8	25.1	5.5	53.5	343.7	4.3	146.6	345.3	841.7	1229.8	3249	1065.5	91929.5	11601	24832.4	78122.7	40908.5	1031.5	5.1	87.7	1198.7	6.3	2651.3	461.6	145.7
C1	Sample	2	1	Met	C18	C18_Met	9	28.6	3	37.9	237.4	4.8	127.8	258.7	893.6	915.7	3207.4	766.7	74876.9	9991.1	17368.9	46967.3	26817.2	865.4	5.5	78.4	886.5	3.8	2765	603.4	162
C1	Sample	3	1	Met	C18	C18_Met	10	33.4	3.5	34.9	221.4	3.4	92.3	200.4	743.7	567.1	2562.7	742.5	67022	8952.9	16334.3	34162.3	25898.9	680.2	5.1	76.4	583.8	3.9	2067.5	487.1	176.8
C1	Sample	4	1	Met	C18	C18_Met	11	20.3	4.2	57.1	299.5	4.1	107.9	301.6	764.6	1065.3	2461.3	1209.2	93907.1	11257	22008.4	63621.4	30982.9	1366	6.9	123	1642.3	9	3975.9	1044.4	220.9
C1	Sample	5	1	Met	C18	C18_Met	12	34	1.8	21.5	211.2	3.2	123.7	223.7	594.5	640.4	2112.7	272.5	72776.6	9734.8	19220.9	49025.1	25188.8	1149.7	4.8	122.4	1490.9	2.5	2312.1	475.7	132.2
C1	Sample	6	1	Met	C18	C18_Met	13	32.7	8.7	87.2	299	4.2	128.1	337.4	816.4	1023.8	2775	1281.5	81110.4	10138.2	20778.6	64937.5	34704.1	1319.7	8.1	175.7	2415.7	13.5	3161.1	839.4	273.3
C1	Sample	7	1	Met	C18	C18_Met	14	41.7	8	53.8	208.7	3.3	128.1	314.6	929.1	833.6	2986.3	1792.1	67244.5	9365.9	20677.7	51700.7	32803.7	1202	5.9	98.5	952	7.7	1947.5	329.8	133.5
C1	Sample	8	1	Met	C18	C18_Met	15	29.3	2.5	37.9	276.9	5.3	161.5	338.4	1162.9	1334.9	4492	737	82906.1	12497.5	23470.3	59936.7	34750.8	1210.6	5.8	112.1	1612.4	3.5	2265.1	533.9	198
C1	Sample	9	1	Met	C18	C18_Met	16	31.9	2.7	36.6	270.6	5.8	217.7	285	854.6	1145.2	2586.1	733	79796.3	12572.9	23560.3	56623.4	31154.6	1237.4	5.5	113.3	1277.1	4.8	3650.7	770.3	163.4
C1	Sample	10	1	Met	C18	C18_Met	17	16.7	1.9	27.8	197.8	4.5	123.8	214.3	512.6	876.7	1578.1	475.6	60841.2	8442.9	15171.7	39114.5	14062.2	979.5	6.5	95.2	1354.8	6	2914.9	494.9	98.5
C1	Sample	11	1	Met	C18	C18_Met	18	46.8	3.8	60.4	306.4	5.7	156.2	310.6	858.7	1043.1	3085.9	927	78727.7	11820.1	20921.1	55928.7	29380.6	1193.6	6	98	1439	4	2754.8	565.6	160.9
C1	Sample	12	1	Met	C18	C18_Met	20	63.3	3.8	43.5	331.1	5.4	139	316.8	1140.5	1043.9	4090.2	630.5	86880.5	11593.6	21505.4	60632	46370.1	1391.3	4.8	105.5	1545.7	4.2	3621.1	778.8	272.5
C1	Sample	13	1	Met	C18	C18_Met	21	52.1	3.8	71.6	406.7	6.9	153.9	341.1	1203.9	1175	4225.9	1193.7	79033.9	10581.2	20442.1	55089.4	36410.3	1006.5	5.2	75.6	1078.7	3.9	2129.1	564.7	172.1
C1	Sample	14	1	Met	C18	C18_Met	22	23.4	2.6	42.1	276	3	77.1	241	813	1069	3129.4	655.8	72714.5	7405.5	13921.5	59201.9	33033.6	1429.7	6.3	82.1	1937.8	3.8	2433.1	723.8	244.5
C1	Sample	15	1	Met	C18	C18_Met	23	25.6	3	37.6	211.6	4.3	98.5	276.8	745.4	1012.3	2462.6	491.8	71324.8	9599.5	16509.6	62820.4	24202.9	1057.6	6.2	74.3	1502.5	3.4	2340.5	527.3	109.1
C1	Sample	16	1	Met	C18	C18_Met	24	22.4	4.7	51.6	203.5	5	132.8	284.5	843.3	917.6	2494.4	984.9	65933.5	11529.7	18720.3	45446.5	23367.4	784.4	4.4	62.5	863.3	4.1	2034.1	476.2	117.7
C1	Sample	17	1	Met	C18	C18_Met	25	23.4	3.5	40.7	295	4	86.8	268.8	1358.4	993.9	5027.5	630.8	74356.8	7998.6	15638.2	46387.2	32013	1276	6.1	96.7	1621.4	5.7	3547.5	811.7	200.4
C1	Sample	18	1	Met	C18	C18_Met	26	30.2	4.9	77.1	257.3	3.7	109	201	609.1	699.1	2176.1	915.8	75790.9	10694.2	19025.4	46321.7	29088.5	833.8	4.3	76.3	868	3.1	2040.3	443.9	131.9
C1	Sample	19	1	Met	C18	C18_Met	27	29.1	2.3	48.9	213.8	3.8	84.7	179.9	525.1	680.2	2062.3	691	64977.9	9237.1	18083.9	46347	23344.7	947.7	4.9	87.1	1509.7	2.3	2511.3	653	161.8
C1	Sample	20	1	Met	C18	C18_Met	28	14.8	2.9	29.2	161.6	2.1	56.8	144.8	568.6	808.7	2465.9	1066	71361.8	8033	16385	57583.3	26521	976.4	6.1	75.2	1194.6	4.4	2346.3	356.7	112.8
C1	Sample	21	1	Met	C18	C18_Met	29	14.8	3.1	38.2	234.2	4.5	121.9	232.2	776	897.3	2530.9	527.9	64083.1	8107.7	14200.1	37367.1	17226.8	737.1	4.3	63.6	931.5	4	2622.9	695.8	136.9
C1	Sample	22	1	Met	C18	C18_Met	30	41.8	5.4	97.6	375	8.6	198	495.4	1253.6	1261.3	3888	1250.8	87188	14018.2	24705.4	67795.2	44557.4	1424.4	9.8	167.6	2540.1	6	3200.3	777.8	374.5
C1	Sample	23	2	Met	C18	C18_Met	31	21.6	2.1	30	182.3	3.8	121.2	240.4	688.9	785.3	2595.9	672.1	66013	9378.6	16888.4	40493.1	23097.3	874.9	4.9	106.9	890.2	2.2	1669.9	405.4	141.3
C1	Sample	24	2	Met	C18	C18_Met	33	21	4.3	36.1	177.8	3	99.3	266.9	840.3	660.4	2817	1078	66807.2	10217.1	20649.3	38610.2	29551	629.9	4.2	81.2	754.9	5	1585.3	232.2	120
C1	Sample	25	2	Met	C18	C18_Met	34	16.5	1.6	24	203.5	3.3	123.5	238.1	1035.2	1031.2	3631.6	569.3	63938.6	8680.8	15696.3	41170	26255.7	696.4	4.3	73.1	961.3	3.7	2891.5	606.2	184.4
C1	Sample	26	2	Met	C18	C18_Met	35	35.7	5.5	60.9	293.3	6.5	119.7	335.2	1173.5	1223.8	3964.5	1478.2	84397.5	11134.7	18834.9	59979.3	35426.8	1076	8.1	79.6	1083.5	5.7	2694.1	614.8	210.3
C1	Sample	27	2	Met	C18	C18_Met	36	37.3	7.8	58.7	216.4	3.3	96.8	267	852.4	832.4	2836	1816.7	65275.8	12143.2	19030.2	44346.1	24171.7	717	3.9	73.2	754.3	9.6	2103	383.1	115.3
C1	Sample	28	2	Met	C18	C18_Met	37	41.3	3	41	247.2	3.5	110	250.2	1010.7	785.9	3630	740.6	69302.8	8703.5	17556.7	37929	28290.9	730.7	5.1	85.1	656.7	3.4	1985.2	409.4	150.3
C1	Sample	29	2	Met	C18	C18_Met	38	42.1	7.2	49	283.5	3.3	139.2	311	810.2	911.4	2774.5	1032.6	80546.6	12343.7	20130.1	49702.8	26142.6	1088.3	3.5	104.3	1029.2	8.6	2613.6	507.2	163.8
C1	Sample	30	2	Met	C18	C18_Met	39	24.9	3.5	37.5	212.8	2.8	92.1	226.1	775.2	1010.6	3022	774.7	76622.3	9027.7	17471.8	63382.7	31021.2	1715.3	8.3	142.6	1934.5	4.5	2411.2	540.6	119
C1	Sample	31	2	Met	C18	C18_Met	40	47.7	3.1	27.9	170.1	2.9	49.6	125.9	622.4	763.5	2282.2	752.8	55811.7	5575.8	11953.7	40859.8	20908.4	575.5	3.7	41.8	764.5	5	1955.5	454.5	135.6
C1	Sample	32	2	Met	C18	C18_Met	41	34.1	7.5	34.2	238.9	2.5	52.4	186.7	569	783.8	2329.7	1341.5	68964.4	9318.5	12633.6	54958.7	24862.4	1114.8	5.1	76	1669	13.2	1966.1	543.6	151.9
C1	Sample	33	2	Met	C18	C18_Met	42	19.2	2.3	38.4	201	2.8	92.4	208.8	888.2	1031.3	2940.9	660.2	58991.8	6139.5	12454.9	38736.5	18931	703.5	4.2	54.8	874.4	3.8	1916	362.3	117.2
C1	Sample	34	2	Met	C18	C18_Met	43	49.2	5.6	52.4	270.8	3.9	103	366.1	1230	1145.1	4543.4	697.7	72268.1	8378.8	14539.9	45727.3	30464.5	1188.5	4.8	69.7	1255.1	5.6	2165.9	451.4	154.4
C1	Sample	35	2	Met	C18	C18_Met	44	20.2	3	33.2	195	3.3	99.9	256.8	772.7	1011.5	3051.2	825.6	84053.9	9675.5	20261	58709.3	32597.6	1100.3	6.1	104.4	1544	6.2	3024.4	742.2	263.2
C1	Sample	36	2	Met	C18	C18_Met	46	47.6	5.3	59.6	339.6	6.5	196	384.5	869.3	1135.6	2345.9	1043	80248	12054.4	19835	51893.5	23415.6	2006.9	8.2	123.2	2056.8	7.1	2512.7	395.6	139.7
C1	Sample	37	2	Met	C18	C18_Met	47	20.1	3.6	41.1	183.6	2.5	104	239.9	849.1	829.8	3378.3	871.3	62477	7898.1	15849.2	49065.1	33833.3	785.2	5	65.7	794.7	4.1	1793	275.6	104.5
C1	Sample	38	2	Met	C18	C18_Met	48	28.3	6.6	56.5	257.4	3.5	130.2	364.1	920.2	1230.2	2762.9	898.2	65620.7	8674.6	19022.8	56185	27990.7	1037.3	5.6	83.3	1344.5	5.9	1792.5	423.1	127.8
C1	Sample	39	2	Met	C18	C18_Met	49	21.6	2.6	41	237.4	4.3	107.8	255.6	1030.1	991.1	3990.1	782.1	75928	10115.7	17915.5	47609.9	36936.3	1046.7	4.7	73.5	1174.1	4.1	2493.8	486.1	186.8
C1	Sample	40	2	Met	C18	C18_Met	50	26.3	5.6	69	257.3	3.5	136.9	361.8	1073.5	1086.3	3545.9	1398.4	79974.9	11088.7	23743.5	47549.2	26805.6	1037.2	4.8	118	1310.9	6	2190.1	429.4	161.1
C1	Sample	41	2	Met	C18	C18_Met	51	54	4.4	38.8	344.3	4.4	160.9	368.4	1181.3	1194.1	3639.6	769.2	66666	9077.6	17143.5	47575.2	30037.9	965.9	3.9	84.2	1141.7	7.8	2494.8	643	209.1
C1	Sample	42	2	Met	C18	C18_Met	52	29.9	6.1	39.4	220.1	3.4	98.6	254.9	709.3	935.7	2740.3	884.9	87214.1	11049.7	21612.3	63353	33992.5	1142.2	6.6	115.9	1670.4	6.8	2810.8	766.3	243.1
C1	Sample	43	2	Met	C18	C18_Met	53	69.4	13.3	76.5	350.8	4.4	168.2	631.7	1880.9	1339.8	6711.5	1585.2	79882	10182.7	18805.4	45998.4	38569.6	1436.2	5.9	112.9	1173.8	16.9	3067.3	660.6	247.2
C1	Sample	44	2	Met	C18	C18_Met	54	22.6	4	34.1	213	4.1	105.2	191	757.2	923.2	2774.6	831.4	68307.4	7876.4	15206.9	46426.7	25172.1	944.9	5	76.8	1206.4	9	2241.3	449.9	111.8
C1	Sample	45	2	Met	C18	C18_Met	55	21.7	3.9	40.8	281.2	5.1	149.7	181.5	449.6	704.2	1489.5	674.5	73128.1	11722.6	21011.6	50998.8	24058.4	1103.7	5.3	98.2	1074.4	8	3085.3	705.3	139.8
C1	Sample	46	3	Met	C18	C18_Met	56	38.7	5.1	47.5	313.2	5.5	172.8	478.8	1132.1	1001.2	3932.5	664.3	79804.7	11697.2	20126.9	49909.2	34027.6	856.9	4.5	73.5	1049.5	5.1	1740.1	472.5	214.8
C1	Sample	47	3	Met	C18	C18_Met	57	27	6.7	48.8	197.4	2.5	90.5	307.2	797.9	930.1	2418.9	1070.2	71923.4	9896.4	17597.2	54648.8	26270.4	767.6	4.4	96.6	1148	8.5	2577.5	546.8	156.3
C1	Sample	48	3	Met	C18	C18_Met	59	14.9	3	56.4	276.7	6.3	187.8	308.3	804.4	1159.9	2928.6	740.7	75165.9	10383.3	20238.7	50330.5	24778.2	1044.3	5.6	71	1210.4	3.7	2626.7	536.8	142.6
C1	Sample	49	3	Met	C18	C18_Met	60	26.3	2.3	38.1	203.3	3.3	112	245.8	893.1	927.4	3602.8	930.1	72977.5	10098.2	16561.9	43594.8	30671.1	983.4	4.6	71.6	817.7	3.6	2089.7	358.8	137.3
C1	Sample	50	3	Met	C18	C18_Met	61	21.2	1.8	26.1	214.8	3.1	72.3	212.4	677	874.3	2428.9	542.2	76940	9095	15274	56286.5	29944.3	1047.7	5	59.6	1246	3.6	2676.9	661.7	151.1
C1	Sample	51	3	Met	C18	C18_Met	62	24.8	5.9	57.1	301.3	6.6	188.1	346.1	830.8	1154.3	2729.2	963.2	84083.3	13250.1	22120.9	60812	31009.7	1315.5	5	103.1	1846.1	9.7	2955.3	736.4	172.6
C1	Sample	52	3	Met	C18	C18_Met	63	22.2	6.1	49.8	179.9	3.2	76.4	270.1	732.1	955.3	2196.8	893.5	66859.5	9551.2	16269.6	48487.7	20587	747	4.9	73.3	1028.9	6.9	2305.3	454.3	100.4
C1	Sample	53	3	Met	C18	C18_Met	64	19.4	3.4	44.6	234.5	3.6	113.9	268.2	889.9	1187.8	2512.1	643.1	65929.7	7778.7	16555.2	47813.5	23959.3	851.6	4.2	78.1	1000.5	3	1981.3	426.9	126.7
C1	Sample	54	3	Met	C18	C18_Met	65	47.6	5.6	50.9	215.4	3.4	76.4	229	623.8	1100.5	2421.1	963.9	65002.3	6560.1	14477.1	47185.8	16837.4	741.4	2.8	52.3	1052.4	7.1	2325.1	528.2	123.8
C1	Sample	55	3	Met	C18	C18_Met	66	53.1	3.8	57.6	280.9	6.7	135.4	230.1	718.1	947.3	2751.2	739.8	76596.3	10883.4	18319.4	50737.1	25902.5	937.6	5.5	85.8	1125.7	5.1	2924.7	745.9	179
C1	Sample	56	3	Met	C18	C18_Met	67	14.5	1.7	26.3	241.4	3.9	89.2	168.3	533.2	892.2	1667.1	452	64632.2	7407.5	13134.1	37221.2	12805.2	716.4	4.9	57.3	994.7	3.1	2006.3	490.7	90
C1	Sample	57	3	Met	C18	C18_Met	68	54.3	6	104.5	332.3	13.4	191.4	365.1	970.2	1166.6	3582.5	1016.5	84822.1	12599.4	20835.8	55138.1	28871.1	1363.2	6.3	120.4	1721.2	4.8	3681	938.7	194.4
C1	Sample	58	3	Met	C18	C18_Met	69	24.3	2	26.9	160.7	2.7	115.9	315.7	1073.5	779.7	3670.5	739.2	71011.3	12189	20534.8	43251.1	34833.5	672.4	4	87	745.3	5	2336	537	223
C1	Sample	59	3	Met	C18	C18_Met	70	27.7	2.6	43.5	316.8	4.9	216	515.8	1886.3	1306.6	4422.2	865.9	76764.9	10991.5	22721.6	52977.9	49406.9	1144.9	5.6	106.1	1507.6	5.1	3670.2	787.7	230.8
C1	Sample	60	3	Met	C18	C18_Met	72	41.5	11	58.4	328	3.1	112.1	375.2	1369.8	935.1	5480	1706	83695.1	11295.8	21654.2	53385.2	59060.3	1104.7	5.3	114.2	999.6	7.8	2592.5	494	348.2
C1	Sample	61	3	Met	C18	C18_Met	73	25.3	1.7	34	175.5	4	84	140.1	491.9	762.8	1729.3	623.6	61573.9	7339.9	15524.8	39368.1	15804.1	676.1	4.6	70	807.4	3.6	2253.8	447.9	105.5
C1	Sample	62	3	Met	C18	C18_Met	74	30.6	2.2	37	222	3.8	82.3	305.8	1362.5	912	4696.1	618.2	73297.5	8490.6	16000.9	43528.8	36088.7	1037	6	74.8	975.2	2.1	1958	436.7	232.1
C1	Sample	63	3	Met	C18	C18_Met	75	23.9	2.4	45.5	311.7	4.5	160.8	369	1085.2	1081.6	3592.4	736.4	79245.2	10391	23222.6	56302.4	34928.3	1198.3	6.6	106.2	1217.4	4.6	3515.7	520.6	190.2
C1	Sample	64	3	Met	C18	C18_Met	76	25.1	2.7	42.6	216.2	2.5	100	297.3	1361.9	1209	6051.2	713.1	78465.9	9678.9	17590.8	57314.2	30276.2	1238.8	7.3	143.8	1466.6	4.3	2853	398	152.4
C1	Sample	65	3	Met	C18	C18_Met	77	16.7	1.9	22.3	124	2.9	99.2	158.8	452.9	517.3	1299.7	305.7	43373.5	6327.2	12289.4	26704.2	12198.7	394.7	3.1	63.5	489.9	1.8	1366.4	251.3	67.5
C1	Sample	66	3	Met	C18	C18_Met	78	24.7	2.5	47.8	286.5	4.4	132.7	453	1006.3	943.9	2922.9	661.8	84943.1	11091.6	19472.5	54556.7	31913.3	1526.8	7	101.4	1643.9	3.1	3258.7	679.1	192.4
C1	Sample	67	3	Met	C18	C18_Met	79	29.9	3.8	37.9	189.3	3.9	64.1	238.2	725.5	1008.5	2639.3	1108.2	75011.5	9172.8	16564.6	62378.2	28517.7	1211.3	8.7	87.5	1427.3	4.1	2411.7	542.7	149.9
C1	Sample	68	3	Met	C18	C18_Met	80	38	3.5	47	232.3	2.7	107.4	420.8	1517.8	913	5479.4	796.2	70871.8	9178.3	16874.5	53623	41033.4	1465.1	8.4	151	1639.1	3.6	2657.6	388.5	186.8
C1	Sample	69	4	Met	C18	C18_Met	82	21.2	1.5	33.2	211.7	4.3	154.4	370.7	1336	1411.7	3757	631.4	67196.8	12331.7	19835.4	52678.1	27565.7	1076.8	5.2	86.4	1463	2.4	2614.7	503.6	175.2
C1	Sample	70	4	Met	C18	C18_Met	83	36.6	3	53.7	259.1	5.6	165.2	423.1	932.8	1108	3072.3	701.9	75888.3	11504.9	20794.6	48392	23383.5	1081.9	6	113.5	1400.8	2.7	2558.6	573	134.3
C1	Sample	71	4	Met	C18	C18_Met	85	16.7	2.5	22.5	178.2	2.4	71.7	277.6	1098.2	1042.5	3724.6	449.9	55235.7	6480.8	11066.3	40446	23278.9	742.8	4.2	49.8	1208.3	7.3	1943.1	508.2	137.3
C1	Sample	72	4	Met	C18	C18_Met	86	28.1	3.6	40.3	182.1	4.3	110.3	219	665.4	869.4	2159.5	786.7	61538.8	9032.2	14876.4	33546.7	14454.2	665.6	5.3	63.1	697.8	5.3	1701.2	232.4	86.4
C1	Sample	73	4	Met	C18	C18_Met	87	14.1	3.5	42.2	218.1	2.4	88.6	214.8	930.8	968.5	3161	1021.4	71612.2	9128.9	15217.6	43643.6	25876.2	1079	4.8	75.5	1398.6	6.3	3221.9	659.9	218.8
C1	Sample	74	4	Met	C18	C18_Met	88	31.3	2.7	32.9	181.1	3.2	49.5	173.2	695.1	808.7	2393.6	658.1	58221.3	5802.2	9725.6	43334.4	22304.4	710.6	5.4	36.5	646	7	1981	549.9	135.4
C1	Sample	75	4	Met	C18	C18_Met	89	21.3	2.1	32.9	197.6	2.9	78.7	283.9	1388.3	896.7	4448.4	737.7	76111.2	10968.2	16522.4	46022.3	28411.5	1111.9	5.4	59.9	1140.6	3.2	2293.4	467.7	170.1
C1	Sample	76	4	Met	C18	C18_Met	90	33.6	4.5	49.8	212.1	7.3	153.4	300.9	997.4	860.5	3207.8	544.5	57233.5	9770.4	16545.9	34476.9	20985	876.7	6.2	107.8	1186.6	5.6	2676.8	563.7	191.3
C1	Sample	77	4	Met	C18	C18_Met	91	24.9	1.3	26.2	130	3.2	60.1	118.2	470.9	570.5	1724.7	444.5	47268.1	5465.5	11256.6	30155.4	13563.4	599.3	4.5	52.3	746	2.8	1725.4	387.9	82.4
C1	Sample	78	4	Met	C18	C18_Met	92	17.6	2.4	25.6	200.4	3.3	109.5	233.9	952.2	999.8	3909	576.4	67452.4	9079.3	16664.5	47481.9	29905.3	641.4	4.2	70.8	914.5	4.1	2159.5	510	172.2
C1	Sample	79	4	Met	C18	C18_Met	93	25.1	2	40	267.1	4.2	144.5	277.9	843.8	863	3202.3	1150.4	92429.2	13753.2	27290.9	50833.9	36046	1494.4	7.6	154.2	1470.4	3.7	3027.7	659.4	189.2
C1	Sample	80	4	Met	C18	C18_Met	94	18.9	1.2	31.7	185.8	4.5	85.6	234.5	764	963.9	2419.7	303.2	64356.7	8639.6	13089.1	51909.6	25040.1	820.5	5.4	43.6	809.4	1.1	2480.1	426	81.9
C1	Sample	81	4	Met	C18	C18_Met	95	24.9	9	74	231.2	3.9	100.3	274.5	832.9	793.2	2865.3	2175.1	82095.2	11868.8	22010	43515	31266.5	1188.6	5.6	128.3	995.3	9.5	2856.1	552.5	251.4
C1	Sample	82	4	Met	C18	C18_Met	96	28.9	2.1	28.2	197.6	3.6	85.9	179.6	600.2	720.2	2043.5	466.9	69584.9	9736.9	16300.1	45547.4	24472.3	1060.7	5.6	87.4	1256.9	2.5	2566.1	520.5	163.5
C1	Sample	83	4	Met	C18	C18_Met	98	27.1	2.2	35.7	284.1	4.7	142.6	213.6	714.6	983.2	2925.7	787.9	74534.6	10860.2	20211.9	49635.5	25798.1	1040.5	6.3	94	1038.6	6.7	4047.1	821.7	189.7
C1	Sample	84	4	Met	C18	C18_Met	99	12.8	2.2	33.9	170.5	3.9	74.3	173.3	441.2	708.6	1557.6	525.6	63044.6	6939.5	12496	47908.6	21001.4	970.7	4.9	53.2	1347.4	4.6	2175.5	406.5	95.3
C1	Sample	85	4	Met	C18	C18_Met	100	25.9	2.3	32.1	222.5	4.1	79.7	185.6	750.9	808.9	2320.5	385.7	68019.2	7668.1	13899	46779	26580.1	1182.2	5.9	78.3	1415.1	2.5	1817	467	134.8
C1	Sample	86	4	Met	C18	C18_Met	101	18	2.1	39.2	223.1	3.4	73.8	185.7	499.4	661.4	1483.3	756.1	76701.3	10542.7	17671.7	52869.6	20104.2	1313.7	7.2	92.8	1594.3	4.6	2611	562.2	110
C1	Sample	87	4	Met	C18	C18_Met	102	28.5	7.2	55.6	309.3	5	138.2	267.2	979.8	1107.6	3964.4	1285.2	75349.1	8824.6	16195.2	43809.8	32564.8	799	3.9	73.5	819.8	11.5	2146.5	505.6	195.1
C1	Sample	88	4	Met	C18	C18_Met	103	38.3	4.6	53.9	301.7	6	138.2	363.3	1237.5	1152.9	4265.2	679.9	80404.6	9942.2	17817.1	46952.7	27576.1	1230.7	6.7	83.4	1117.7	2.7	1881.4	429	140.6
C1	Sample	89	4	Met	C18	C18_Met	104	36.3	2.7	33.6	194.7	3.1	96.8	169.6	726.7	769	2976.5	562.8	68879.2	9865.8	16941.7	44945.1	28253.5	1030.6	8	208.7	1280.8	4.3	2441.6	483.9	129.3
C1	Sample	90	4	Met	C18	C18_Met	105	26.6	3.1	38.2	219.7	3	70.7	218.4	1014.9	872.3	3724.1	1210.9	66663.3	7507.1	16227.6	46327.4	29055.6	1102.2	4.6	77.1	1793.7	6.3	2549.4	634	167.1
C1	QCext	1	1	BD	C8	C8_BD	107	21	0.8	15.9	236.3	2.8	93.5	96.6	619.9	632	2740.7	340.7	99411.6	9277.5	16701.7	63970.6	33414.7	734.8	7.3	85	1195.6	2.9	2347.7	484.6	109.4
C1	QCext	2	1	BD	C8	C8_BD	116	27.7	1	18.1	234.2	3.3	101.7	110.3	678.1	663.1	2886	359.9	103158.3	9675.2	17451.9	66689.2	34811.4	855.3	8.5	86.6	1361.3	3.4	2804.8	594.2	128.5
C1	QCext	3	1	BD	C8	C8_BD	114	23.7	0.9	20.2	259.4	3.3	102.4	109.8	671.1	710.9	3080.3	384.9	108475.4	10111.6	18094.7	69790.4	37844.3	839.6	8.3	86.4	1281.8	3.2	2818.4	570.5	122.8
C1	QCext	4	2	BD	C8	C8_BD	108	23.4	0.9	15.8	258.5	2.6	97.3	102.9	664.8	657.5	2309.6	353.7	104476.5	9732.2	17356.7	63634.4	27743.1	778.5	8.4	85.1	1026.8	3	2390.5	527.8	97.6
C1	QCext	5	2	BD	C8	C8_BD	118	19.7	0.9	17	248.2	2.5	93.3	97.2	678.7	699.5	3027.8	385.8	103579.7	9551.4	17782	66942	35664.8	779.2	8.3	83.1	1243.6	3.3	2256.9	507.5	117.6
C1	QCext	6	2	BD	C8	C8_BD	111	22.2	0.8	17.8	245.5	2.8	97.2	93.2	642.6	672.3	2844.4	365.2	101810.7	9438.7	17016.6	64384.6	35101.9	772.7	7.6	84.9	1273.6	3.3	2685.7	522.1	120.9
C1	QCext	7	3	BD	C8	C8_BD	109	21.2	1	17.7	280.1	3	101.8	95.5	650.1	657.5	3042.6	376.6	104579.3	9508.1	17167.1	66053	36592.3	881.9	8.4	87.7	1219.7	4.1	2876.3	571.8	119.5
C1	QCext	8	3	BD	C8	C8_BD	113	16.1	0.8	14.2	224.6	2.3	83.6	89	571.5	581.1	2468.1	305.4	91303.9	8485.3	15471.3	57413.4	30854.8	659	6.8	73.2	1018	2.4	2072.9	457.5	101.1
C1	QCext	9	3	BD	C8	C8_BD	117	19.5	0.8	17.3	223.4	3.1	89.4	91.3	563.9	553	2252.2	295.1	90851.7	8378.5	15152.7	56285.6	29916.9	640.1	7.3	69.4	1002.4	2.4	2235.9	489.8	107.5
C1	QCext	10	4	BD	C8	C8_BD	110	23.1	1.5	23.8	287.2	3.8	106.2	99.7	662.5	663.5	2959.5	367	101014	9391.5	17140.6	66013	36402.4	863.2	7.6	83.7	1339.7	2.9	2473.8	540.2	112.3
C1	QCext	11	4	BD	C8	C8_BD	112	22.3	1.9	23.4	266	4.8	109.5	113.4	675.3	683.9	2952.9	351.1	101646.8	9325.8	16995.8	65211.5	35350.3	812.8	8.5	83.6	1363	3.4	2631.4	615.9	127.5
C1	QCext	12	4	BD	C8	C8_BD	115	21.2	1.9	21.7	239.6	4.5	93.5	94.4	606.6	580.4	2499.6	296.2	89004.3	8240.6	14842.4	55674.4	28556.6	631.3	7.6	71.6	1185.3	3	2207.1	490.2	97.7
C1	QCinj	1	NA	BD	C8	C8_BD	6	28.3	4.3	36.3	282.2	3.3	109.1	136.4	810.1	993.5	3301	1020.1	116850	10594.8	20944.5	88282.5	36002.1	1035.3	8.1	105.6	1829.8	7.6	2874.1	787.1	136
C1	QCinj	2	NA	BD	C8	C8_BD	19	29.8	3.9	35	290.3	3	112.3	135.6	794.3	1033.3	3398.2	1026	116621.8	10495.7	20792.3	88680.9	36044.9	981	7.1	101.9	1860.4	8.2	3113.2	840.2	148.7
C1	QCinj	3	NA	BD	C8	C8_BD	32	29.9	3.7	36.1	308.2	2.7	107.7	133.3	780.1	983	3436.7	1015.2	114784.7	10330.1	20308.4	87112.5	35979.5	968.7	7.8	103.4	1895.6	8.2	3033.3	811.3	147.5
C1	QCinj	4	NA	BD	C8	C8_BD	45	26.5	3.6	35.6	295.2	2.8	115	136.4	832.1	1027.6	3526.8	1006.3	117454.8	10760.8	20878.3	87909.8	35334.7	994.9	7.8	111.3	1845.7	7.4	2865.2	808.6	140.6
C1	QCinj	5	NA	BD	C8	C8_BD	58	27.6	3.3	34.7	284.2	3	107.2	130.8	803	951.5	3370.3	994	118401.1	10582.3	20696.9	87377.1	35124.9	959.6	7.4	106	1881	7.3	2877.7	805.4	127
C1	QCinj	6	NA	BD	C8	C8_BD	71	31.1	3.5	34.5	281.5	2.6	112.1	131.8	814.6	973.3	3410.8	981.2	114957.7	10621.2	20535.3	85044.2	34606	983.5	7.8	98.2	1813.8	8.5	3228.8	919.9	146.7
C1	QCinj	7	NA	BD	C8	C8_BD	84	33.7	3.6	35.8	299.5	2.5	118.8	137.4	826.8	975.7	3357.5	1001.2	118031.3	10636.8	20763.3	87531.8	35884.2	973.4	7.9	107.3	1887.3	7.2	2954.4	795.2	126.9
C1	QCinj	8	NA	BD	C8	C8_BD	97	29.9	3.2	33.2	307.6	2.5	109.7	133.5	802.6	962.2	3463.6	1022.6	116005.6	10535.4	20576.1	88259.9	35847.8	1004.4	7.7	105.2	1848.5	8	2911.2	866.5	145.6
C1	QCinj	9	NA	BD	C8	C8_BD	106	26.2	3.3	35.3	307.7	3.2	111.2	131.5	781.5	976.7	3341.1	1011.2	115863.4	10330.9	20145	86427.1	35809.6	1047.2	8.1	103.2	1916.9	8.4	2853.9	842.2	136.2
C1	QCinj	10	NA	BD	C8	C8_BD	119	25.7	3.5	34.9	285.4	2.8	115.5	133	805.7	979.2	3629.5	1011.6	117074.2	10554.8	20836.6	86544.2	36125.4	1091.4	8.9	104	1906.8	7.8	2947.7	862.9	134.9
C1	Sample	1	1	BD	C8	C8_BD	8	22.6	4.1	46.1	322.3	3.5	124.5	142.7	636.7	1080.6	3302.6	1148.7	147807.7	12310.7	26846.4	130036.5	51835.2	857.3	6.3	87	1702.7	7.3	3356.9	720.5	119.3
C1	Sample	2	1	BD	C8	C8_BD	9	25.6	1.9	26.9	276.5	3.9	108.4	105.4	740.3	915.3	3249.7	806.9	113615.8	10199.6	19104.4	82188.3	33819	909.9	7.6	89.2	1234.3	4.2	3059.3	923.4	130
C1	Sample	3	1	BD	C8	C8_BD	10	24.4	2.2	25.9	221.1	3	74.5	85	524.4	530.4	2109.3	719.1	97738.6	8672.7	17183.1	62011.3	27597.9	639.1	6.7	79.4	939.5	3.9	2217.2	677.5	126
C1	Sample	4	1	BD	C8	C8_BD	11	22.3	3.4	49.8	369.3	3.7	99.1	109.8	590.8	996.9	2926.7	1275.5	152541.1	12129.5	24953.9	110389.9	38625.6	1585.1	10.8	134.8	2996.8	8	4763	1392.2	183.7
C1	Sample	5	1	BD	C8	C8_BD	12	27.6	1	15.1	220	1.6	106.4	104.6	495.8	613.9	2269.4	286.5	110118.1	9860.9	20685.3	82126.6	32218.3	1026.4	5.8	115.7	2354.1	2.4	2845.8	785.3	129.2
C1	Sample	6	1	BD	C8	C8_BD	13	31.5	7.1	77.3	371.1	3.6	119.8	131.8	730	1198.9	3681.3	1552.1	141217.1	12243.5	25725.2	130006.2	48782.3	1713.8	13.1	216.9	4387.3	15.9	4575.1	1400.3	235.7
C1	Sample	7	1	BD	C8	C8_BD	14	33.3	5.1	36.7	234	2.9	108.2	123.6	639.2	732.6	2246.9	1613.8	99146.2	8939	19992.9	78769.9	31463.1	956	8.7	106.8	1287.4	7.1	2061.1	482.1	89.4
C1	Sample	8	1	BD	C8	C8_BD	15	34.4	2.2	34.7	366	4.1	158.9	145.3	823.8	1525.7	4248.7	1000.6	151138.4	15747.4	30034	122546.8	43903	1482.7	10	139.7	3404	5.4	4422.5	1102	166.7
C1	Sample	9	1	BD	C8	C8_BD	16	36.3	1.6	29.2	317.2	4.9	182.4	139.4	772.3	1142.7	3261.5	781.7	133624.1	13673.3	28583.6	99694.6	43141.5	1165.5	8.3	113	2230.4	4.6	4635.9	1222.4	160.1
C1	Sample	10	1	BD	C8	C8_BD	17	18.9	1.2	22.3	232.2	2.3	112	128.6	505.5	1005.4	1862.3	581.5	105428	10147.9	19172.7	80983.1	23708	1131.2	9.3	126.1	2728.3	7.3	3369.8	798.9	95.1
C1	Sample	11	1	BD	C8	C8_BD	18	42.5	3	45	368.4	5.2	139.2	150.1	757.6	1084.1	3320	1054.9	139147.7	13565.4	25805.8	109840	40823.6	1361.4	9.9	109.8	2372.4	4.5	3648	1000.8	130.6
C1	Sample	12	1	BD	C8	C8_BD	20	52.6	2.8	38.3	421.5	4.4	137.9	139.7	902.5	1116.3	4263.7	722.3	140862.9	12371.6	24394.4	112190.2	53309.1	1494.5	10	145.2	2965.2	5.9	5469.7	1507.5	228.1
C1	Sample	13	1	BD	C8	C8_BD	21	44.9	2.9	59.2	419.2	5.9	134.8	141.6	904.8	1199.2	3946.8	1190.2	123040.9	11274.8	21896.7	99798.2	41487.1	1122.7	8.8	78.3	1821.2	4.2	3039.9	1009.8	137.5
C1	Sample	14	1	BD	C8	C8_BD	22	21.5	2	34	289.5	3.2	70.2	118	640.5	1160.9	3388.2	794.3	125746.8	8623	16326.8	117294.3	45648.4	1596.4	9.2	103.6	3055.8	4.5	3057.3	1173.7	190.5
C1	Sample	15	1	BD	C8	C8_BD	23	19	1.9	28.3	254.6	3.2	81.9	114.3	545.2	1007.8	2227.8	467.9	105380.5	9407.7	17641.6	93530.4	27616.9	928.5	8.3	78	2185	3.7	2687.5	761.6	77.1
C1	Sample	16	1	BD	C8	C8_BD	24	22	3.4	39.2	274.1	3.6	126.7	130.5	751.1	1010.8	2920.4	1154.6	111557.8	13377.2	23203.4	92177.9	34168.5	924.9	7.6	83	1529	5	2688	766	96.8
C1	Sample	17	1	BD	C8	C8_BD	25	22	2.5	36.1	362.8	3.1	79	123.7	1018.4	1080.7	4456.7	718.4	117946.4	8432.1	16753.4	86412.5	36073	1511.7	10.1	116.8	2967.9	7.2	4790.8	1361.8	153.9
C1	Sample	18	1	BD	C8	C8_BD	26	20.8	3	51.5	292.3	2.6	94.5	90.8	553.4	718.4	2202.7	812.6	109855.1	10477.4	20482.9	79920.2	31748.2	684.4	6	72.9	1197.1	2.8	2210.1	673.9	102.5
C1	Sample	19	1	BD	C8	C8_BD	27	20.7	1.5	38.9	249.5	2.2	75.3	85.3	423.8	684.8	2109.3	680.5	91561.3	8622.4	18439.4	73978.1	27544.1	1024.7	6.6	94.1	2403.2	3	3475	968.4	145
C1	Sample	20	1	BD	C8	C8_BD	28	17.3	1.6	27.5	197.1	1.5	47.2	70.1	460.2	813.4	2573.4	1089.7	118256.3	8811.6	18511.5	100919.1	35160.1	780.8	6.1	77.6	1364.8	3.9	2412.4	529.9	89.1
C1	Sample	21	1	BD	C8	C8_BD	29	17.7	2.5	31.7	256.7	3.4	126.6	138.1	686	936.9	2498.2	611	107579	9399.8	17540	74453	23563.2	830.1	6.7	70.5	1482.3	4.5	3130.8	1061.4	116.7
C1	Sample	22	1	BD	C8	C8_BD	30	25.9	3.4	69.4	463.9	5.1	167.4	160.8	902.5	1250.2	4039	1151.1	125415.3	13861.7	25720.7	110775.1	45986.3	1533.5	15.3	220.1	3519.8	6.3	3584.9	1199.7	257
C1	Sample	23	2	BD	C8	C8_BD	31	23.5	1.7	33.4	264.3	3	119.6	126.8	623.6	872.9	2845.2	751.7	105155	10369.4	19687	77711.5	32625.9	924	9	132.9	1707.8	2.5	2458.5	697.9	128.2
C1	Sample	24	2	BD	C8	C8_BD	33	20.4	2.9	29.9	203.8	2.4	93.8	124.6	691.5	699.1	2689.8	1050.2	104186	10872.3	22212.8	75441.1	30636.3	513.6	6.4	82.3	1038.6	5.5	1892.6	363.8	77.5
C1	Sample	25	2	BD	C8	C8_BD	34	18.1	1.3	24.3	258.2	3.3	120.7	124.9	807	1120.2	3660	668	100325.2	9537.6	17427	77815.1	33220.6	999.8	7.2	93.1	1842.7	5	3818.3	1039.9	145
C1	Sample	26	2	BD	C8	C8_BD	35	31.2	3.3	39.7	303.5	4.8	99.4	118	871.3	1090.1	3834.7	1275.4	120595.7	10353.3	18574	92417.2	38559.8	994.1	10.4	75.4	1421.1	4.7	3059.3	879.9	146.7
C1	Sample	27	2	BD	C8	C8_BD	36	23.1	4.6	39	207.7	2.2	77.5	93.2	593.9	748.3	2405.5	1522.7	84526	10315.4	15987.7	68443.4	24323.9	585.2	5.7	68.6	1148.2	11.3	2343.5	560.9	90.7
C1	Sample	28	2	BD	C8	C8_BD	37	27.1	1.6	29.5	277.4	3	89.8	105.5	716.9	745.9	3154.4	671.5	95101.7	8092.6	17695.1	64394	29959.2	570.4	5.8	83.1	939.1	3	2313	605.8	111.4
C1	Sample	29	2	BD	C8	C8_BD	38	30.9	4.6	29.9	297.6	2.1	115.9	143.1	632	867.3	2728.8	969.9	116325.6	11742.3	20618.4	80756.2	28962.6	911.1	5.2	103	1645.5	8.3	2888.8	790.9	132.9
C1	Sample	30	2	BD	C8	C8_BD	39	23.3	2.8	32.2	255.3	2.1	91.6	110.6	694.6	1024.5	3322.9	880	127401.4	9470.4	19871	111364.4	40969.4	1400.5	9.7	135.7	2357.4	5.9	3380.5	936.5	119.7
C1	Sample	31	2	BD	C8	C8_BD	40	43.2	2.7	27.4	241.4	2.2	51.9	79.4	656.6	894.5	2997.8	951.2	94555.9	6483.7	14968.5	82864	34694.1	827.2	5.5	53.2	1545.1	6.8	2610.2	698.5	116.8
C1	Sample	32	2	BD	C8	C8_BD	41	27.1	4.6	26.5	215.6	1.4	46.8	78.2	442.4	756.8	2265.9	1200.3	99648.5	8488	12673.2	87720	27549.4	902.2	6.8	79.3	2120.2	16.8	2445.7	847.5	132.1
C1	Sample	33	2	BD	C8	C8_BD	42	21	1.3	29.8	279.3	2.2	86.8	118.8	820.4	1069	2154.8	672.1	91462.1	6671.3	13222.3	66600.5	20075.5	744.8	6	60.3	1279	4.1	2251.2	592.1	98.3
C1	Sample	34	2	BD	C8	C8_BD	43	37.6	3.4	36.6	358.9	3.4	92.4	168.3	1086.8	1217	4306.5	719.3	109612.6	8055.7	15568.2	72715.7	32220.7	1011.4	7.6	79.8	1840.3	5.1	2706.3	775.3	114
C1	Sample	35	2	BD	C8	C8_BD	44	25.6	2.1	27.1	235.9	2.6	84.1	101.9	567.2	927.3	2892.7	789.3	117942.3	8925	21241.9	89045.4	37351.1	1067.3	8.3	101	2181.1	6.8	3456.5	1101.9	182.4
C1	Sample	36	2	BD	C8	C8_BD	46	43.6	3.6	44.2	462.1	5.2	200.3	164.2	859.4	1204.9	2908	1173.4	132235.4	13410.1	23409.2	94516.1	32762.6	2575	11.8	144.1	3618.6	9.2	3363.9	776.7	148.3
C1	Sample	37	2	BD	C8	C8_BD	47	24.5	2.3	31.6	200.8	1.7	85.9	121.1	696.2	782.4	3522.9	832.3	99606.4	8385.2	16973.3	85661.3	40589.4	701.7	6.4	70.7	1102.9	4.4	2080.5	442.3	92.4
C1	Sample	38	2	BD	C8	C8_BD	48	25.3	4.8	55.5	294	2.7	124.6	183.4	805.2	1303	3097.7	1040.8	116423.3	9641.9	22169.6	101636.7	35332.9	982.1	8.8	103.7	2107.4	7.6	2698.8	759.9	105.4
C1	Sample	39	2	BD	C8	C8_BD	49	22.8	1.8	30.5	282.6	3	91.9	91.6	883.5	988.6	4562.2	791.4	122476.9	10428.8	20073.6	92693.6	44943.3	951.6	7.5	72.3	1563.8	4.1	2903.7	744.9	155.2
C1	Sample	40	2	BD	C8	C8_BD	50	33.3	3.8	57.7	359.3	3.2	136.6	160.1	926.3	1167.7	3793.8	1472.6	134177.7	12473.6	28110.4	90537.3	34297.2	979.8	8.2	156.5	2279.1	6.1	2967.8	661.7	129.2
C1	Sample	41	2	BD	C8	C8_BD	51	35.6	2.4	25.5	318.4	3.2	146.3	172.5	924.3	1063.9	2877.3	717.2	95601.4	8381.2	16576.2	71634.9	28688	813.8	6.6	82.9	1739.8	6.6	2561	870.3	139.9
C1	Sample	42	2	BD	C8	C8_BD	52	31.2	3.4	31.6	291.4	2.7	87.2	110.4	608.2	972.4	2556.3	874.4	135314.3	11002.3	24233	100411.5	36180.4	1161.1	9.6	122.5	2400.9	7.7	3532.6	1142	199.4
C1	Sample	43	2	BD	C8	C8_BD	53	43	9.1	58	438.8	3.3	144.9	222.9	1445.2	1323.3	6748.7	1623.1	120574.5	10004.8	19247.2	85249.6	47415.5	1544.4	7.4	120.2	1666.1	16.4	3549.4	909.6	161.6
C1	Sample	44	2	BD	C8	C8_BD	54	15.9	2.2	20.3	273	4	109.5	102.9	706.6	942.2	2673	651.1	101734.6	7916.4	16144	70516	25170.6	707.4	7.9	93.4	1696.6	14.9	2881.7	870.4	114.8
C1	Sample	45	2	BD	C8	C8_BD	55	24.6	3.1	33.5	307.2	3.3	135.7	98.2	413	744.1	1798.6	788.3	126292.3	13864	26537.6	98457.6	36444.1	1311.3	10	117.3	2310.9	10.5	4089.6	1205.6	132.8
C1	Sample	46	3	BD	C8	C8_BD	56	28.1	2.5	33.9	353.4	3.9	140.5	181.3	852.7	942.2	2911.8	637.1	111877	10419.6	19727.4	75336.5	30819.9	738.6	7.1	88.6	1209.4	5.3	2079.1	643.9	122.5
C1	Sample	47	3	BD	C8	C8_BD	57	23.5	4.5	43.8	262.7	1.7	85.8	130.8	743.5	970.6	2858.6	1140	111370.7	10261.8	19871.6	94429.9	35618.5	857.5	7.4	121.4	1818.3	10.8	3370.9	884.4	156.7
C1	Sample	48	3	BD	C8	C8_BD	59	17.7	2.1	41.4	323.4	5	172.8	150	786.3	1319	3600.5	923.4	135268.2	12358.3	24906.8	102921.9	41722.5	1044.7	8	75.2	2009.6	4	3202	963.6	137.8
C1	Sample	49	3	BD	C8	C8_BD	60	31.6	2	40.1	313.7	2.9	120.8	123.2	812.8	1115.6	4871.1	1293.3	133635.5	12645.4	20810.9	103194	50483.9	1325	7.1	87.6	1476.7	4.3	2654.4	621.4	103.9
C1	Sample	50	3	BD	C8	C8_BD	61	17.4	0.9	16.9	226.7	2.1	61.8	81.1	590.9	843	2975.8	521.3	117131.7	8834.4	16833.7	94910	41067.2	936.2	6.6	63.1	1695.3	4.7	3231.9	977.4	160.4
C1	Sample	51	3	BD	C8	C8_BD	62	23.6	3.6	38.9	324.5	4.1	167.9	157.8	680	1076.4	2787.4	940.6	126905.2	13138.8	23483.8	98336.7	35752.3	1169.4	8.5	96.7	2801	10	3992	1184.4	156.6
C1	Sample	52	3	BD	C8	C8_BD	63	19.5	4.4	35.9	237	2.6	73.3	128.4	714.8	1028.4	2736.3	1050.6	109584.6	10471	19632.8	90664.5	31905.8	837	8.1	96.4	1942	9.6	2872.8	768.2	112.9
C1	Sample	53	3	BD	C8	C8_BD	64	20.9	2.4	42.5	295.6	3.5	113.1	157.3	861.6	1294.6	2873.2	776.6	111692.9	8988.7	20433.3	91814.6	36913.1	875.8	6.3	89.3	2028.9	4	2206.2	751.4	126.5
C1	Sample	54	3	BD	C8	C8_BD	65	30.5	3.9	39.2	284.6	2.2	71.4	114.9	542.5	1170.6	2393.4	1136.5	102649.3	7011.2	16472.6	84559.1	23792.2	869.9	4.9	66.8	2012.7	9.9	2814.3	925.3	135
C1	Sample	55	3	BD	C8	C8_BD	66	21.3	1.1	19.2	198.4	2.8	69.3	69.8	382.3	546.1	1502.5	380.9	67219.8	6097.7	11878.1	44988.2	16733.9	425	5.3	53.6	925.2	3.1	2057	752.8	125.7
C1	Sample	56	3	BD	C8	C8_BD	67	13.6	1	24.2	244.5	2.9	84	94.9	542.8	974.1	1825.9	508.2	98215.2	7627.9	14549.8	65531.5	18132.5	783.5	6.6	72.2	1680.9	4	2765.6	870.9	100.4
C1	Sample	57	3	BD	C8	C8_BD	68	37.5	2.4	46.3	370.1	4.9	153.8	139.5	805.1	1162.4	4366.4	1071.7	132992.2	13129	23473.2	95846.7	40417.6	1701.8	9.3	138.6	2979.4	6	4683.6	1425.9	175.7
C1	Sample	58	3	BD	C8	C8_BD	69	28.8	1.6	26.6	227.5	2.8	114.2	134.9	685	831.5	2809.3	795.4	109853.7	13083.5	23484.5	82525.2	35384.9	808.2	6.9	107.1	1398.9	6.4	2898.6	919.6	146.1
C1	Sample	59	3	BD	C8	C8_BD	70	28.9	1.8	41	369.3	5	177.2	172.7	900.7	1233.5	3396.8	889.9	125500.3	11510.8	25465.9	92433.6	38329.6	1226	9.7	126.4	2420.6	6.2	4439.3	1348.3	158.8
C1	Sample	60	3	BD	C8	C8_BD	72	34	8.9	58.2	358.1	2.9	115.6	123.7	938	1043.6	4894.8	1862.1	137812.7	12012.5	26286.7	106038.6	57469.7	1265.9	8.5	137.3	1572.7	11.8	3752.5	886.1	226.1
C1	Sample	61	3	BD	C8	C8_BD	73	23.2	1.2	27.7	238.7	2.7	80.9	83.7	480.8	832.9	2056.7	685.5	91949.1	7773.3	17236.2	65972.7	21634.9	831.3	8	87.6	1729.1	4.4	2919.3	745.8	95.1
C1	Sample	62	3	BD	C8	C8_BD	74	25	1.4	27.8	253.3	3.1	68.8	102.6	733.8	828.9	2306.5	523.3	99531.1	7526.5	15176.4	63869.8	25342	728.1	8.9	80	1373.8	2.4	2185.8	676	129.2
C1	Sample	63	3	BD	C8	C8_BD	75	21.5	1.6	34.1	280.2	3.4	139.9	137.5	655.7	972	2537.9	699.8	118431	9779.9	25118.7	83961.9	30969	1019.4	9.2	110.8	1721.2	5	3627.8	798	109.3
C1	Sample	64	3	BD	C8	C8_BD	76	23.6	2.3	39.7	299.9	1.9	96.8	157.4	876.5	1356.2	4608	1004.4	137897.4	11502.7	20624.3	119403.4	40592.3	1294.1	8.7	168.2	2828.5	5.5	3104.8	712.6	99.3
C1	Sample	65	3	BD	C8	C8_BD	77	22.4	2.5	32.5	272.5	3.4	157	195.3	694.9	928.5	2235.7	651.5	110865.8	11328.5	22129.7	87096.8	33145.1	709.3	7.7	123.2	1612.5	3.9	2574.2	742.6	105.5
C1	Sample	66	3	BD	C8	C8_BD	78	23.2	1.7	32.6	336.5	3.9	126.2	173.9	720	917.8	2699.7	696.6	140641.8	11686.4	22404.5	100548	37079	1242.2	8.7	130.9	2068.9	3.4	3539.6	1070.3	148.2
C1	Sample	67	3	BD	C8	C8_BD	79	28.1	3	37.9	225.7	3.8	58.6	100.6	538.7	964.8	2598	1119.2	108793.6	8545.6	16775.8	96192.9	32202.1	1003.7	10.2	88.8	2452.2	5.4	2880	930.7	125.2
C1	Sample	68	3	BD	C8	C8_BD	80	31.5	2.8	37.3	286.3	2.5	97.7	155	800.1	967	3508.1	976	124386.2	10106.3	19170.7	103001.2	37480.1	1324.2	10.6	164.8	2396.4	5.8	2782.1	633.9	108.9
C1	Sample	69	4	BD	C8	C8_BD	82	23.1	1.9	37.2	302.2	4.2	167.8	172.1	863.6	1532.9	2906.3	739.7	108720.4	13783	22861.4	93312.6	32772.5	1224.3	8.4	103.1	2768.9	4.1	3523.4	1011.9	125.5
C1	Sample	70	4	BD	C8	C8_BD	83	29.9	3	45.1	346.4	4.8	155.9	178.4	826.6	1169.2	3921.7	907	125098.8	12739	25644.9	97633.3	41416.1	1216.8	8.2	124.8	2455.6	4.3	3333	971.3	129.9
C1	Sample	71	4	BD	C8	C8_BD	85	14.7	2.4	24.6	218.4	3.2	67	116.5	578.5	951	2157.3	389.7	71048.5	5591.3	9795.6	56637.4	18073.5	626.5	6	53.5	2296.4	8.8	2371.1	828.8	80.6
C1	Sample	72	4	BD	C8	C8_BD	86	27.9	3.1	33.1	256.9	3.8	115.6	131.5	714.6	1150.8	2965.4	1055.9	103419.2	10793.1	19357.8	73273.5	27468.6	800.7	7.6	83.7	1515.5	11.1	2535.6	531	115
C1	Sample	73	4	BD	C8	C8_BD	87	16.3	3.6	43.3	294.6	3.8	97.6	100.4	645.5	1008.1	2700.7	1091.4	112771.3	9808.2	16732.9	79986.1	33554.6	1268.6	7.6	88.6	2439.5	8.4	3757.5	1080.5	160.7
C1	Sample	74	4	BD	C8	C8_BD	88	21.3	2	26.6	226.2	2.3	48.2	83.3	585.3	837.6	2523.7	684.4	83779.1	5775.5	10213.7	73127.5	31163.2	687.7	6.4	44.4	1091.8	8.6	2456.7	876.6	120.1
C1	Sample	75	4	BD	C8	C8_BD	89	22.4	2	26.1	243.6	3.5	73.6	110.7	1003.5	895.3	4068	745.7	118048	11222.3	18291.1	85509.9	35843.8	947.6	6.5	63.4	1986.3	4.8	2766.5	906.4	156
C1	Sample	76	4	BD	C8	C8_BD	90	22.7	1.6	25.1	224.3	3.2	119.3	124.8	664.1	787.9	2404.2	516.9	78731.2	9357.5	17031.3	57951.7	26051.8	755.7	7.2	104.6	1740.8	6.1	2586.6	788.9	118
C1	Sample	77	4	BD	C8	C8_BD	91	22.4	1.6	30	246.7	3.8	81	103.5	556.3	818.3	2231.6	656.1	90421.7	7558	15895.8	72863.8	29607.4	764.9	7.3	71.6	1812.9	4	2958.2	808.3	83.6
C1	Sample	78	4	BD	C8	C8_BD	92	24.5	2.5	24.3	254.7	4	102.8	110.6	531	943.5	2456.4	541.8	95673.7	8757.7	16611.6	73425.7	27527.1	542	5.5	65.7	1460.9	4.9	2671	855.3	114.3
C1	Sample	79	4	BD	C8	C8_BD	93	31.7	2.2	39.4	283.7	4.5	143.2	121.2	745.4	878.3	3948.4	1201.2	153553.2	15153.6	32292.7	95902	51142.3	1653.5	11.2	162.5	2326.7	5.2	4500.2	1149.7	180.4
C1	Sample	80	4	BD	C8	C8_BD	94	16.6	1.1	19.6	167.7	3.4	65.4	81.1	466.4	740.6	1745	223.4	73339.9	6593	11017.1	63777.8	20874.7	511.5	5.4	37.2	1032	1.6	2258.9	622.5	63.6
C1	Sample	81	4	BD	C8	C8_BD	95	25	7.2	56.7	279.6	3.4	104	109.1	703.7	858	3180	2236.5	123151.8	12263.1	24099.6	80744.5	38042.8	1375.2	9.8	149	1831.8	12.1	3363.2	917.5	196.4
C1	Sample	82	4	BD	C8	C8_BD	96	27.1	2.2	26.8	281.8	3.5	93.7	92.8	505	799.8	2020.6	485.1	108723.3	10206.7	18554.6	81464.8	31057.3	1095.5	9.6	111	2740.6	3.5	3029	832.9	126.2
C1	Sample	83	4	BD	C8	C8_BD	98	25.1	1.9	29.5	273.8	4.4	126	104.1	550.3	965.5	3010.6	779.9	108383.1	10735.7	21799.9	83248.1	31707.2	1155.1	8.6	103.4	1873.7	7.2	4449.5	1116.5	140.3
C1	Sample	84	4	BD	C8	C8_BD	99	13.4	2	25.7	189.4	3.6	68.5	85.5	332.7	641.2	1369.7	484.8	85777.4	6406	12780.9	74067.4	24549.6	786.5	6.2	60.1	1949.5	5.6	2350.3	636.6	83.9
C1	Sample	85	4	BD	C8	C8_BD	100	22.6	2	28.9	281.5	3.1	86.5	100.4	682	963.5	3074.3	543.9	115016.5	8943.5	18016.6	93928.3	41389.1	1361.1	7.5	97.9	2736.8	3.9	2887.4	935.5	161.1
C1	Sample	86	4	BD	C8	C8_BD	101	17.3	2.3	29.6	254.2	4.6	74.1	86.2	483.5	691	1827	755.9	122492.1	11416	21474.8	92601.1	28360	1166.5	9.8	110.9	2760.1	5.9	3455.4	1029.5	138.3
C1	Sample	87	4	BD	C8	C8_BD	102	36.5	6.5	51.8	342.8	4.6	147.3	139.6	905.1	1255.3	4522.8	1528.6	133850.1	10508.7	21731.8	92055.4	46881.8	866.3	6.1	91.5	1582.1	15.8	3010.5	919.2	172.8
C1	Sample	88	4	BD	C8	C8_BD	103	25	2.7	33.7	347.4	3.3	114.7	138.6	933.2	1056.5	4106.5	664.7	115663.7	9188.9	17591.8	74263.6	33915.4	1018.5	6.9	85.4	1830.8	3.3	2585.7	748.5	129
C1	Sample	89	4	BD	C8	C8_BD	104	31.3	1.8	25	204.1	2.6	86.7	81.2	594.7	698.8	2957.2	524.8	99414.1	9458.2	17547.9	72614	34542	936.3	10.1	195.7	1893.9	3.7	2642.8	811.3	114.4
C1	Sample	90	4	BD	C8	C8_BD	105	21.7	2.9	37.1	307.8	3	82.8	106.1	912.9	973.1	4323.3	1405.4	107762.5	8344.7	18095.1	92806.5	42714.2	1195.4	6.4	86.6	2994.9	7.5	3391.7	1026.4	144.4
C1	QCext	1	1	Met	C8	C8_Met	107	23.9	1	18.3	240.1	2.7	96.4	98	660.9	706.1	2740.3	427.9	104106.2	10228.7	17609.2	69016.4	35219.6	896.3	9.5	87.8	1219.3	4.1	2678.5	525.5	128.9
C1	QCext	2	1	Met	C8	C8_Met	116	18.6	0.7	14	219.9	2.1	85.9	85.8	606.8	602	2474.8	345.1	89830.2	8780.7	15217.9	58484.7	29110.6	800.9	6.6	73.1	982.4	3.7	2600.9	461.2	125.4
C1	QCext	3	1	Met	C8	C8_Met	114	23.6	0.8	16.6	238.6	2.7	91.9	91.8	652.1	678	2807.1	380.3	94943.9	9478	16323.9	64101.5	31453.5	832.7	7.6	80.5	1148.8	3.5	2619.9	474.6	104.7
C1	QCext	4	2	Met	C8	C8_Met	108	21	1	16.2	225.1	2.9	91	91.5	639.1	638.1	2665.2	367.8	93143.8	9316.6	16027.5	63008	31077.4	789.5	7.5	78.7	1135.6	4.2	2398.1	505.3	126.4
C1	QCext	5	2	Met	C8	C8_Met	118	21.7	0.8	15.5	231.5	2.8	86.9	87.8	726.1	723.9	3051	400.1	98179.8	9717.6	16768.3	66128.6	32769.6	858.6	8	85.4	1077.3	4.6	2749.5	540.2	130.4
C1	QCext	6	2	Met	C8	C8_Met	111	26.1	1.1	17.6	236.3	3	98.4	93.9	687.2	698.2	2776	394	98101	9608.6	16898.2	64900.5	32392	914.4	8.3	87.7	1219	3.6	2548.9	485.1	125.3
C1	QCext	7	3	Met	C8	C8_Met	109	19.8	0.8	16.7	229.2	2.5	93.2	91.8	682.3	688.5	2731.8	382.3	94325.2	9371.2	16343.5	64105.2	32316.2	847.2	7.8	82.8	1120.7	3.5	2639.3	511	125.6
C1	QCext	8	3	Met	C8	C8_Met	113	25.4	0.9	18.6	254.9	3.3	98.8	96	656.2	653.1	2758.6	411	100527.2	9971.3	17249.4	67269.3	34712.4	972.3	7.8	92.1	1283.7	3.2	2660.7	536.4	136.5
C1	QCext	9	3	Met	C8	C8_Met	117	23.4	1	16.7	242.2	2.6	96	94.9	663.4	695.8	2757.1	389.1	97372.9	9728.1	17022.8	65563.2	33319.9	965.4	8.9	88.3	1260.5	4.3	2615.3	529.1	135.2
C1	QCext	10	4	Met	C8	C8_Met	110	21.7	1.2	17.4	248.2	2.9	93	88.9	613.3	621.2	2531.2	372.1	93791.6	9218.1	16032.4	61946.4	31616	847	7.5	82.9	1151.9	4	2297.9	536.4	128.7
C1	QCext	11	4	Met	C8	C8_Met	112	24.3	1.3	17.8	261.6	3.1	91.6	96.7	683.9	738.4	2947.4	428.6	101553.7	10201.1	17411.8	69182	34002.2	995.5	8.2	89.2	1170	4.1	2753.4	514.2	137.9
C1	QCext	12	4	Met	C8	C8_Met	115	25.9	1.4	19.7	235.3	3.4	97.4	96	695.6	697.2	2744.5	392.5	97414.6	9699.4	16846.2	65484.2	32048.6	911.3	8.7	88	1247.1	4.1	2611	501.6	129.3
C1	QCinj	1	NA	Met	C8	C8_Met	6	27.2	8.2	40.9	258	5	93.1	116.8	700.9	998.1	2881.8	1125.1	105219.6	9820.9	18134.7	85340.1	32101.6	914.5	8.6	98.8	1711.3	9.7	2944.1	754.2	130
C1	QCinj	2	NA	Met	C8	C8_Met	19	25.8	6	35.7	259.5	3.9	92	111.2	733.9	993	3104.9	1117.4	107876.9	10178.2	18525.1	87406.1	32685.2	905.4	7.8	97.2	1805.2	8.9	2928.2	726.8	134.5
C1	QCinj	3	NA	Met	C8	C8_Met	32	26.5	5.8	34.3	258	3.3	93.3	110.6	719	1003.3	2921.7	1108.5	106752.4	9983.2	18322.6	86507.6	32540.9	914	8.1	93.9	1741.9	8	2960.1	708.3	131.7
C1	QCinj	4	NA	Met	C8	C8_Met	45	29	4.6	34.2	274.4	3.1	94.8	110.2	698.9	1026.6	3165.1	1103.8	106156.2	10140.6	18393.8	84863.1	32189.9	861.7	6.8	94.3	1798.2	8.5	2788.5	688.3	126.3
C1	QCinj	5	NA	Met	C8	C8_Met	58	29.8	4.5	33.6	273.8	3.2	91.5	109.8	708.9	980.1	2938.8	1125.7	108158.5	10423.1	18879.1	88300.7	32708	939	8.1	95.7	1748.1	7.8	3023.9	691.2	122
C1	QCinj	6	NA	Met	C8	C8_Met	71	26.7	3.8	32.7	251.7	3.2	88.7	112.1	759.8	1031.4	3005.2	1115.3	106403.5	10065.2	18582.4	85657.1	32312.8	879.4	7.9	95.1	1711.1	7.8	2820.9	686.8	119.1
C1	QCinj	7	NA	Met	C8	C8_Met	84	29.5	3.6	34.6	266.6	2.6	93.6	118.1	702.4	983	2918.7	1087.8	104356.7	9998.6	18110.6	84210	31004.7	916.7	8.4	92	1727.7	9.2	2895	743.5	127.7
C1	QCinj	8	NA	Met	C8	C8_Met	97	28.1	3.7	36.5	259.4	3.2	91.3	103	682.9	1021.8	2751.8	1187.8	108971.9	10384.1	19163.9	88368.6	32139.3	1023.7	7.7	102.7	1942.1	8.2	3007.8	705.8	110.5
C1	QCinj	9	NA	Met	C8	C8_Met	106	28.2	3.5	33	282.1	3.1	92.1	109.9	695.6	1040.1	2824.4	1193.3	109429.6	10446.9	19041.4	88496.4	32238.7	1019.8	7.4	94.3	1752.7	10	3194.6	714.8	115.4
C1	QCinj	10	NA	Met	C8	C8_Met	119	28.9	3.6	38	268.5	3.3	97.3	113.1	676.1	992.9	2678.1	1140.4	106370.4	9891.2	18492.8	85439.7	30580.2	1037.8	7.8	101.5	1981.6	8.6	2942.5	726.9	113.3
C1	Sample	1	1	Met	C8	C8_Met	8	24.2	7.4	31.3	270.8	5.8	104.5	108.1	782.1	964.7	3292.5	982.3	120492.9	11052.8	20261.8	87200.7	36142.5	1084.2	8.5	98.2	1383.4	6.3	3516.1	949.5	151.3
C1	Sample	2	1	Met	C8	C8_Met	9	24.4	11	50.1	347.8	6.2	126.4	148.5	751.6	1363.5	3849.2	1422.1	161902.6	13611.8	29185.2	140659.4	54901.9	977.9	8	103.3	1929.9	10.3	3808.1	680.5	132.8
C1	Sample	3	1	Met	C8	C8_Met	10	28.8	7.3	30.9	227.7	4.5	79.4	86.7	650.1	630.1	2543.1	906.4	105456	9807.1	18160.8	68689.6	30848.8	811.3	8.3	96.2	1021.8	5	2535.3	694.4	143.9
C1	Sample	4	1	Met	C8	C8_Met	11	23.7	9.3	56.7	340.7	5.5	102.1	115.5	616.3	1097.6	2960.7	1467.5	149226.4	12808.5	25187.4	110695.5	38987.7	1681	10.7	143.6	2652	12	5660.7	1398.3	183.4
C1	Sample	5	1	Met	C8	C8_Met	12	30.8	5.7	21.6	225.1	3.3	103.3	103.1	505.4	680.9	2141.3	343.5	112820.2	10595.6	21333.3	85014.1	30733.4	1064.4	7.5	133.3	2402.9	4.2	3009.7	822.9	129.3
C1	Sample	6	1	Met	C8	C8_Met	13	27.4	12.3	73.1	355.7	5.4	109.5	124.3	710.5	1112.4	3427.9	1516.8	124655.2	11046.7	22669.7	113043.9	42168.2	1659.4	12	201.6	3945	17.9	3971.5	1193.9	221.4
C1	Sample	7	1	Met	C8	C8_Met	14	34.3	10.2	47.5	254.2	4.6	111.5	138.5	839.2	900.2	3390.7	2358.5	115524.3	10859.9	23552.6	95223.2	43117.5	1277	9.3	118.7	1459.6	10.8	2669	527.8	140
C1	Sample	8	1	Met	C8	C8_Met	15	29	5.6	32.4	292.9	5.4	133.1	134.2	885.8	1422.5	4618.7	913.4	135118.9	14371.4	27206	108075.5	40852.6	1387.4	10.3	130.2	3002.2	5.8	3516.7	926.9	163.2
C1	Sample	9	1	Met	C8	C8_Met	16	31.7	5.3	29.5	321.7	5.1	179.7	123.6	789.2	1248.6	3240.4	983	134190.8	14697.4	28815.5	102256.6	44912.1	1450.7	9	125.1	2366	6.6	5217.3	1169.9	165.4
C1	Sample	10	1	Met	C8	C8_Met	17	18	4.6	26.4	213.3	4.4	102.3	123.3	505.5	938.2	1739.7	578.7	91710.4	9289.9	17278.4	71943.6	21238.7	932.7	8.6	111.2	2200.5	9.5	3286.4	701.4	111.8
C1	Sample	11	1	Met	C8	C8_Met	18	38.3	6.9	47	329.6	6.2	129.8	134.9	807.6	1142	3649.9	1123.4	127846.9	12938	24216.8	101004.7	38339.8	1304.9	10.6	111.4	2240.4	5.3	3445.6	865.8	145.7
C1	Sample	12	1	Met	C8	C8_Met	20	49.7	6	37.1	388.7	5	123.3	129.7	974.3	1082.2	3979.9	717.6	129380.2	11783.7	22644.4	100283.7	47954.8	1403.9	8.8	150	2751.7	6.7	4734.3	1116.8	204.2
C1	Sample	13	1	Met	C8	C8_Met	21	41.6	6.2	62.7	410.8	7.1	135.4	145.5	1010	1228.6	4105.5	1375.7	121195.8	11513.1	22004	100780.2	43740.8	1136.1	9.4	90.7	1851.8	6.1	3576.5	1025.4	167.2
C1	Sample	14	1	Met	C8	C8_Met	22	17.6	5.4	35.9	249.6	4.2	62.7	110.5	738.9	1110.9	3505.5	825.3	113888.8	8203.9	15205.3	107117.2	43756.1	1495.9	9.3	93	2808.5	5.8	3052.1	1055.1	228.4
C1	Sample	15	1	Met	C8	C8_Met	23	22.6	5.1	34.7	244.6	4.3	74	113.6	625.5	1141.1	2582	601.8	113187.1	10571.5	19147.2	102436.1	30368.7	1182.6	9.8	87.8	2359.3	4.4	3214.9	808.4	97
C1	Sample	16	1	Met	C8	C8_Met	24	18.1	6.2	36.4	259.2	4.1	102.5	114.3	747.3	997.4	2622.7	1189.4	99006.9	12521.5	21202.7	84129.4	29734.6	941	7.6	77.6	1456.6	5.1	2645.4	667.6	105.4
C1	Sample	17	1	Met	C8	C8_Met	25	19.7	4.9	32.2	293.5	3.3	73.7	113.3	988.9	1041.6	4161.1	718.8	108109.6	7932.8	15595.5	79462.5	32595.5	1252.5	8.7	110.3	2594.9	8.5	5073.7	1312.4	159.4
C1	Sample	18	1	Met	C8	C8_Met	26	24.3	6.5	59.8	278	3.7	96	90.6	583.5	735.7	2624.5	1046.7	110852.3	11203.8	21291.5	88360.2	37723.6	776.1	6.4	78.8	1335.3	4	2760.4	737.4	119.7
C1	Sample	19	1	Met	C8	C8_Met	27	19.4	3.4	37.4	250.9	3	68.8	80	492.2	744.1	2206.7	728.5	87793.3	8952.9	17771.5	75459.3	28277.3	1021.6	6.7	95.9	2426.1	3.5	3253.5	953.1	151.4
C1	Sample	20	1	Met	C8	C8_Met	28	16.5	4.6	32.7	194.4	2.3	48.9	69.7	497.1	907.3	2714	1383.8	118349.6	9374.6	19232.7	108157.8	37867.5	1074.6	7.6	82.5	1558.2	5.5	2548.3	451.6	94.6
C1	Sample	21	1	Met	C8	C8_Met	29	16.6	4.4	32.6	222.3	4.1	106.6	127.1	680	990.4	2630.2	648.7	99762.7	9188.6	16573.1	72083.6	22774.4	865.4	6.4	71.4	1520.7	5.6	3205.5	1001.4	130.3
C1	Sample	22	1	Met	C8	C8_Met	30	29.6	5.9	72.1	449.3	6.4	161.9	155.5	1088	1371.1	4565.5	1405.9	127585.7	14303	26595.3	116738	51641.8	1631.8	14.2	240.4	3683.8	8.4	3871.2	1212.9	276.7
C1	Sample	23	2	Met	C8	C8_Met	31	21.3	3.7	29.7	207.7	3.3	107	121.7	585.9	823.1	2631.9	761.6	96691.3	9755.5	18450.3	72319.3	30757.4	920.9	8.8	122.5	1470.3	3.1	2430	689.1	152.5
C1	Sample	24	2	Met	C8	C8_Met	33	15.9	5.3	30.9	201.3	2.5	82.7	108.7	713.1	738.4	3190.9	1321.5	101910.5	10949.5	21899.8	79459.6	34797.1	609.5	6.3	93.7	1098.2	7.4	2024.2	341.3	96.2
C1	Sample	25	2	Met	C8	C8_Met	34	20.7	3.3	22.6	238.4	3.6	109.7	117.5	789	1095.4	3457	673.1	95099.4	9292.9	16802.7	72871.4	30792.9	768.7	6.7	82.5	1672.3	5.9	4213.5	957.3	163.6
C1	Sample	26	2	Met	C8	C8_Met	35	29.2	5.9	46.3	350.8	5.1	104.5	114.3	990.5	1279.6	4426.2	1672.8	125694.5	11557	20881.2	104539.3	43355.1	1441.6	11.1	92.6	1647.7	7.3	3547.2	845.1	151.7
C1	Sample	27	2	Met	C8	C8_Met	36	29.6	8.1	45.6	247.9	3.5	88.1	102.2	691.7	865	2985	2035.5	97925.1	12890.8	18847.9	82862.4	29237.4	844.5	6.3	90.3	1299.5	14.5	2925.8	643.6	119.3
C1	Sample	28	2	Met	C8	C8_Met	37	31.2	3.6	34.3	272.6	3.4	91	115.9	816.6	857.4	3414.7	826.8	100801.8	8976.9	18862.1	71664.5	32283.8	800	7.6	90.3	1044.3	3.9	2515.6	585.3	118.4
C1	Sample	29	2	Met	C8	C8_Met	38	35.4	7.1	32.6	336.3	2.7	118.8	136.6	683.3	970.9	2698.6	1240.2	123247.4	12865.1	22787.1	90937.3	31318	1152.8	6.3	123	1860.1	9.6	3031.6	729.2	141.3
C1	Sample	30	2	Met	C8	C8_Met	39	23.7	4.8	30.6	245.4	2.8	77.8	106	710.1	1104.5	3538.7	966.6	122409.6	9798.7	19278	108870.7	40149	1416.1	11	148.6	2637.7	6	3598.1	783.7	124.2
C1	Sample	31	2	Met	C8	C8_Met	40	32.9	3.6	22.4	189.1	2.4	44.2	69.9	609.8	825.5	2512.1	827.5	76943.8	5560	12504.8	67763.3	25690.6	649.6	5.2	47.5	1202.7	6.7	2128.1	599.1	122.6
C1	Sample	32	2	Met	C8	C8_Met	41	27.3	7.2	27.4	237.3	2.1	44	74.5	469.5	810.1	2343.5	1534.7	105119.1	9646.4	14023.6	96998.6	32204.5	1079	6.5	79.6	2169.8	18.4	2687.1	812.6	153.9
C1	Sample	33	2	Met	C8	C8_Met	42	16.6	3	30.9	244.1	2.5	75.4	115.6	809.5	1129.6	2920.1	765.7	87587.9	6676.8	13018.3	70104.4	24395	961.5	6.3	64.5	1461.9	5.3	2380.4	577.6	108.5
C1	Sample	34	2	Met	C8	C8_Met	43	37.5	5.2	38.5	342.6	3.7	94.4	167.3	1013.6	1194.3	4050.9	817.7	104965.1	8223.5	15191.4	77805.5	33785.4	1114.1	7	79.3	1935.7	7.6	2677.9	704.9	119.8
C1	Sample	35	2	Met	C8	C8_Met	44	24.2	3.6	28.1	252.8	3.2	85.3	111.1	657.2	1088.4	3296.9	930.1	125092.4	10187.4	22975	95009.9	38306.9	1319.6	11.5	128.4	2817.5	9	3656.9	1029.3	211
C1	Sample	36	2	Met	C8	C8_Met	46	38.9	4.9	39.6	402.5	5.2	172.4	153.5	773.7	1157.4	2664	1206.5	123844.2	13023.4	22277.4	87364.9	30948.5	2392.9	11.8	141.4	3254.2	9.9	3073.1	595.7	139.6
C1	Sample	37	2	Met	C8	C8_Met	47	27	4.6	37.3	209.1	2.5	91.4	126.2	806.4	876.6	4090.3	1073.1	103267.3	9207.6	18438.1	94907.9	46658.4	873.6	7	79.7	1285.5	5.7	2380.5	419.2	109.4
C1	Sample	38	2	Met	C8	C8_Met	48	25.8	6.4	52.7	280.7	3.3	112.5	168.5	778.6	1298.4	2934.8	1075.9	107417.1	9420.6	21179.8	98290.1	34542.6	1092.3	7.4	89.2	1902.4	7.8	2562.5	631.4	126.4
C1	Sample	39	2	Met	C8	C8_Met	49	22.2	3.2	33.1	296.2	2.9	88.5	100	937.5	1083.8	5784.6	945.3	122299.7	11214.2	19959.7	95774.7	47927.5	1174.1	8.1	82.2	1695.1	5.5	3195	686.7	194.5
C1	Sample	40	2	Met	C8	C8_Met	50	26.4	4.8	53.5	312	2.8	123.9	139.6	978.5	1136.1	4151.5	1706.3	124622.8	12570.1	26643.3	93317.8	35965.7	1262.5	7.7	157.5	2093.6	6.4	2795.3	569.8	133.1
C1	Sample	41	2	Met	C8	C8_Met	51	37.8	3.9	28.4	355.4	3.3	136.7	180.3	968.8	1259.6	3227.3	924.5	103741.5	9707.9	18318.9	82112.6	33516.3	908.8	6.8	96.1	1878.3	10.1	3700.9	987.8	165.4
C1	Sample	42	2	Met	C8	C8_Met	52	29.6	5	36.4	286	3	79.8	96.3	594.2	1053.1	3032.5	1123.6	128124.8	11334.6	24234.7	104220.3	40793.9	1229.4	9.9	129.1	2763.2	9.5	4639.1	1180.9	187.7
C1	Sample	43	2	Met	C8	C8_Met	53	38.7	10.5	58.4	422.9	3.2	135.6	230.1	1596.1	1443	6636.6	1787.7	119800.2	10430.2	19771.4	86756.7	46085.2	1663.6	8.1	128.3	1666.4	20.5	4157.3	924.4	186.5
C1	Sample	44	2	Met	C8	C8_Met	54	24.9	4	27.8	241	3	87.4	89.4	708.3	1014	3097.6	955.8	101930.9	8392.6	16055.5	82732.2	32760.3	1042.5	6.8	99	2071.8	14.6	3286.3	815.4	123.4
C1	Sample	45	2	Met	C8	C8_Met	55	28.9	4.4	35.1	283.8	4	136.4	100.2	431	758.4	1762.4	844.7	118432.3	13565.2	25839.5	95225	34190	1276.1	9	106.9	1882.9	11.3	3811.3	1055.8	132
C1	Sample	46	3	Met	C8	C8_Met	56	25.4	4.1	37.5	368.9	4.2	150.5	191.2	948.8	1073.8	3444	770.6	118560.1	11580.4	21370.9	84520.4	36315.5	864.2	8.6	102.1	1434.3	5.5	2238.6	659.4	126.4
C1	Sample	47	3	Met	C8	C8_Met	57	23.7	5.5	41.3	240.1	2	76.7	120.2	717.5	978.8	2747.1	1191	104117.4	10194.5	18990	89595.4	31492.8	791.4	6.6	116	1648.1	11.7	3047	709.5	119.9
C1	Sample	48	3	Met	C8	C8_Met	59	18.9	2.9	37.2	316.4	5.7	155.8	137.6	713.1	1194.2	3210.4	974	126571.3	12142	24391	98810.9	37727.8	1103.3	7.5	81.4	1914.8	5.6	3263.6	882.4	145.8
C1	Sample	49	3	Met	C8	C8_Met	60	30	2.7	34.4	241.1	3.6	101.3	114.2	758.6	984.3	3837.3	1141	113371.7	11188.3	17998.4	86645.3	38511.1	1170.8	6.7	79.3	1192.4	4.2	2434.3	495.9	105
C1	Sample	50	3	Met	C8	C8_Met	61	20.5	1.9	18.9	235.2	2.2	57.5	86.5	634.9	924	3074.2	637.7	121485.5	9565.9	18214.4	100679.9	41281.6	1140.4	6.7	65.2	1715.8	5.9	3833.6	1050.5	160.7
C1	Sample	51	3	Met	C8	C8_Met	62	27.1	4.8	41.1	344.4	5.1	169.3	154.3	717.8	1250.7	2826.2	1175.8	131667.3	14443.1	24639.9	104453.8	38646.2	1450.7	9.1	114.4	2860.2	12.1	4620.8	1065.4	158.2
C1	Sample	52	3	Met	C8	C8_Met	63	18.4	4.6	31.7	187.5	2.2	63.6	109.7	718	1016.1	2614.5	1017.1	96734.5	9836.1	17756.5	81117	26458.3	733.7	8.1	91.9	1682	9.8	2844.4	641.9	107.2
C1	Sample	53	3	Met	C8	C8_Met	64	19.4	2.9	38	274.3	3.3	101.4	146.2	842.1	1264.7	2937.3	799	104807.9	8735.2	19259.2	88026.1	34367	872.8	6.7	83.1	1852.3	4	2186.6	650	121.3
C1	Sample	54	3	Met	C8	C8_Met	65	30.2	4.4	37.2	244.6	2.3	63.4	110.8	581.6	1104.1	2365	1137.9	97707.6	6902.2	15842.4	83043.7	22296.7	860.3	5	62.7	1868.1	9.7	2786.8	804.3	137.5
C1	Sample	55	3	Met	C8	C8_Met	66	38.6	2.8	36.7	320.2	4.7	114	112.5	656	1011.8	2663.2	803.8	107900	10504.8	19454.8	79634.6	30387.7	805.3	7.5	92.1	1834	6.3	3715.2	1181.6	197.7
C1	Sample	56	3	Met	C8	C8_Met	67	15.1	1.5	19.6	212.8	2.9	73.1	90	540.5	978.2	1820.9	482.4	88611.6	7269.1	13758.9	60890.9	17149.4	740.1	6.7	65.5	1668.9	4.5	2312.4	694	109.2
C1	Sample	57	3	Met	C8	C8_Met	68	51.4	5.1	74.2	412	12.3	162	142.4	892.9	1305.6	4477.4	1182.5	132219.3	13670.7	23762.4	98066.9	40996.6	1743.3	9.8	137.9	3532.8	7.1	5836.7	1638.4	194.8
C1	Sample	58	3	Met	C8	C8_Met	69	25	2	21.9	218.1	2.6	108.4	138.5	871	859.9	3782	815.6	100660.7	12620.6	22465	77229.1	36879.3	808.4	6.2	95.5	1183.2	6.2	2506.2	798.2	201.5
C1	Sample	59	3	Met	C8	C8_Met	70	31.1	2.4	41.9	346.5	4.9	181.1	188.4	1209.1	1333.6	4279.5	1107.1	131622.5	12733.7	27812	101030.7	46781.8	1193.1	9.1	140.7	2483.7	8.2	4737.9	1164.2	170.1
C1	Sample	60	3	Met	C8	C8_Met	72	34	9.4	53.8	325.5	2.4	88.5	106.4	812.3	905.9	4272.2	1963.6	125021	11480.9	24335.5	102628.2	53899.9	1382.9	8.6	127.9	1442.5	11.6	3672.4	721.5	202.6
C1	Sample	61	3	Met	C8	C8_Met	73	18	1.2	21	200.8	2.5	71.7	79.9	507.2	833.5	2063.4	684.7	84902	7341.3	16201	63147.8	20315.2	756.4	7.5	74.4	1517.5	4.6	2353.6	608.4	114.2
C1	Sample	62	3	Met	C8	C8_Met	74	27	1.9	28.7	273.1	3	65.5	112.3	851	958.9	3338.7	638	101122	8051	15848.3	69226.3	29647.8	894	8.6	85.5	1590.4	3.2	2465.6	754.3	157.7
C1	Sample	63	3	Met	C8	C8_Met	75	23.3	2.5	38.9	290	3.9	139.7	143.1	696.4	1107.3	2810.3	947.3	124548.4	11288.9	27496.6	96222.7	35905.4	1282.2	9.3	122.1	2059.6	6	3942.9	792.3	109.2
C1	Sample	64	3	Met	C8	C8_Met	76	23.1	2.4	32.6	245.7	1.6	87.3	143.8	843.4	1236.5	3711	926.1	121544.4	10577.8	19036.2	107629.7	32321.7	1015.4	8.6	163.5	2455.2	6.1	2962.9	640.4	99.3
C1	Sample	65	3	Met	C8	C8_Met	77	14.3	1.5	18.1	144.4	2.2	89.7	121.5	407	545.6	1132.7	377.3	63144.1	6525.1	12964.3	48126.9	16299.4	402.1	4.6	75.1	884.9	2.7	1538.8	412.6	78.6
C1	Sample	66	3	Met	C8	C8_Met	78	22.3	2.2	31	324.1	3.6	113.9	140.3	626.4	1022.3	1926.2	923	138327.4	11861.2	23238.9	106423.1	37911.6	1552.1	9.1	134.8	2098.9	4.8	4341.1	1019.3	102.3
C1	Sample	67	3	Met	C8	C8_Met	79	25.4	3.2	29.5	212.4	2.8	53.5	110.9	642.8	1060.5	2987.8	1313.1	114864.2	9297.2	18189.3	102806.4	33158.9	1127.5	10.2	101.7	1993.4	6.4	3025.5	817.1	137.7
C1	Sample	68	3	Met	C8	C8_Met	80	27.2	2.9	34.9	277.6	2.4	92.6	145.3	882.9	999.1	4373	1051.3	121657.1	10493.7	19378.3	102797.6	39735	1145.5	9.2	181.3	2346.7	6.9	2737.7	614.5	125.9
C1	Sample	69	4	Met	C8	C8_Met	82	19.7	1.3	24.6	260.3	3.9	136.1	152.1	970.1	1433.2	3103.1	720	96008.1	12846.1	20507.9	83709.5	27975.4	1003.7	7.7	97	1980.7	4.3	3304.3	773	135.2
C1	Sample	70	4	Met	C8	C8_Met	83	28.1	2.5	35.4	300.3	4.3	133.6	169.5	866	1173.2	3770.7	847.9	119766.9	12668	24406.2	90935.9	33159.4	1097.2	8.9	120.7	2209.5	4	3421.1	878.7	157
C1	Sample	71	4	Met	C8	C8_Met	85	13.9	2.3	20	193.3	2.1	64.8	128.3	727.6	1013.2	2553	479.3	76967.1	6273.6	10739.6	64288.4	17453	709.5	5.9	57.9	1955.8	11	2697.9	839.6	108.6
C1	Sample	72	4	Met	C8	C8_Met	86	19.2	2.5	23.8	210.9	2.5	86.4	97.6	583.9	918.1	2041.2	908.3	85431.8	9007.4	16006.4	59620.7	17572.1	564.5	6.2	64.8	1120.5	8.1	1953.8	364.7	93.6
C1	Sample	73	4	Met	C8	C8_Met	87	14.7	2.7	34.3	251.3	2.2	75.8	81.9	627	1007.3	2317.7	1128	100635.5	9154.4	15484.2	75151	26616.5	1175	7.3	80.8	2110.6	10.8	3755.9	951.1	158.4
C1	Sample	74	4	Met	C8	C8_Met	88	18	2.2	23.3	213.1	2.1	43	77.8	529.9	811.7	2192.6	757.3	79771.5	5796.1	10141.2	72501.3	24825.1	692	7	45.7	1046.4	8.7	2448.7	743	116.6
C1	Sample	75	4	Met	C8	C8_Met	89	20.5	1.6	20.9	230.2	2.5	70.6	104.7	1195.8	900.7	5010.2	852.3	115232.9	11613.7	18187.8	85574.7	34632.5	995.6	7.8	71.4	1940.8	4.7	2781.7	798.7	176.6
C1	Sample	76	4	Met	C8	C8_Met	90	28.9	4.1	41.8	246.7	6.8	127.7	136.7	765.2	882.3	2615.7	620.6	83132.9	10341.9	17929.3	63339.1	22363.1	844.1	8.4	115.2	2057.8	7.6	3184.7	833.8	149.5
C1	Sample	77	4	Met	C8	C8_Met	91	18	1.1	19.8	158.1	2.4	53.2	81.3	439	573.2	1617.5	469.1	64955.6	5522.9	11723.3	50664.8	16608.9	484	5.7	51.8	1118.3	3.7	1928.6	539.5	92.9
C1	Sample	78	4	Met	C8	C8_Met	92	21.7	2.3	22.4	248.8	3.5	103.5	115.6	650.6	1040.4	3087.6	653.9	98061.2	9181.9	17914.6	79105.1	27676	627.1	5.9	74.4	1617.3	6.4	2953.2	870.6	161.6
C1	Sample	79	4	Met	C8	C8_Met	93	30.1	1.6	33.5	314.8	4.1	134	103.2	744	984.6	3896.8	1409.3	150754.8	15756.8	31918.7	100030.8	46995.1	1878.3	11	165.2	2308	5.9	4660.4	979.7	145.6
C1	Sample	80	4	Met	C8	C8_Met	94	17.3	0.8	22.7	213	3.7	73.2	96.7	637.1	1011	2312.8	345.3	90689.8	8561.1	13772.2	83979.9	27910.1	859.1	7.3	49.4	1381.5	2.6	3077.9	795.2	92.1
C1	Sample	81	4	Met	C8	C8_Met	95	24.1	6.6	49.1	273.1	3.5	92.7	94.9	713.6	917.4	3209.7	2315.8	117163.8	12060.4	23691.6	79469.8	35784.9	1321.9	8.9	140.6	1624.3	12.7	3502.2	776	195.7
C1	Sample	82	4	Met	C8	C8_Met	96	26.2	1.5	22.3	229.2	2.4	77.3	78.7	462.4	751.8	1901.3	508.1	95398.1	9629.6	17088.5	76080.8	28146.9	999.3	7.4	104.4	2321.4	4.3	3037.2	771.3	123.8
C1	Sample	83	4	Met	C8	C8_Met	98	28.5	1.9	28.9	269.1	3.5	120.3	103.8	607.5	1035.8	2990.6	916.4	109997.7	11610	22658.7	86940.9	31712	1181.4	9.3	107.5	1797.1	10.2	4682.4	1283.3	165.4
C1	Sample	84	4	Met	C8	C8_Met	99	13.8	1.6	23.6	187.3	2.6	61.3	85.4	360.7	733.2	1571.2	616.3	90808.8	7093.7	13999.1	79524.8	26679.3	1052.2	6.7	78	2417.4	7.5	2667.4	692.8	103.4
C1	Sample	85	4	Met	C8	C8_Met	100	21.3	1.4	23.5	242.3	2.7	69.5	90.3	634.5	862.7	2444.2	456.4	99169.7	7873.6	15545.3	82000.7	33270.4	1264.1	7.7	87.6	2403.7	3.4	2662.3	765	141.3
C1	Sample	86	4	Met	C8	C8_Met	101	18.9	1.8	24.3	200.6	2.5	61.4	77.6	520.2	728.7	1879.1	838.5	111734.6	10870.7	19872.2	88300.4	27659.5	1228.2	9	106.3	2484.8	6.2	3823.4	931.5	144.7
C1	Sample	87	4	Met	C8	C8_Met	102	31	5.3	42.9	314.5	3.9	127.6	129.9	814.5	1143.9	4044.7	1549.6	120721.9	9879.7	19680.9	84547.6	40661.7	768.1	6.8	84.6	1304	14.5	2686.8	740.2	149.2
C1	Sample	88	4	Met	C8	C8_Met	103	28.6	2.9	35.9	351.2	3.2	112.6	135.3	979.9	1214.3	3740.4	786.1	118371.9	10094.5	18660.1	79042.7	32717	1467.5	7.7	93.9	2059.3	5.5	3290.5	806.3	129.2
C1	Sample	89	4	Met	C8	C8_Met	104	34.7	2	26.4	231.2	2.3	84.3	91.3	683.3	799.5	3388.4	661.5	106950.1	10723.3	19384.6	80858	37547.7	1207.3	12.5	248.9	2270.8	5.3	3113	841.1	145.7
C1	Sample	90	4	Met	C8	C8_Met	105	22.8	2	29.1	260.4	2.1	61.6	92.2	794.4	896.9	3751	1355.8	97565.2	7681.1	16680.9	82015	36893.9	1141.7	6.9	84.8	2550.3	8.4	3454.4	947.8	143.1
C2	QCinj	1		Met	C18	C18_Met	6	24.1	2.2	22.7	267.3	6.1	188.8	270.5	735.1	1025.8	2483	99	67521	1732	18600	50585	17925	670.6	2.2	94.9	667.1	4.8	3070.8	930.8	172.2
C2	QCinj	2		Met	C18	C18_Met	19	25.8	2.9	22.4	262	7.2	184.7	322.1	803.6	1085.9	2581.8	91	65116	1714	19784	52085	18454	701.4	2.3	99.3	858.9	4.3	2966.1	942.6	205.5
C2	QCinj	3		Met	C18	C18_Met	32	25.2	2.1	24.1	270.4	6.7	193.4	303.4	780.6	1041	2503.1	93	64030	1661	19764	50532	18070	652.4	2.4	89.1	738.2	4.3	3319.4	974.3	203.9
C2	QCinj	4		Met	C18	C18_Met	43	26.3	2.1	22.4	249.3	6.1	179.2	294.8	779.3	1087	2498	98	64355	1621	20286	52768	18552	694	2.3	95.7	745.7	5.4	3162.8	933.4	222.1
C2	QCinj	5		Met	C18	C18_Met	58	22.7	2.2	23.2	261.6	5.9	172.5	270	787.2	1070	2537.2	87	60812	1598	18407	47923	17234	634.4	2.1	89.4	690.4	4.6	2633.1	857.3	198.9
C2	Sample	1	1	Met	C18	C18_Met	7	18	2.6	18.4	195.7	4.5	108.7	145.5	597.4	715.2	2316.3	180	53898	1610	14528	37798	17110	472.5	2.1	55.9	390.2	9.9	2774	722.4	150.4
C2	Sample	2	1	Met	C18	C18_Met	8	11	0.1	4	117.9	2.4	75.5	53.8	276.1	494.2	872.2	19	43033	1046	12954	28100	6474	305.4	1.6	35	262.2	1.2	1724.3	446.1	70.5
C2	Sample	3	1	Met	C18	C18_Met	9	28.3	3	30.7	257.8	6.4	135.1	262.6	838.3	1164.7	2979.6	146	79304	1942	20512	68737	29323	761.1	2.4	96.2	971.1	6.4	3355.1	1106.3	269.1
C2	Sample	4	1	Met	C18	C18_Met	10	27.8	4.1	27.3	202.7	3.6	145.2	354.4	1000.8	788.2	3144.5	160	54213	1106	14632	33493	19855	739.3	2.1	79.9	631.8	7.4	2269.9	705.1	260.4
C2	Sample	5	1	Met	C18	C18_Met	12	14.6	0.5	6.5	208.9	6	206.7	154.9	525.7	915.2	1369.6	19	50756	1653	22445	41013	9928	701.3	2.3	97.5	991.5	0.6	2541.8	812.8	134.4
C2	Sample	6	1	Met	C18	C18_Met	11	22.8	1.7	20.3	194.8	3.2	114	263.9	726.9	838.1	2696.7	67	55324	1138	15804	42763	19296	671.6	2.5	96.8	996.9	3.7	2416.2	864.3	220.4
C2	Sample	7	1	Met	C18	C18_Met	14	21.2	2.6	22.4	196.1	5.1	117.5	239.6	687	662.2	1961.2	143	50958	1091	13744	35294	14525	578.5	1.6	61.6	565.1	7.5	2333.8	850.8	187
C2	Sample	8	1	Met	C18	C18_Met	15	14.8	0.4	8.4	199.4	4.8	159.1	126.8	374.4	762	980.6	28	51574	1427	17439	40574	7239	550.9	2.2	59.1	547.1	1.1	2460.3	864.2	89.6
C2	Sample	9	1	Met	C18	C18_Met	13	13.5	1.4	14.9	220.9	3.6	106.7	245.5	651.8	950	2110.2	83	58203	1237	14438	47180	15471	615.3	2.5	71.5	765.1	2.4	2491.2	793.6	152
C2	Sample	10	1	Met	C18	C18_Met	17	36.2	1.2	20.7	226.4	7.2	190	346.2	872.1	1232.8	2717.9	44	62226	1835	21425	56546	20205	475.3	2.4	72.5	678.7	1.7	1909.6	598.9	172.2
C2	Sample	11	1	Met	C18	C18_Met	18	30.3	0.6	15.6	357	11.2	447.5	425.5	929.9	1693.3	2166.9	29	81310	2963	43467	83046	19256	682.6	2.5	124.6	1089.9	1.5	3323.6	1009.1	178.8
C2	Sample	12	1	Met	C18	C18_Met	16	43.6	3.4	35.2	338.3	6.5	172.1	423	1481	1291.4	4931.3	92	71565	1271	17260	58275	32443	661.4	1.8	64.7	693.9	3	2306.8	822	281.8
C2	Sample	13	1	Met	C18	C18_Met	20	15.6	1.9	16.3	184.9	4.2	108.8	212.5	826.2	824.4	2575.4	98	71780	1477	18856	59742	30171	892.6	2.5	83.8	662.1	5.3	3319.4	786.3	210.6
C2	Sample	14	1	Met	C18	C18_Met	21	15.1	0.5	7	209.1	4.3	172.9	146.6	527.6	1054.8	1828.1	27	59264	1740	22788	56761	13843	592	2.2	71.9	555.3	2.3	2421.9	584.3	124.3
C2	Sample	15	1	Met	C18	C18_Met	22	19.7	6.4	28	224.9	3.3	103.7	223.7	727.1	765.3	2703.3	337	70734	1059	15026	59175	29921	909.4	2.7	78	782.2	16.4	2626.7	720.3	180.8
C2	Sample	16	1	Met	C18	C18_Met	25	29	2.6	24.1	218.4	4.3	81.5	185.4	650	702.8	2333.9	153	62216	1228	13825	37859	15985	653	2.1	92.9	690.6	8.9	3319.9	1084.4	197.9
C2	Sample	17	1	Met	C18	C18_Met	23	21.1	0.5	9.7	207.3	3.5	108.3	152.7	458.3	567.6	1369.6	26	60235	1109	19379	39488	11045	589.8	1.8	100.6	650.9	0.3	3141.3	993	157.3
C2	Sample	18	1	Met	C18	C18_Met	24	28.8	1.8	22.1	219.5	5.9	93.8	150.6	475.1	638.9	1475.3	82	61745	1181	14278	42026	13410	693.2	1.9	99.4	643.6	5.8	3559.9	1079	185
C2	Sample	19	1	Met	C18	C18_Met	26	21.4	2.6	29.6	227.5	5.4	151.6	260.1	698.6	852.2	2224.8	169	66015	1453	20776	53753	24432	653.7	2.4	86	726.6	9	3281.1	912	158.8
C2	Sample	20	1	Met	C18	C18_Met	28	19.5	0.4	9.5	247.5	6.1	217.3	171.9	433.2	862.3	1078.6	26	67780	2182	29410	57047	11432	649.9	3	129.2	763.1	0.7	3468.1	1006.6	99.6
C2	Sample	21	1	Met	C18	C18_Met	27	22.4	2	24.8	207.2	4.8	120.1	281.3	649.8	868	2167.7	104	66941	1453	19719	62657	24551	687.5	2.8	105.7	981.4	4.1	3740.1	1180	189.1
C2	Sample	22	1	Met	C18	C18_Met	29	54.1	1	19.4	254.5	6.4	179.1	450.4	1332.1	1279.5	3848.3	39	52465	1155	15029	41120	18867	555	2.4	92	675.3	2	2397.8	779.9	234.4
C2	Sample	23	1	Met	C18	C18_Met	30	40.3	0.7	14.3	292.8	6.1	188.2	348.9	1174.5	1199.6	3921.9	19	68444	1428	20063	55334	28075	903.5	2.1	123.3	1034.7	1.1	4723.2	1457	345.3
C2	Sample	24	1	Met	C18	C18_Met	31	42	2.3	33.6	297.9	6.7	211.9	532.8	1315.8	1514.4	4151	96	61149	1429	17897	59151	28274	834.9	3.5	111.2	1036.9	5.7	3683.8	1200.7	323.8
C2	Sample	25	1	Met	C18	C18_Met	34	40.2	8.6	62.9	385.6	7.1	296.6	531.2	1371.6	1596.5	4038.1	258	67757	1230	21774	58573	28764	954.2	2.4	90.6	901.2	11.9	3385.9	1018.6	300.9
C2	Sample	26	1	Met	C18	C18_Met	35	21	0.5	10.1	313.5	5.9	274.4	214.7	826.9	1314.9	2003	17	62431	1443	25720	53276	15344	645.3	1.9	85.5	709.5	0.4	3948.8	915.7	136.3
C2	Sample	27	1	Met	C18	C18_Met	33	32.2	3.4	28.8	311.7	4	176.5	357.5	960.9	1201	2978.5	134	63846	1058	15982	53826	25030	723.4	2	66.4	807.7	6.6	3259.3	1072.9	264.2
C2	Sample	28	2	Met	C18	C18_Met	36	18.7	2.6	24.8	219	5.2	138.6	233	660.3	968.2	1918.1	157	62325	1270	16767	58442	19109	443.2	1.6	59.6	470.4	6.8	2749.9	761.6	201.7
C2	Sample	29	2	Met	C18	C18_Met	37	17.4	0.7	10.7	233.1	5.3	167.5	214.8	744.4	1069.7	2566.8	33	69475	1817	24733	57838	21774	554.9	1.8	68.7	510.2	1.5	2934.8	989.6	216.1
C2	Sample	30	2	Met	C18	C18_Met	38	18.7	0.8	10	235	5.2	165.2	192.7	750.2	1051.6	2513.5	33	64913	1580	21692	52415	18015	466.1	1.9	68.5	459.6	1.1	3045.4	918.5	186.9
C2	Sample	31	2	Met	C18	C18_Met	39	31.3	1.6	25	341	7.5	283.8	502.3	1128.9	1214.4	3319.5	68	71851	1573	24065	50436	21763	710.7	2	114.8	729.5	5.7	2360.5	740.5	220.2
C2	Sample	32	2	Met	C18	C18_Met	40	19.9	0.6	13.7	308.6	6.3	286.7	370.5	884.9	1290.9	2423.4	28	70438	1716	27986	56264	17124	582.1	2.5	109.8	855.3	0.8	2622.1	794.8	184.9
C2	Sample	33	2	Met	C18	C18_Met	41	20.1	1.7	21.4	274.1	4.8	192.7	350.3	819.4	974.7	2725.3	80	66008	1254	19466	43889	17465	577.8	2	90.9	669.5	4.4	1872.1	567.4	158.5
C2	Sample	34	2	Met	C18	C18_Met	44	28.5	2.5	28.6	291.2	10.2	221	415	855.4	1088.5	2808.4	158	74556	2102	23786	57932	22128	763	2.9	101.7	1039	10.7	3487.9	1106.8	353.4
C2	Sample	35	2	Met	C18	C18_Met	45	23.7	0.9	13.8	227.3	6.1	181.3	264.1	672.2	955.6	2233.3	37	63640	1704	21336	49206	13972	536.9	1.9	73.1	699.7	1.7	3200.9	913.2	196.3
C2	Sample	36	2	Met	C18	C18_Met	42	27.2	4.1	29.6	249.4	5.8	131.9	325.9	776.9	862.1	2595.1	135	72991	1573	21046	50625	18859	704.1	2.5	92.1	831.2	6.4	2950.2	933.8	258.6
C2	Sample	37	2	Met	C18	C18_Met	47	39	3.6	44.3	345.7	8.2	192.7	457.2	1154.7	1038.4	5015.6	187	73007	1691	17736	45687	32204	741.3	3.9	128.1	859.3	7.9	3134	1015.6	466.9
C2	Sample	38	2	Met	C18	C18_Met	46	27.5	1.1	17.4	284.8	5.6	182.3	316.5	817	1010.4	3278	42	61789	1511	19297	46242	19843	645.6	1.8	109.8	844.6	1.4	3261	979	270.4
C2	Sample	39	2	Met	C18	C18_Met	48	45.7	2	33.2	361.7	7.3	178.6	387	1005.5	1281.5	4322.8	99	79290	1909	21881	63659	33723	1043.6	4	154	1471.4	6.2	4389.3	1321.2	441.4
C2	Sample	40	2	Met	C18	C18_Met	49	30.7	1.8	29.8	299.8	8.2	215.2	371.8	883.2	1328.5	2720	56	63384	1746	16618	53561	18498	638.5	2.6	78.5	756.9	4.9	3075.7	952.6	224.5
C2	Sample	41	2	Met	C18	C18_Met	50	23.5	0.7	10.2	261.6	7.5	227.1	207.5	544.7	1163.3	1589.8	24	61911	2104	21298	50210	10052	606.7	2.7	110	612.6	1.5	2793	880.3	125
C2	Sample	42	2	Met	C18	C18_Met	51	22.3	1.2	20	267.1	6.1	156.6	246	706	1105.3	2412.8	73	66252	1498	17096	51394	16107	656.6	2.8	97.4	812.9	2.5	2853.6	1088.6	187.5
C2	Sample	43	2	Met	C18	C18_Met	52	27.1	4	38.6	327.2	5.1	254.2	482.1	1040	1296.3	3324.1	179	67781	1390	21993	66112	30267	548.1	1.5	69.2	587.3	3.8	2824.4	895.5	256.5
C2	Sample	44	2	Met	C18	C18_Met	54	20.4	0.6	18.2	322.2	9.8	410.4	395.5	834.9	1472.2	2043.7	36	65403	2079	31633	64730	16072	523.8	2.1	83.4	630.2	1	2754.2	827.5	168
C2	Sample	45	2	Met	C18	C18_Met	53	25.7	2.2	31.7	382	8.6	338.1	487.6	1029.5	1451.2	2970.4	98	69184	1799	26101	64983	23709	569.9	1.9	100.6	819.1	1.8	2996.6	914.6	211.6
C2	Sample	46	2	Met	C18	C18_Met	55	26.8	4.5	40	298.4	5.6	229	490.8	1079.6	1025.2	3175	184	62445	1157	21128	48353	26210	687.3	1.8	109.1	786.2	8.7	2646.4	899.3	324.2
C2	Sample	47	2	Met	C18	C18_Met	56	21.6	2.2	26.4	256.2	6	230.7	365.8	893.7	1070.5	2792.9	101	64104	1361	25291	48861	20527	708.5	3.1	152.1	838	4.4	2886.8	797	207.8
C2	Sample	48	2	Met	C18	C18_Met	57	28.9	1.9	25.6	214.8	3.9	125.5	295.6	762.8	1162.4	2561.3	102	58066	1075	16719	49021	18951	548.7	1.8	87.5	734.7	3.9	2738.5	784	171.2
C2	QCext	1	1	Met	C18	C18_Met	61	26.1	1	18.5	214.8	3.7	106.2	260.7	664	600.2	2445.6	75	52367	1275	13155	33906	19103	580.4	3.2	63.5	699.8	2.9	2161.7	599.9	166.1
C2	QCext	2	1	Met	C18	C18_Met	62	27	1.3	21.2	223.7	4.7	114.1	282.4	705.9	639.5	2584.2	85	54533	1365	13740	38846	21128	557.5	3.5	76.4	781	2.1	2430.5	679.5	172.2
C2	QCext	3	2	Met	C18	C18_Met	60	27.9	1.1	20.9	232.7	4.7	112	278.5	689.1	646.8	2545	78	54967	1416	13695	36890	20473	562.2	3.3	71.8	721.9	2.2	2287.9	638.1	180.1
C2	QCext	4	2	Met	C18	C18_Met	63	27.4	1	17.9	212.2	4.1	101.6	231.6	590.9	553.2	2268.3	64	51254	1256	12091	31856	17197	468.3	2.8	62.8	592.4	1.8	2012.5	583.8	153.7
C2	QCinj	1		Met	C8	C8_Met	6	33.1	1.2	15.8	311.9	3.8	180.6	127.6	817.1	1021	2445.6	146	89448	1601	18066	53346	23723	676.4	5.6	104.4	1792.4	5.1	3017.7	792.3	143.5
C2	QCinj	2		Met	C8	C8_Met	19	30.7	1.3	16	327.9	3.2	176.7	135	820	1064.9	2457.9	154	93251	1780	19338	56898	24514	663.6	5.4	103.4	1793.5	4.7	2902.1	786.7	153.4
C2	QCinj	3		Met	C8	C8_Met	32	38	1.4	15	327.9	4.3	194.3	138.8	849.6	1014.4	2431.7	149	90661	1633	19353	55116	24605	657.8	5.2	105.4	1514.7	6.5	2709.3	835.2	147.7
C2	QCinj	4		Met	C8	C8_Met	43	31.5	1.4	15.7	303.7	4.4	186.4	131.8	856.5	1058.7	2385.6	158	91673	1721	19134	55127	24701	640.5	5.6	105.3	1503.4	5.3	2778.4	814.6	167.8
C2	QCinj	5		Met	C8	C8_Met	58	29.5	1.4	14.9	319.5	3.7	189.9	123.2	850.6	1077.7	2492.1	142	90967	1590	19715	55441	24738	640.5	6.3	98.7	1655.5	4.1	2651	801.9	164.3
C2	Sample	1	1	Met	C8	C8_Met	7	23.5	1.6	11.5	215.8	3	111.8	58.5	644	718.5	2477.3	273	71510	1413	13246	38734	22624	510.2	4.6	65.9	957.4	6.2	2425	655.3	115.4
C2	Sample	2	1	Met	C8	C8_Met	8	19.4	0.1	2.4	115.2	1.3	75.6	35.1	314.2	501.8	807.1	21	55573	1062	12418	30108	8049	291.1	3.3	47.4	670.1	4	1715.1	443.7	56
C2	Sample	3	1	Met	C8	C8_Met	9	27.7	1.9	16.8	329.5	3.5	128.9	75.7	971.2	1263.7	3100.4	231	98228	1814	17320	58446	31491	771.2	6.6	98.7	1629.5	11.9	3267.7	963.7	189.3
C2	Sample	4	1	Met	C8	C8_Met	10	24.8	2.2	15.8	296	2.4	149.2	134.6	1093.5	764.7	3058.5	268	78959	1188	14657	37889	27464	713.3	6.3	104.7	1341.1	10.3	2129.9	672.6	217.7
C2	Sample	5	1	Met	C8	C8_Met	12	20.8	0.1	5.7	264.2	3.9	218.3	102.3	476.6	1009.5	1311.4	28	72714	1525	22290	47781	9680	749.3	6.9	113.4	2155.8	3.8	2617.3	741.5	44.5
C2	Sample	6	1	Met	C8	C8_Met	11	23.3	1	12.9	254.2	2.7	124.8	121.5	823.5	906	2813.2	126	84018	1259	15801	49839	28053	763.6	7.9	110.5	2251.4	7.1	2441.2	853.2	176.2
C2	Sample	7	1	Met	C8	C8_Met	14	23.7	2.4	14.2	273.1	3.1	114.8	108.6	730	709.2	1795.2	227	73190	1268	14126	40183	20051	642.8	4.6	71.5	1209.1	5.1	2200.9	746.4	151.1
C2	Sample	8	1	Met	C8	C8_Met	15	26.6	0.1	6.4	215.5	4	171.9	98.1	437.3	790.6	926.6	48	69747	1504	17443	46538	9715	562.2	5.5	77.9	1426.7	3.8	2812.4	756.8	80.9
C2	Sample	9	1	Met	C8	C8_Met	13	16.6	0.8	11.8	212.9	3.2	107.4	116.5	671.2	909.7	2112.7	144	87743	1380	15307	55365	22826	679.5	6.2	83	1628.2	5.3	2475.7	746.8	127.4
C2	Sample	10	1	Met	C8	C8_Met	17	34.8	0.1	12.5	295.8	4.2	191.2	152.9	958.7	1386.6	2645.3	80	86368	1877	20841	60196	26958	521.2	4.8	72.7	1505.6	5.6	1971.8	524.9	125.2
C2	Sample	11	1	Met	C8	C8_Met	18	48.5	0.1	9.9	485.9	7.8	471.4	229.5	1102.4	1706.6	2208.5	41	110646	3170	37495	78333	21332	731.1	6	126.9	2121.7	5.1	2961.3	874.8	138.6
C2	Sample	12	1	Met	C8	C8_Met	16	43.7	2.3	22.2	446.1	5.2	174.9	160.2	1464	1198.5	4562	151	98613	1322	16556	60408	41136	631	4.5	72	1361.8	4.4	2330.8	774.5	175
C2	Sample	13	1	Met	C8	C8_Met	20	20.1	0.9	11.2	254	2.9	115.1	96.3	924.1	821.4	2694.5	139	88150	1445	16298	52889	31980	765.1	5.4	85.4	1251.7	6.4	2995.6	717.1	142.7
C2	Sample	14	1	Met	C8	C8_Met	21	27.4	0.1	5.4	227.4	4.3	210.1	118.5	667.7	1181.8	1671.7	37	83881	1816	23082	60685	19700	567.5	4.1	93.4	1453.8	3.6	2529.8	547.9	88.1
C2	Sample	15	1	Met	C8	C8_Met	22	25	5.4	20.8	237.1	2	101.8	93.4	822.6	838.9	2676.7	609	100805	1339	15135	65007	39674	816.7	5.6	81.3	1502.2	15.4	2748.4	635.2	120.6
C2	Sample	16	1	Met	C8	C8_Met	25	31.2	1.8	13.5	271.4	2.5	88.8	78.2	679.3	770.8	2304.4	251	79203	1288	13761	41078	21004	697.7	5.1	108.5	1548.8	7	3148.2	897.3	116.1
C2	Sample	17	1	Met	C8	C8_Met	23	30.7	0.1	6.3	259.3	2.1	111.1	74	344.4	610.7	1222.6	36	77135	1132	18949	41951	9847	612.1	3.7	130.1	1383	2	2930.4	809.3	48.4
C2	Sample	18	1	Met	C8	C8_Met	24	36.3	1.1	13.2	274.5	4	99.9	66	504.9	706.3	1535.7	133	75935	1196	13737	42703	17776	669.7	5.4	107.7	1494.5	7.5	3128.3	976.8	149
C2	Sample	19	1	Met	C8	C8_Met	26	25.5	1.8	18.7	310.4	3.2	150.2	106	739.3	838.8	2101.1	256	88132	1418	17340	51604	25892	661.9	5.7	106.3	1548.9	3.7	2969.5	743.7	122.5
C2	Sample	20	1	Met	C8	C8_Met	28	34.4	0.1	5.8	314.2	4.6	220.1	110	457.3	886.5	1015.8	6	89330	2110	28436	59843	14952	638.5	7.9	145.1	2014.2	4	3296	878	86.3
C2	Sample	21	1	Met	C8	C8_Met	27	28	1.2	16.1	287.2	3.1	130.6	99.4	666.2	871.7	2137	175	97023	1704	18613	63114	26246	717.4	1	96	1731.1	4.4	3451.1	883.5	127.9
C2	Sample	22	1	Met	C8	C8_Met	29	41.1	0.1	9.6	325	3	184.7	183	1572.7	1332	3761.3	54	71299	1103	14894	44148	25284	570.9	5.2	90.8	1238	3.7	2162.7	784.6	174.9
C2	Sample	23	1	Met	C8	C8_Met	30	44.1	0.1	8.7	412.2	2.6	188.4	149.2	1279.6	1147.2	3821.6	29	86693	1325	17709	50026	31799	893.5	5.4	129.6	2346.1	4.1	4528.4	1348	271.8
C2	Sample	24	1	Met	C8	C8_Met	31	34.6	1.4	19.8	420.5	4.1	206.5	192.3	1368.2	1437.3	4387.7	150	92120	1407	16638	58589	34532	890.8	8.2	121	2097	5.2	3332.7	1033.4	225.3
C2	Sample	25	1	Met	C8	C8_Met	34	41.5	6.4	35.2	495.4	4.5	284.1	208.5	1634.4	1650.6	3928.5	380	89529	1127	19390	52513	31593	858.4	5	91.6	1753.2	10.2	2878.5	861.7	190.3
C2	Sample	26	1	Met	C8	C8_Met	35	33.9	0.1	7.4	379.9	4	294.7	130.6	819.4	1221.4	1968.8	28	81788	1333	24754	54906	20470	645.4	1	86.6	1672.2	4.5	3651.6	873.8	104.2
C2	Sample	27	1	Met	C8	C8_Met	33	32.2	2.6	19.9	367	2.5	169.4	155.5	980.2	1172.5	2781.4	200	84747	1076	13762	50817	26691	599.2	3.7	85.2	1790.1	5.7	2937.4	935.8	163.1
C2	Sample	28	2	Met	C8	C8_Met	36	31.8	2.4	20.5	285.3	4.9	146.6	121.7	688	1051.9	1927.5	241	88199	1374	16791	62904	27291	438.6	4	71.8	995.7	5	2650.1	624.3	128.7
C2	Sample	29	2	Met	C8	C8_Met	37	34.8	0.1	7.5	295.7	4.1	172	121	791	1153.2	2363.8	36	82413	1699	20471	52132	22619	484.7	4.5	77.9	978.3	4.5	2905.8	789.3	133.7
C2	Sample	30	2	Met	C8	C8_Met	38	34.8	0.1	7.4	288.1	3.8	181.4	117.5	866.5	1132.8	2508.2	43	80615	1630	19600	51813	22850	509.7	4.8	81.4	1000.1	5.5	2937.1	826.3	153
C2	Sample	31	2	Met	C8	C8_Met	39	43.2	1.2	13.7	402.2	5.2	286.6	201.8	1189.6	1219.9	3163.6	118	100608	1622	22871	53785	29926	622.7	5.3	122.8	1501.8	4.6	2165	570.3	149.5
C2	Sample	32	2	Met	C8	C8_Met	40	38.6	0.1	9.2	377.9	4.8	302.2	161.3	936.3	1333.2	2373.8	25	98492	1653	26118	58171	22459	625.1	4	121.8	1528.6	4.2	2541.6	655.4	138.1
C2	Sample	33	2	Met	C8	C8_Met	41	22.6	1.2	11.2	309	2.4	183.3	136.6	871.5	951.9	2482.3	112	86369	1360	18338	46854	23766	560.2	3.4	95.4	1391.1	4.5	1833	478.1	113.9
C2	Sample	34	2	Met	C8	C8_Met	44	37.4	2.5	16.7	375.6	5.7	219.7	145.9	868.4	1142.6	2925	243	107193	2149	23871	61105	29293	712.4	5.1	107.5	1806.3	8.2	2991.2	828.9	230.9
C2	Sample	35	2	Met	C8	C8_Met	45	33.9	0.5	8.3	296.9	4.8	189	118.2	714.2	910.3	2072.7	61	90351	1719	20564	49390	18889	542	1.9	79.5	1512.2	4.1	2982.2	767.2	128.3
C2	Sample	36	2	Met	C8	C8_Met	42	36.6	3.2	17.9	317.9	3.9	133.9	113.8	807.7	899.1	2525.2	233	101511	1585	20832	54592	26093	640.2	2.8	104.1	1491.1	4.9	2562.9	779.7	173.3
C2	Sample	37	2	Met	C8	C8_Met	47	44.5	2.5	32.6	489.7	5.2	189.3	187.9	1283.2	1091.4	4990.1	298	98854	1761	16695	47523	39262	835.4	9.9	132.5	1642.1	7.7	3178.7	883.4	316.8
C2	Sample	38	2	Met	C8	C8_Met	46	40.3	0.1	14.6	341.1	4.9	191.2	102.5	277	1133.3	3824.6	70	87495	1613	18078	50378	11575	685.5	7	121.2	1591.8	3.7	2911.7	664.2	32.1
C2	Sample	39	2	Met	C8	C8_Met	48	47.9	1	24.2	481.5	4.6	181.7	161.6	976.9	1331.2	4108.6	156	112050	1935	20610	66808	45090	982.3	9.1	154.2	2609.8	4.2	4037.9	1089.4	280.3
C2	Sample	40	2	Met	C8	C8_Met	49	33.2	1	19.4	423.8	5	207.4	169.5	890.4	1338.8	2635.6	101	92275	1804	15505	56904	25136	651.5	5.8	85.4	1548.6	4.9	2882	815.6	155.2
C2	Sample	41	2	Met	C8	C8_Met	50	33	0.1	7.3	325.5	4.9	236.8	132	652	1215.9	1487.9	24	81849	2054	20987	53432	13281	576.1	6.6	120.8	1368.1	4	2445.7	834.7	103.1
C2	Sample	42	2	Met	C8	C8_Met	51	29.4	0.8	14.2	314.6	4.7	162.2	117.7	770.8	1130.7	2368.8	126	96352	1754	17386	58480	23407	679.8	8.9	118.8	1813.9	7.1	2771.3	990.8	156
C2	Sample	43	2	Met	C8	C8_Met	52	41.2	4.5	29.6	456.1	4.3	251.9	203.4	1097.5	1234.5	3174.3	315	103673	1644	24454	73482	44656	542.6	4.4	77.6	1281.2	4.3	2491.7	690.4	158.5
C2	Sample	44	2	Met	C8	C8_Met	54	42	0.7	16.5	407.5	6.9	444.6	210.6	947.1	1501.4	1945.5	64	95326	2383	32997	72862	23585	534.5	5.2	99.2	1505.8	4.1	2733.8	723.2	116.6
C2	Sample	45	2	Met	C8	C8_Met	53	42.1	2.3	26	443.8	7.4	351	204.7	940.9	1422.6	2926	169	109203	2204	30712	77208	35860	596.6	4.7	104.2	1740	4.9	2950	712.4	117.7
C2	Sample	46	2	Met	C8	C8_Met	55	34.4	3.8	28.2	397.8	4.5	246.7	186	1129	980.8	3024.4	342	98483	1474	22441	56214	38296	663.8	4.4	114	1570	9.6	2633	822.3	229.4
C2	Sample	47	2	Met	C8	C8_Met	56	27.1	1.3	18.9	322	4	231.1	168	1048.1	1090.6	2723.3	194	100941	1499	27605	58103	31191	740.6	5.8	157.2	1662.2	9.5	2886	791.8	156.8
C2	Sample	48	2	Met	C8	C8_Met	57	31.9	1.3	20.6	286.5	2.8	131.5	114.6	818.4	1134.8	2489.7	168	90800	1189	17914	58140	29772	635.4	3	98.9	1727.2	4.3	2753.4	707.3	136.1
C2	QCext	1	1	Met	C8	C8_Met	61	23.1	1.1	14.5	229.9	3.3	104.2	95.6	733.7	625.3	2442.1	75	80362	1492	13377	42008	29425	562.9	6.8	79.4	1291.2	4.9	2164.3	487	124.2
C2	QCext	2	1	Met	C8	C8_Met	62	24.4	1.6	17.3	258.5	3.2	105.2	75.3	426.6	654.2	1871.9	116	84888	1451	14806	46361	19150	538.4	7.2	81.2	1487.5	3.7	2382.7	456.9	21.2
C2	QCext	3	2	Met	C8	C8_Met	60	22.7	1.2	15.8	255	3.4	105.8	90	786.3	725.8	2477.3	93	86069	1592	14174	44412	31578	566.1	6.8	77.4	1544.7	4.1	2422.6	495.7	128
C2	QCext	4	2	Met	C8	C8_Met	63	18.7	0.8	12.7	220.1	2.3	94.2	94.9	678.8	596.3	2184.6	67	79587	1396	12521	38567	26483	497.1	7.2	79.9	1335.2	4.3	2327.6	482.1	109.9
C3	QCext	1	1	BD	C18	C18_BD	135	42.9	1.3	16.8	195.4	5.4	102.7	193.4	715.6	564.3	2585.5	84.6	60605.9	1642.6	13353.6	34914.7	20364.9	562.8	5.4	82.4	979.9	3.1	2619.8	703.4	199.1
C3	QCext	2	1	BD	C18	C18_BD	136	48.1	0.9	16.4	203.9	7.3	101.8	169.3	748.5	602.5	2663.4	78.6	65333.4	1690.2	11888.8	34370.9	20727.6	576.4	6.2	84.5	900.5	2.8	2743.5	607.8	189.1
C3	QCext	3	1	BD	C18	C18_BD	137	38.7	0.8	14.8	187.4	5.3	96.3	157	699.7	557.4	2463.5	74.3	57858.3	1503	11136.3	32818.5	19686.8	560.5	4.7	79	869.7	3.1	2656.9	638.7	179.1
C3	QCinj	1	1	BD	C18	C18_BD	88	63.4	3.7	42.3	322.3	7.6	211	411.4	1236.1	1517.1	3397.2	239.4	76783.1	1588.1	17881.5	63477.7	24096.8	904.8	6.5	135.4	1831.9	8.2	3474.6	975.1	264.4
C3	QCinj	2	1	BD	C18	C18_BD	99	54.8	4.3	37.8	299.4	6.6	204.6	414.8	1099.1	1404.5	3171.9	240.5	68863.3	1381.6	15358.3	58582.7	22393.3	855.1	5	125.4	1823.2	7.1	3129.2	888.9	262.2
C3	QCinj	3	1	BD	C18	C18_BD	110	54.8	4.1	42.1	311.8	6.5	218.7	450.8	1085.1	1418.7	3222.4	272.1	68487.5	1395.2	17572.5	59603.1	22649.9	900.9	5.1	126.8	1898.7	6.6	3163.3	1007.3	270.3
C3	QCinj	4	1	BD	C18	C18_BD	121	53.3	4.5	39.9	297.7	6.4	199.2	429.9	1087.1	1400.4	3155.8	275.2	69435	1350.4	17017.8	60390.5	24068.1	959.7	5.5	135.4	2031.1	8	3191.6	988.5	260.8
C3	QCinj	5	1	BD	C18	C18_BD	132	51.5	3.7	38.4	296.5	6.3	196.2	396.9	1101.8	1406.9	3182.6	262	65733.2	1413.1	15325.9	58331.7	22648.3	880.3	5.2	133.6	2080.7	8.2	3656.3	1034.2	279.2
C3	QCinj	6	1	BD	C18	C18_BD	143	61.8	3.8	45	331	6.9	211.3	451.5	1172.7	1511.9	3349.2	227.5	72826.9	1499.6	17114.8	59872.3	23137.9	917.4	6.1	141.8	1919.3	9.1	3421.6	1028.1	287.3
C3	QCinj	7	1	BD	C18	C18_BD	144	57.8	4.3	45.2	363.7	6.4	202.5	458.6	1131	1467.4	3372.3	261	75741.3	1458.2	17901.9	62581.4	23956.3	885.4	5.8	128.5	1998.7	8.8	3403.8	1073.5	296.8
C3	QCinj	8	1	BD	C18	C18_BD	145	60.1	4.2	43.5	324.8	7.1	206.9	446.1	1142.8	1424.1	3274.2	263.8	74049.4	1532.3	18002.6	63296.1	23444.1	927.5	5.2	135.3	2015.1	8.2	3434.2	999.4	276.6
C3	Sample	1	1	BD	C18	C18_BD	89	42	4.4	31.5	281	6.1	180.3	297.5	1033.5	1385.5	3488	310.6	67503	1194	13972.8	50114.9	19966.5	840.3	5.9	155.9	1763.8	12.2	3874.5	922.4	198.6
C3	Sample	2	1	BD	C18	C18_BD	90	50.6	2.7	37.4	329.8	7.3	177.6	284.8	939.4	1427.6	2945	214.3	83322.5	1776.4	17890.9	68709.6	22481.3	1054.4	6.4	161.8	3181.1	9.8	3762.3	1075.7	211
C3	Sample	3	1	BD	C18	C18_BD	91	20.3	1.4	22.3	192.1	5.8	125.2	141.4	605.5	933.3	1607.9	115.2	57639.1	1336.4	10525.8	40677.3	12920.1	751.1	5.4	76.4	1324.5	4.1	2529.7	762.4	134.8
C3	Sample	4	1	BD	C18	C18_BD	92	46.2	5.3	44.8	274	9.4	153.2	281.7	1007.1	1185.2	2938	418.3	77467.7	1998.4	16359.3	56352.3	21528.9	1006.8	7.7	108.3	1749.2	10.7	3358.3	1162.9	295.5
C3	Sample	5	1	BD	C18	C18_BD	93	110	8.8	77.4	537.1	12.5	384.1	833.5	1976.6	2453.1	4933.8	543.6	95066	1923.8	25902.3	85841.4	34250.9	1792.2	8.4	230.2	3365.6	17.8	4100.2	1157.5	245.3
C3	Sample	6	1	BD	C18	C18_BD	94	44.2	2.4	30	263.6	6.4	130.8	266.5	840.1	1133.7	2688.6	245.4	77794.7	1597.2	13722.4	54077.8	20866.7	955.2	8.2	144.2	2292	7.3	2981.1	1165.9	409.7
C3	Sample	7	1	BD	C18	C18_BD	95	60	6.3	47.2	313.5	5.7	158.3	358.6	1301.6	1555.6	3823.3	333.4	78866.5	1601.2	14121.6	61711.6	22112.3	896.8	5.8	137	1760.6	7.7	3371.7	1024.6	250.9
C3	Sample	8	1	BD	C18	C18_BD	96	87.7	4	46.2	364.4	8.4	241	534.2	1454.5	1832.4	4224.3	266.9	88687.4	1721.9	21030.2	73243.5	25998.9	1268.8	6.4	200.5	3159.1	12.6	4358.2	1168.4	311.4
C3	Sample	9	1	BD	C18	C18_BD	97	115.9	4.8	51.3	393.2	11.4	246.3	544.8	1429.1	1787.3	3960.9	226.4	97105.9	2325.4	21322.7	76880.9	28551.1	1086.2	8.2	175.3	2482.2	10.1	5752.8	1485.2	397.8
C3	Sample	10	1	BD	C18	C18_BD	98	45	5	49.5	316.4	10	305.9	557.5	1630.5	1858.1	5047.3	289	81397.8	1970.4	23382.2	70281.1	30104.8	713.8	7.3	132.8	1679	7.3	3230.9	783	239.5
C3	Sample	11	1	BD	C18	C18_BD	100	64.7	1.7	32.1	323.7	6.2	234.7	482	1642.8	1795.7	3895	123.3	70697.5	1312.3	12390.6	52360	17138.3	1152.8	5.9	161	2581	5.8	3675.4	938.4	192.9
C3	Sample	12	1	BD	C18	C18_BD	101	38.8	3.6	35.5	344.6	6.7	253.9	479	1283.2	1880.7	3869.4	293.4	85588.2	1847.7	19804.3	70748.9	23430	676	5.1	124.3	1204.9	4.8	2118.6	527.6	205.5
C3	Sample	13	1	BD	C18	C18_BD	102	70.6	5.8	51.3	522.6	6.8	348.5	933.2	2408.5	1894.4	5782.2	312.9	80801.4	1254.1	18438	55535.4	26722.3	1176.4	5.3	185	2211.6	8.6	3812.5	932.9	342.4
C3	Sample	14	1	BD	C18	C18_BD	103	52.8	3.7	51.2	275	7.1	217	371.2	856.9	882.9	2375.1	193.8	76415.3	1490.8	20805.9	57343.1	25933.9	925.6	6.8	144.5	1675.3	3.6	3130.3	735.1	395.1
C3	Sample	15	1	BD	C18	C18_BD	104	101.7	2.2	38.6	461.4	10.1	358.8	779.7	2396.7	2829.2	6519.3	135.4	99095.8	2220.9	23477.8	76441.9	30170.4	661.5	6.5	129.8	1658.9	4.7	3589.2	1234.1	304.9
C3	Sample	16	1	BD	C18	C18_BD	105	108.9	1.6	40.3	420.8	8.6	348.2	710.8	1551.2	1923.4	4353.9	121.7	82986.5	1763	22553.9	80556.7	27571.9	1351.2	8.5	236.9	3485	4.2	4412.4	1554.3	339.5
C3	Sample	17	1	BD	C18	C18_BD	106	60.8	2.8	42.8	292.8	7.8	226.1	525.4	1483.8	1794.2	4541.7	159.7	86584.9	1534.9	18722.9	71433.5	27454.3	684.7	5.9	125.8	1526.5	3.9	3389.5	1010.2	287.3
C3	Sample	18	1	BD	C18	C18_BD	107	33.4	1.4	26.6	225	5.2	159.7	208.1	659.8	1333.8	1919.2	148.4	68203.1	1408.2	14729.7	69403.9	17746.1	741.7	4.2	91.7	1532	4.6	2789	852.7	182
C3	Sample	19	1	BD	C18	C18_BD	108	107.1	9.4	79.8	535.3	8.8	403.2	829.2	1733.3	2277.8	4966	376.6	77958.5	1472.6	21155.3	80089.4	34217.2	750	4.7	143.2	2083.1	11.9	4518.3	1530.4	397
C3	Sample	20	1	BD	C18	C18_BD	109	49.5	1.1	26.8	272.1	8.8	260.8	418.3	1081.9	1675	3071.8	101.1	69353.9	1473.2	20127.3	64369.5	19997.4	878.6	5	145.9	2438.3	2.9	2577.2	759.1	205.6
C3	Sample	21	1	BD	C18	C18_BD	111	51.9	3.5	36.9	271.1	7.8	154.9	355.1	1121	1101.6	3951.5	263.9	86534.1	1532.9	15333.8	52371.1	27626.3	892.6	3.9	110.2	1659.3	14.3	5193	1228.3	470.3
C3	Sample	22	1	BD	C18	C18_BD	112	24.5	0.9	14.7	222.4	5.8	157.6	176.6	616.3	1106.1	1928.6	192.7	60046.8	1390.3	10328.5	34337.3	9700.7	403.7	4	67.5	730	5.7	1871.7	602.7	171.5
C3	Sample	23	1	BD	C18	C18_BD	113	56.6	1.9	39.7	317.9	8.9	263.9	588.2	921.3	1367.4	2810.2	92.6	74102.4	1941.1	22114.3	62335.3	20669.9	852.2	7.5	153.7	2067.8	3	3043.8	1123.8	211.6
C3	Sample	24	1	BD	C18	C18_BD	114	81.3	5.6	57.8	352.4	6.3	190.8	480.9	1231	1628.9	3505.7	301.8	83601.3	1385.9	14340.3	69332.8	26758.2	1274.1	4.9	130.1	3224.5	11.6	4223.8	1414	347.4
C3	Sample	25	1	BD	C18	C18_BD	115	68.9	2.6	33.3	392.3	6.6	199.6	396.2	1027.7	1588.7	2776.1	193.7	75643	1650.4	15096.1	55880.6	16424.7	1029.4	6	124.6	2350.5	5.6	3200.5	1108.1	217.1
C3	Sample	26	1	BD	C18	C18_BD	116	43.7	1.3	27	204.1	3.6	92.7	121.2	423	720.3	1363	99.9	61839	1203	12636.8	54846.6	17435.2	692.1	4.3	104	1626.8	4.9	4517.7	1536.3	316.4
C3	Sample	27	1	BD	C18	C18_BD	117	66.5	2.5	35.6	211.9	6	102.8	228.2	723.5	1086.6	2207.6	155.6	64459.9	1457.8	12038.8	49398.5	17298.2	532.9	4.2	84.4	1267.7	4.5	2718.2	793.8	182.5
C3	Sample	28	1	BD	C18	C18_BD	118	34.4	4.5	32.6	281.4	5.7	209.3	427.1	1059.9	1365.6	3139.1	315.5	73483.9	1282.5	16400.5	54545	22704.6	659.7	4.1	93.4	1125.8	6.7	1717.1	685	266.5
C3	Sample	29	1	BD	C18	C18_BD	119	33	5.2	34.3	274.3	3.6	207.9	272.8	1215.6	1164.2	3143.8	328.5	72244.6	1061.1	17388.7	54703	22062.3	750.3	3.2	121	1132.2	13.2	3086.4	838.6	230.3
C3	Sample	30	1	BD	C18	C18_BD	120	60.8	3.4	37.3	406.4	7.3	309.5	396.4	1094.7	1730.2	3466	289.9	86217.9	1604.7	22424	75859.8	24879.4	1139.9	5.1	150.6	2153.9	11.8	2646.9	897.3	265.1
C3	Sample	31	1	BD	C18	C18_BD	122	40.7	2.5	25.2	185.3	5.2	90	131	540.6	661.1	1760.5	225.3	58136.2	1427.7	10742	39598.9	15344.7	601	5.2	74.3	964.7	6	2199.2	649.1	190.8
C3	Sample	32	1	BD	C18	C18_BD	123	40.4	6	47.2	298.2	8.4	244.7	399	1123.8	1132.5	3574	342.3	72373.2	1848	17787.3	53695	25697.6	648.8	5.5	121.8	1083.2	7.5	2761.3	748.9	338.6
C3	Sample	33	1	BD	C18	C18_BD	124	60.6	3.8	42.7	404	6.1	261.1	541.9	1207.7	1595.6	3315.5	221.4	87711.8	1478.1	18640.6	61446.8	22000.2	1187.5	4.9	160.3	1949.1	11.2	4318.6	1589.9	410.2
C3	Sample	34	1	BD	C18	C18_BD	125	66.8	1.8	42.3	380.7	7.4	244.1	400.3	1226.1	1776.6	3386.5	142.7	63394.3	1185.7	13903.9	52033.7	16992	530.5	3.9	81.6	1014.7	5.8	2243.7	746.9	260
C3	Sample	35	1	BD	C18	C18_BD	126	31.5	1.7	22.5	193.4	4.4	79.5	147.9	604	732.3	2432.9	159.1	65138	1367.8	11014.3	53138.7	22707.7	633.5	5.8	92.8	1169.5	6.5	3492.2	989.1	293.2
C3	Sample	36	1	BD	C18	C18_BD	127	43.5	4.8	42.8	249.8	5.3	141.2	401.7	880.4	1208.9	2583.5	288.6	65591.5	1453	14653	70806.3	28672.4	865.1	5.7	120.1	2366.8	10	4180.5	1190.9	260.7
C3	Sample	37	1	BD	C18	C18_BD	128	57	3.1	42	291.9	7.9	211.9	383.9	1237.4	1430.7	4015.1	198.6	95465	1887.4	19100.1	65515.1	29049.3	1139.1	8	139.7	1866	6.5	4611.9	1269.9	351.8
C3	Sample	38	1	BD	C18	C18_BD	129	44.5	2.6	30.8	281.6	5	185.1	335.1	753.9	1194.4	2755.1	165.2	74682.2	1584.2	15374.5	57289	18537.8	843.2	4.5	72.9	1122.5	11.7	5312.4	1604.1	248.9
C3	Sample	39	1	BD	C18	C18_BD	130	51.1	1.7	33.3	302.7	9.1	158.9	256.8	837.7	1299.8	2139.6	110	72501.6	1497.1	13120.4	54531.5	17427.9	966.8	7.7	134.1	2329	5.1	3631.7	1220.2	222.6
C3	Sample	40	1	BD	C18	C18_BD	131	68.4	2.8	40.5	291.8	6.4	183.2	354.6	1078.4	1088	2867.1	212.4	60239.8	1177	13475	54117.4	21304.9	641.4	4.8	84.5	1108.2	4.4	2204.8	652.1	318.6
C3	QCext	1	1	Met	C18	C18_Met	74	38.9	1.4	20.4	186.7	3.7	94.3	235.8	699.2	590.7	2410.7	77.8	53236.7	1431.7	12361.5	33541.8	20137.6	555.9	5.3	75.3	1008.1	2.9	2437.3	525.1	166.6
C3	QCext	2	1	Met	C18	C18_Met	75	43.3	1.3	23.6	190.8	4.6	100.7	266.1	769.6	614	2598.4	86.6	57377	1497.6	13375	36280.1	22105.8	642.1	3.9	79.8	1048.5	3.5	2749.8	581.6	168.8
C3	QCext	3	1	Met	C18	C18_Met	76	40.8	1.4	22.2	183.2	4.4	99.4	251.6	740.6	591.4	2543.6	86.5	56951.1	1444.7	13436.2	35402.2	21547.1	606.2	4.6	77	1020.2	3.4	2599.6	581.6	180
C3	QCinj	1	1	Met	C18	C18_Met	27	43	5.5	52.6	302.2	4.9	202.1	581.6	1095.7	1535.5	3345.5	290.7	70459	1286	16996.8	61371.8	23195.3	909.7	5	121.9	2031.2	7.6	3047	866.2	252.7
C3	QCinj	2	1	Met	C18	C18_Met	38	44.5	5.6	50.7	312.4	4.8	206.6	566.2	1149.1	1445.7	3254.8	287.7	68484.6	1308.2	17182.5	59367	22280.2	917	4.5	128.2	2047.1	7.9	3138.5	845	248.3
C3	QCinj	3	1	Met	C18	C18_Met	49	44.6	5.5	51.5	326	4.9	205.1	554.7	1100.6	1475.4	3431.1	275	70682.2	1462.2	17736.1	60243.3	23122.1	885.2	5.7	127.4	1952.9	9.2	3479.9	935.4	268.1
C3	QCinj	4	1	Met	C18	C18_Met	60	48.9	5.3	47.5	310.2	5	213	538.4	1112.6	1476.7	3409.8	268.4	68516.8	1304.5	17347.4	58513.6	23023.6	923.8	4.6	119.9	2148	9.3	3326.3	922.1	268.5
C3	QCinj	5	1	Met	C18	C18_Met	71	42.7	5.3	50.2	308.1	5	193.1	536.9	1126.9	1422.7	3280.8	269.5	70866.2	1298.7	18082	61272.5	23619.8	934.3	4.5	123.2	2027.7	9.2	3447.1	927.7	278.8
C3	QCinj	6	1	Met	C18	C18_Met	82	50.1	5.3	51	314.9	5.3	210.2	544.2	1124.4	1458.4	3189.5	288.9	72415.6	1369	18374.3	63943.5	24440.6	878.5	5.1	133.8	2085.2	7.9	3137.6	831.7	241.5
C3	QCinj	7	1	Met	C18	C18_Met	83	41.7	5.2	53.1	303.2	4.8	191.7	544.3	1153.8	1444.8	3229.1	276.3	69861.9	1367.4	17582	62675.3	24010.7	895.3	5.2	123.5	2015.1	10.1	3222.1	958.7	256.3
C3	QCinj	8	1	Met	C18	C18_Met	84	44.7	5.9	48.2	312	5.3	201.7	549.9	1118.1	1441.3	3397.8	250.8	68755.9	1331.2	17679.4	60404.5	23496.3	950.2	4.9	128.1	1978.1	8.2	3152.3	894.6	240.5
C3	Sample	1	1	Met	C18	C18_Met	28	29.9	7.3	48.1	284	3.9	173.5	488.7	1021.4	1441.3	3779.7	415.4	62132.5	1087.4	13805	52611.4	21552.8	916.7	5	153.8	2189.1	11.5	3831.5	792.8	182.3
C3	Sample	2	1	Met	C18	C18_Met	29	39	3.7	45.5	326.5	5.3	166.9	416.1	965.2	1471.9	3001.5	276.8	73700.7	1632.5	19312.7	67610.8	23614.6	1007.7	5.3	159.3	3559.1	10.2	3276.6	875.8	191.1
C3	Sample	3	1	Met	C18	C18_Met	30	16.9	2.3	34.4	186.6	4.6	126.8	247.6	552.2	890.5	1557.1	135.8	50647.1	1154.3	12025.1	42529.5	13559.4	748.7	4.6	73.1	1386.4	4.2	2669.1	674.4	131.5
C3	Sample	4	1	Met	C18	C18_Met	31	32.7	7.1	52.4	248.1	5.5	137.6	395.9	896.8	1074.6	2693	424.8	66000.9	1669.8	16221.4	50788.7	20412.4	964.3	6.2	95.6	1718.9	10.1	3002.6	879.4	215
C3	Sample	5	1	Met	C18	C18_Met	32	81.4	11.8	85.7	538.7	8.5	344.3	997.8	2046.7	2570.9	4764.3	630.6	89273.5	1844.4	26554.7	85944.9	33296.6	1841.2	8.8	225.7	3663.4	18.8	4333.4	1130	253
C3	Sample	6	1	Met	C18	C18_Met	33	31.1	3.2	36.4	246.8	4.3	108.6	353.4	774.6	1082.7	2743.8	261.8	70846.2	1513.9	14398	55747.5	21944.1	1016.8	8.1	129.7	2595.8	7.2	2857.2	954	353.4
C3	Sample	7	1	Met	C18	C18_Met	34	47.7	8.2	52.7	276	3.9	138.6	464.4	1211	1392	3638.5	353.8	68915.4	1344.2	13891.9	58160.3	22964.8	922.5	5.2	125	1775.2	7	2953.4	777.7	189.2
C3	Sample	8	1	Met	C18	C18_Met	35	52	6	51.9	372.5	4.8	221.4	690.2	1590.8	1922.5	4489.4	309.4	86816	1585.7	21040.6	72161.2	27033.8	1222.3	7.9	185.6	3428.8	13.1	4129.9	984.4	269.7
C3	Sample	9	1	Met	C18	C18_Met	36	92.4	6.9	63.9	428.6	7.6	228.5	752.1	1509.1	1974	4130	309.1	90013.2	2220.2	22568.9	77594.8	29572.2	1118.2	9.7	188.7	3033	11.3	5922.3	1316.3	383.3
C3	Sample	10	1	Met	C18	C18_Met	37	28.5	6	54.8	274.6	6	257.5	646.1	1433.3	1692	4621.2	327.8	70565.5	1759.6	22139.1	63757.6	26746.8	638.9	5.4	110.4	1580.3	7.1	2717.4	612.6	207.2
C3	Sample	11	1	Met	C18	C18_Met	39	71.6	3.9	57.1	362.7	4.6	256.6	982.2	1831	2020.4	4385.2	182.1	68244.4	1301.2	17528.8	61324.4	21878.8	1362.5	6.3	175.6	3618.7	8.3	4060.2	881.6	212.9
C3	Sample	12	1	Met	C18	C18_Met	40	24.7	5.7	42.8	321.8	4.1	229.8	683.8	1243	1968.4	3850.8	335.5	80219.1	1645.2	20008.5	68551.2	25211.8	683.7	6	120.8	1445.8	5.6	1903.6	488.1	190.4
C3	Sample	13	1	Met	C18	C18_Met	41	55.2	5.2	45.5	425.4	5.2	282	982.1	2182.9	1696.1	4955.6	272.6	68453.1	1035.5	14533.4	47528.9	23011.6	1087	5.2	151.9	2100.9	8.5	3221.1	703.9	253.4
C3	Sample	14	1	Met	C18	C18_Met	42	40.3	4.8	63.5	278.5	5.8	208	463.7	909.1	914.6	2464.7	259	69001.7	1314.5	22001.9	60008.9	28251.9	959.3	5.9	148.9	1908.5	3.9	2966.3	706.3	399.2
C3	Sample	15	1	Met	C18	C18_Met	43	74.7	3.8	52.8	452.2	7.9	355.1	1114.5	2458.1	2852	6812.1	160.1	87917.2	2117.6	24103.6	79186.7	34165.2	733	5.5	126.6	2005.8	5	3548.8	1081.1	291.8
C3	Sample	16	1	Met	C18	C18_Met	44	88.9	2.5	48.4	371.3	6.3	309.1	892.4	1489.9	1944.3	3868.2	136.8	73787	1520.5	24534	78201.9	28829.5	1273.6	6.4	214.6	3441.5	3.1	4396.8	1209.5	324.3
C3	Sample	17	1	Met	C18	C18_Met	45	52	5.2	52.9	308.1	6.1	216.3	771.1	1525.8	1844.3	4770.4	202.2	82266.6	1463	22205.9	75269.3	31480.2	785.6	4.6	127	1760.9	4.8	3129.5	869.3	277.1
C3	Sample	18	1	Met	C18	C18_Met	46	38.3	3	39.1	264.8	5.4	176.4	350.2	708.9	1392.7	1980.8	166.9	64148	1371.9	19328.8	70739.8	19284	792	3.8	91.6	1652	5.1	2572	748.7	166.7
C3	Sample	19	1	Met	C18	C18_Met	47	79.3	14.4	97.8	530.4	6.8	397.4	1060.9	1710.2	2317.1	5113	401.6	73097.5	1356.7	20273.7	76488	35441.9	822.7	4.7	136.6	2401.4	10.8	4071.7	1254.8	341.2
C3	Sample	20	1	Met	C18	C18_Met	48	46.4	1.6	32.7	264.4	4.8	247.5	625.5	1201.3	1773.8	3355.7	137.5	70531.7	1361.5	23928.3	68226.5	21795.1	982.5	5.2	156.3	2766.8	1.6	2366.3	658.6	214.2
C3	Sample	21	1	Met	C18	C18_Met	50	25.8	2.9	29.9	223.9	2.6	135.4	458.5	1072.1	1040.1	3601.9	275.6	71296.8	1220	14645.9	49960.9	27393.6	893.9	3.9	95.8	1493.2	13.7	4130.2	968.1	356.5
C3	Sample	22	1	Met	C18	C18_Met	51	28.9	2.1	23.3	264.8	4.4	170.9	339.7	638	1210	2011.8	250.7	57524.9	1110.8	12623.8	37793.9	10237	458.8	5.4	72.7	962.8	6.8	2036.8	541.1	184
C3	Sample	23	1	Met	C18	C18_Met	52	50.9	2.7	49	394.6	7.7	267.5	752.2	1029.7	1463.4	3055.9	100.7	73232.7	1940.6	21715.7	65718.1	21236.5	984.1	6.4	160.4	2250.2	3.5	3297.3	1029.5	216.8
C3	Sample	24	1	Met	C18	C18_Met	53	59.8	7	54.4	341.6	4	165	540.4	1120.2	1549.5	3295	327.3	73122.5	1176.7	14954	69827	24875.1	1223.6	5.8	110.5	3453	11.9	3907.8	1164.4	286.3
C3	Sample	25	1	Met	C18	C18_Met	54	58.1	4.7	48	394.4	5.1	193.2	632.5	1151.7	1709.4	3027.7	241.8	74141.8	1634.5	16632.4	59933.3	18246.2	1163.8	6	134.5	3170	5.9	3403.8	932.2	212.9
C3	Sample	26	1	Met	C18	C18_Met	55	48.2	3.1	50.1	236.4	3.4	122.8	260.9	527.4	910.4	1643.2	149	69784.9	1192.9	17791	67474.2	23811.1	870.5	3.7	127.9	2396.1	7.3	5704.4	1865.1	403.2
C3	Sample	27	1	Met	C18	C18_Met	56	55.5	4.5	45.8	200.3	4.1	99.6	347.3	758.5	1117.6	2430.4	197.4	63789.4	1376.9	13222.8	50747.9	17681.9	593.7	4.7	85	1533	5.2	2646.1	741.1	150.6
C3	Sample	28	1	Met	C18	C18_Met	57	30	11.1	49.5	337.4	3.7	256.3	862.8	1431.9	1735.8	3996.9	519.3	82858.6	1611.2	22155.8	70171.3	32628.8	862.2	4.3	107.5	1798	8.7	2505.3	742.3	337.2
C3	Sample	29	1	Met	C18	C18_Met	58	25.3	8.5	44.2	269.5	2.7	209.3	392.8	1181.7	1189.2	3082.3	395.5	67293	927.2	17613.6	56085	21858.7	750.2	2.4	115.5	1078	10.9	2685.6	717.9	215.1
C3	Sample	30	1	Met	C18	C18_Met	59	51.3	5.8	53.2	441.8	5.9	324.6	677	1230	1884.2	3780.1	377	84709.1	1504.1	25362.9	81522	29395.4	1299.1	5	163.3	2569	12.8	2766.9	855.2	296.6
C3	Sample	31	1	Met	C18	C18_Met	61	47.8	6.3	45.4	213.3	4.6	103	278.1	691.8	791.7	2126.8	325.4	63717.3	1529.4	14936.8	48351.6	20300	747.2	5.3	87.2	1480.7	7.2	2455.7	635	212.5
C3	Sample	32	1	Met	C18	C18_Met	62	30.4	7	54.2	256	5.4	191.6	477.4	980.1	963.2	3031.6	304.4	60825.9	1472.1	16734.5	46079.7	22468.6	555.1	4.3	99.1	997.4	6.6	2283.1	553.9	235.5
C3	Sample	33	1	Met	C18	C18_Met	63	55.2	5.6	53.7	384.7	4.9	234.4	782.8	1185.7	1579.2	3363.3	296.3	78887.4	1356.9	18198.9	64672.5	23555.5	1237.6	4.5	164.3	2454.2	11.6	4244.4	1354.4	364.1
C3	Sample	34	1	Met	C18	C18_Met	64	45.9	2.4	45.3	330.2	4	232.8	472.9	1011.4	1585.7	2888.3	153.5	55751.2	1041.2	14241.8	51462.9	16641.4	515.4	2.2	71.6	1005.5	4.7	1955.2	617	208.5
C3	Sample	35	1	Met	C18	C18_Met	65	33.1	3.6	34.9	227.2	3.6	94.4	296	733.7	868.9	2934.5	208.2	64641.1	1295.9	15460.9	61794.2	28294.8	754	5.2	103.5	1542	6.4	3773.1	951	319.6
C3	Sample	36	1	Met	C18	C18_Met	66	35	6.8	54	243.4	4.2	105.9	385.5	702.7	1208.2	1912.5	283.5	67103.3	1405.7	12608.9	67188	22603	756.2	4.5	105.3	2093.1	11.9	3691.2	1007	183.1
C3	Sample	37	1	Met	C18	C18_Met	67	40.8	6.1	48.5	275.2	4.9	187.5	557.4	1272.5	1420.3	3989.8	270.9	78234.4	1699.3	21028.1	67648.7	34129.2	1220.3	6.3	139	2326.1	7.4	4571.9	1071.9	367.5
C3	Sample	38	1	Met	C18	C18_Met	68	38	5	45.8	305.6	4.2	184.9	496.6	863.2	1317.6	2993.9	232.4	76558.1	1307.2	19020.3	64521	21695.5	956.3	4.2	82.4	1438.4	14.4	5456.4	1367.3	237.8
C3	Sample	39	1	Met	C18	C18_Met	69	48.8	2.1	40.6	307.5	5.7	161.4	428.9	827.4	1308.4	2179.4	115.8	66604.7	1417.2	17367.3	56181.8	18459.4	1013.3	6.4	154.6	2904.3	5.8	3730	1004.4	209.1
C3	Sample	40	1	Met	C18	C18_Met	70	54.6	4.9	56.7	286.3	4.7	192.9	517.1	1100.6	1112.3	2963.8	249.4	59293	1210.9	15982.4	55774.9	23235	688.2	4.1	79.6	1157	3.7	2037.2	575.7	289.5
C3	QCext	1	1	BD	C8	C8_BD	135	13.2	1.2	15.9	198.4	2.9	98.9	75.1	557.2	628.3	2738.9	81.5	76922.6	1227.1	13674.1	35356.4	27005.6	575.3	7.8	83	1423.3	2.2	2598.3	462.9	124.1
C3	QCext	2	1	BD	C8	C8_BD	136	11.9	0.8	15.9	190.2	2.3	96.7	78.8	612.5	642.4	2814.8	82.3	79387.7	1165.8	13247.6	34590	26161.1	589.8	6.8	85.4	1285.4	2.3	2716.8	502.3	128.4
C3	QCext	3	1	BD	C8	C8_BD	137	12.5	1.1	16	186.5	2.4	97.4	78.5	572.3	623.2	2574.8	81	74610.8	989.1	12800.6	34808.4	26023.7	561.5	6.9	78.8	1341.1	2.6	2525.5	474.3	125.9
C3	QCinj	1	1	BD	C8	C8_BD	88	35.9	5	42.9	337.3	5	215.5	174.2	982.1	1601.1	3698.3	288.8	110215.9	1259.2	20129.2	72385.5	36180.7	931.6	6.5	131.2	2697.3	5.6	3643.1	697.8	171.1
C3	QCinj	2	1	BD	C8	C8_BD	99	16.4	5.9	37.9	319.5	3.7	204.3	161.5	869.9	1546.7	3276.2	333.4	96386.2	1023.6	17811.3	65653.8	35532.1	898.6	7.4	117.9	2509.7	6.3	3329.6	630.6	148.4
C3	QCinj	3	1	BD	C8	C8_BD	110	17.3	6	36	317.1	3.4	207.3	157.3	908.1	1593.5	3458.7	346.8	94787.2	1104.1	18681.2	69096.5	35890	858.5	8.5	115.5	2821.1	6	3384.1	648.1	150.6
C3	QCinj	4	1	BD	C8	C8_BD	121	26.8	5.9	37.5	330	4	197.8	155.5	864.7	1547.1	3300.2	322.1	93075.2	1010.3	17370.3	63855.1	34986.5	863.2	7.4	117	2576	6.6	3288	615	143.5
C3	QCinj	5	1	BD	C8	C8_BD	132	18.1	6.1	39.5	312.9	4	198.7	151.6	914.6	1608.9	3352.7	369.5	97158.6	997.4	18474	66653.3	34774.2	885.2	7.8	113.1	2416.6	6.7	3510.1	619.1	133.2
C3	QCinj	6	1	BD	C8	C8_BD	143	26	5.6	44.9	352.7	4.8	209	188.8	928	1533	3500.5	301.7	106152.9	1055.1	20054.1	74622.9	37356.4	946.9	7.5	124	2845.7	6.6	3451.4	724.3	183.3
C3	QCinj	7	1	BD	C8	C8_BD	144	11.1	5.6	44.2	327.5	5	217.5	178.5	927.7	1568.6	3524.3	288	103364.7	1047.1	19690.7	68011.9	34614.5	934	8.2	126.4	2840.8	7.3	3493.4	714.3	158.2
C3	QCinj	8	1	BD	C8	C8_BD	145	22.4	5.6	47	344.8	4.4	207.1	179.5	989	1593	3597.2	307.5	105085.6	1088.4	19385.1	68602.1	31657.8	926.9	6	131.4	2737.1	6.3	3523.6	638.1	147
C3	Sample	1	1	BD	C8	C8_BD	89	17.8	8	47.3	318.7	4.2	187.8	167.7	856.8	1532.3	3700.9	501.3	97978.3	871.5	17158.3	67089.3	35084.8	816.6	6.4	138.3	2687.9	8.6	4162.4	620.7	123.6
C3	Sample	2	1	BD	C8	C8_BD	90	28.8	5.1	47.2	337.5	5.2	179.5	145.1	748.1	1434.8	3089.4	287.7	121579.1	1289.5	21376.8	83474.2	36521.6	1061.7	8.3	152.5	4377.4	8.1	3540.1	683.7	123.5
C3	Sample	3	1	BD	C8	C8_BD	91	5.8	2.7	35.8	190.9	3.8	138.6	119.1	532.6	1000	1829	139.9	75543.2	826	12956.7	49399.7	18741.7	788.5	6.7	78.2	1993.1	3.5	2762.4	621.7	113.5
C3	Sample	4	1	BD	C8	C8_BD	92	18.6	8	50.4	305.4	5.1	161.5	117.4	814	1291	3047.9	394.9	97414.9	1456.9	17811	55530.7	28467.3	1125.4	10.2	114.5	2812	9.3	3603.1	811.4	177
C3	Sample	5	1	BD	C8	C8_BD	93	52.3	12	66	661.4	7.4	384.7	292.7	1650.9	2688.8	4997.6	694	138396.6	1668	27184.6	91312.5	49587.7	1960.4	10.8	198.2	4365.1	14.4	4491.5	823	145.2
C3	Sample	6	1	BD	C8	C8_BD	94	18.9	3.2	35	273.6	4.4	129.3	123.3	655.4	1169.4	2888.1	307.3	108119.4	1177.5	15525.7	61183.6	29583	986.7	9.5	139.1	2899.5	5.3	3118.2	786.7	244.7
C3	Sample	7	1	BD	C8	C8_BD	95	21.8	9	42.7	339.5	3.4	160.3	137.6	1066.1	1641.1	4005.9	375.1	97167.2	1124.8	15625.8	62450.6	31728.3	910.1	8.3	139.5	2443.9	6.2	3155.5	648.4	148.3
C3	Sample	8	1	BD	C8	C8_BD	96	29.1	5.7	40.7	391.8	4.6	237.2	171.1	1185.3	1961.4	4450.4	290.2	127117.7	1233.5	23577.4	69090.2	35691.9	1229.1	10.2	181.2	3730.7	8.8	4379.1	764.4	162.6
C3	Sample	9	1	BD	C8	C8_BD	97	38.7	5.4	42.1	438	4.7	216.9	144.4	1154.5	1970.5	4240	280.2	124560.2	1733.1	22745.3	78293.7	39530.6	1083.3	11.1	156.5	2907.7	6.3	5969.4	861.8	193.6
C3	Sample	10	1	BD	C8	C8_BD	98	31	7.1	45.7	337.2	5.9	299.5	204.4	1401.1	2077.7	5434.1	359.4	115113.9	1705	27741.4	80676.1	47367.3	758.9	7.5	134	2199.4	6.1	3349.8	541.4	148.5
C3	Sample	11	1	BD	C8	C8_BD	100	30.6	2.9	42.8	372.1	3.4	246.9	270.8	1350	1931.4	3996.1	153.2	86610.6	903.1	16015.1	54827	24918.2	1162.4	6.2	147.9	3145.4	4.7	3699	659.1	127.4
C3	Sample	12	1	BD	C8	C8_BD	101	16.5	6.1	40.9	341.2	4.7	251.5	216	1074.9	2149.2	4259.5	335.6	115775.2	1326.7	22179.9	83822.9	36457.6	666.4	6.6	113.5	1618.4	3.7	2108.6	401.3	117.3
C3	Sample	13	1	BD	C8	C8_BD	102	31.5	5.7	40.9	607.4	4.4	336.4	282.7	1996.2	1983.9	5682.1	305.2	101350.7	811.7	16953	49402.1	32923.4	1239	7.1	175.5	2880.4	7.2	3898	679	199.3
C3	Sample	14	1	BD	C8	C8_BD	103	26.5	5.5	66.2	264.3	6.7	220.8	173.3	758.9	1028.6	2620.1	251.7	113542	1095.3	24576.2	74034.1	44611.7	912.1	10	138.6	2055.6	3.1	3007.7	578.5	235
C3	Sample	15	1	BD	C8	C8_BD	104	37	3.1	35.2	457.2	4.8	344.4	252.7	2007.2	3094.4	6712.4	172.5	136474	1500.8	26521.7	91231.5	50123.1	675.5	7.8	112.6	1990	2.8	3555.1	816.6	153.5
C3	Sample	16	1	BD	C8	C8_BD	105	56.5	2.8	43.8	436.6	5.1	322.3	266.7	1158.6	2060.7	4411.8	140.8	107657.2	1301.9	25509.8	80126.6	39290	1390.4	11.1	219.6	4511.4	2.6	4612.1	979.4	196.4
C3	Sample	17	1	BD	C8	C8_BD	106	19.9	3.7	41.1	338.2	3.2	214.4	175.1	1208	2024.9	4812.3	212.2	122326.4	1144.8	24767.5	87988.7	45581.4	676.7	7	113.5	1952	3	3408.2	744.2	181
C3	Sample	18	1	BD	C8	C8_BD	107	0.8	3.3	38.6	229.9	5.1	166.4	149.9	593.3	1473	2159.3	175.1	94374.8	978.2	20481	82960.5	27786.3	764	5.9	96.1	2405.5	3.7	3056.2	674.4	124.6
C3	Sample	19	1	BD	C8	C8_BD	108	44.2	15.2	90.8	587.1	6.8	407.2	358.5	1452	2427	5193.1	556.9	118870.5	777.7	23319.2	98351.2	57784.3	798.6	6.6	119.6	2701.7	8.5	4338.7	1023.9	192.6
C3	Sample	20	1	BD	C8	C8_BD	109	14.3	2	29	281.2	6.3	253.3	211.6	931.9	1814.6	3336.4	158.6	98699.4	989.1	24528.8	76688.5	30868.2	959.2	8.4	137.2	3170.1	1.2	2510.4	512.8	127.1
C3	Sample	21	1	BD	C8	C8_BD	111	31.2	5.6	39.5	294.9	5.5	156.5	152.5	978.3	1177.8	4383.3	310.2	107330.3	769.1	16799.2	55501.6	38701.9	945.9	3.8	106.2	2792	12.1	4598.2	809.2	237.5
C3	Sample	22	1	BD	C8	C8_BD	112	17.8	2	21.1	231.7	3.7	173.9	175.8	586.6	1288.5	2120.8	256.2	81042.1	743.1	12425.5	44969	12223.5	410	7.5	74.1	1095.2	4.6	2018.9	513	137.3
C3	Sample	23	1	BD	C8	C8_BD	113	30.1	2.6	37.2	328.1	5.7	247.8	206.9	733.6	1461.6	2965.4	122.3	98826.6	1249.2	21646.7	65257.4	30403.5	883.1	9.6	138.5	2930.5	1.3	2996.2	674	123
C3	Sample	24	1	BD	C8	C8_BD	114	33.9	7.3	53.1	411.9	3.4	189.3	167.7	908.8	1615.4	3458.7	356.6	114544.7	669.5	17071	78281.5	38774.6	1284	6.5	129.3	4811.1	9.8	4231.5	1048	200.6
C3	Sample	25	1	BD	C8	C8_BD	115	5.2	3.5	33.9	353.3	3.3	191.6	171.7	888.2	1713.6	2957.1	214.9	99057.1	953.7	16147.2	56912.6	22301.1	1040.9	7.6	135.6	3299.5	4.3	3283.5	725	135.6
C3	Sample	26	1	BD	C8	C8_BD	116	25.9	2.2	39.3	207.1	3.8	105.9	89.4	376.1	776.1	1494.6	127.5	93160.9	699.4	16205.6	68059.5	24821.3	739.1	6.6	118.9	2323.7	4	4619.7	1197.6	223.6
C3	Sample	27	1	BD	C8	C8_BD	117	23.1	3.2	41	204.8	3	107	116.6	645	1170.6	2448.5	205.1	90556.6	946.7	13734.6	57998.3	24333.2	522.1	5.6	83.3	1746.9	3.7	2701.4	585	104.1
C3	Sample	28	1	BD	C8	C8_BD	118	12.9	7.4	34.4	285.8	3.9	203.8	182.6	763.7	1384.8	3300.2	396.9	97935.8	829	18621.3	62900.3	33564.9	693.5	6.2	98.8	1903.7	4.6	2009.1	457.5	178.1
C3	Sample	29	1	BD	C8	C8_BD	119	20.3	8.6	46.1	294.5	2.5	224.1	146	965.2	1246.8	3506.7	440.9	100315	498.5	20578.4	60203.1	31517.6	807.8	3.6	121.3	1669.7	9.4	2940.1	594.5	145.6
C3	Sample	30	1	BD	C8	C8_BD	120	31.4	6.2	48	457.7	5.2	309.4	230.7	910.3	1806.1	3475	379.9	121252.1	1049.9	24795.2	91545.1	39405.4	1221.7	8.9	145.3	3212.4	8.6	2761.6	588.9	156.6
C3	Sample	31	1	BD	C8	C8_BD	122	11.9	4.2	31.9	206.1	4	90.3	82.2	500.8	744.9	1934.3	243.8	74467.5	1021.7	12877.6	45478.7	20797.6	602.6	7.5	73.5	1447.2	4.8	2286.3	516.7	140.5
C3	Sample	32	1	BD	C8	C8_BD	123	19.8	7.8	46.3	345.7	4.8	232.4	153.3	983	1210.8	3987.3	338.1	88299.8	1461.6	18169.6	54905.5	34997.8	639.5	5.9	116.9	1513.8	6.1	2824.2	526.4	211.1
C3	Sample	33	1	BD	C8	C8_BD	124	26.9	5.1	44.8	394.4	3.6	230.3	240.3	954.2	1690.4	3275.7	274.1	116511.9	837.2	19487.2	66694.4	30675.8	1215.6	3.2	159	2993.7	8.9	4398.7	1013.9	236.5
C3	Sample	34	1	BD	C8	C8_BD	125	26.4	3.5	53.6	400.6	5	271.7	249	1071.4	1935.4	3759	219.1	97416.5	663.2	17048.7	70865	27024	542	5.3	82.4	1479	5.1	2350.2	604.5	187.9
C3	Sample	35	1	BD	C8	C8_BD	126	15.8	3.2	32	203.8	2.8	89.8	98.8	539.8	876.2	2660.8	192.8	93888.5	924.2	15238.7	64106.5	36510.7	620.1	6.6	89.2	1701	4.5	3449.2	702.2	177.9
C3	Sample	36	1	BD	C8	C8_BD	127	14.6	6.4	36.9	250.3	3.4	135.2	106.4	682.3	1304	2702.8	391.6	100619.2	1095.4	16348.7	76403.8	42426.1	885.7	7.8	112.5	2691.9	7.7	4198.9	703.3	140.5
C3	Sample	37	1	BD	C8	C8_BD	128	19.5	4.4	39.8	299.7	4.4	203	164.9	1043.6	1536.5	4306.2	225.6	126645.6	1282.8	22635.8	73498.2	41915	1162.5	10.2	132.6	2543.7	6.3	4873.7	942.7	221.2
C3	Sample	38	1	BD	C8	C8_BD	129	21.1	4.1	33.8	274.3	2.8	166.3	161.3	644.5	1293.2	2887.3	233	107407.7	883.6	18240.1	68395.8	27105.5	882.1	5.5	68.2	1488.4	9.8	5001.5	968.4	146.9
C3	Sample	39	1	BD	C8	C8_BD	130	26.7	3.4	45.7	318.7	6.3	184.7	160.4	754.5	1395.8	2309.2	132.5	98644.2	1031	18315.4	62564.8	25832	998.1	10.8	132.1	4193.9	3.9	3602.1	897.4	140.6
C3	Sample	40	1	BD	C8	C8_BD	131	34.2	6.6	55	292.5	5.6	184.5	207.4	910.5	1203.8	2878	285.6	94330.1	889.4	17522.7	69068.5	35308.5	610.1	6.9	73.2	1445.4	2.2	2273.3	425	160.9
C3	QCext	1	1	Met	C8	C8_Met	74	12.6	0.9	12.5	178.2	1.7	90.9	70.2	545.9	583.1	2408.1	90.5	67749.7	1017.4	11830.8	32220.6	26140.7	524.8	6.6	75.7	1334	1.9	2545.5	431.6	107.7
C3	QCext	2	1	Met	C8	C8_Met	75	12.3	1	12.6	186.2	2.1	94.7	72.8	582.4	647.9	2557.6	102.2	73254	1117.5	12797	36299.6	28056.9	567.1	8.1	81.5	1490.7	2.5	2753.9	449.7	120.5
C3	QCext	3	1	Met	C8	C8_Met	76	13.7	1.1	13.3	178.5	2.4	91.1	71.3	541.9	617.9	2646	99.7	72427.8	1100	12754.6	34882.3	28544.9	559.6	5.4	76.1	1329.1	1.7	2613	428	119.3
C3	QCinj	1	1	Met	C8	C8_Met	27	8.9	5.6	36.2	325.4	3.4	208.1	167.9	914.8	1581.6	3561.1	361.4	101825.3	1223.8	18705.1	74247	40359.7	876.8	8.1	116.1	2750.7	6.1	3347.3	572	155.2
C3	QCinj	2	1	Met	C8	C8_Met	38	17.5	6	35.9	332.1	3.5	202	159	892.8	1526.2	3446.1	342.7	99145.1	1095.4	18064.2	69581.4	37993.5	869.7	8.1	122.7	2595.1	6.1	3301.7	652.1	163.1
C3	QCinj	3	1	Met	C8	C8_Met	49	24.9	5.7	36.3	328.6	3.8	201.6	158.4	868.3	1492.3	3358.2	346.8	97261.2	1083.8	17823.4	65569.7	36017.2	884.7	5.5	115.1	2441.2	6.2	3438.4	640.5	163.9
C3	QCinj	4	1	Met	C8	C8_Met	60	19	5.7	36.4	333.7	3.5	197.8	158.6	872.7	1490.4	3379.1	330	101123.5	1035.6	18276.9	70775.6	36816.6	890.2	7.9	122.9	2576.7	7.8	3375.9	680.8	162.2
C3	QCinj	5	1	Met	C8	C8_Met	71	30.4	5.6	35.4	341.8	4.2	198	154.7	861.9	1595.7	3392.3	336.5	95402.9	995.2	17922.1	65514	36040.1	868.5	6.8	121.1	2524.9	6.1	3270.3	636.9	152
C3	QCinj	6	1	Met	C8	C8_Met	82	25.6	5.6	34.8	332.9	3.8	205.2	161.8	874.9	1513.7	3439.1	353.1	96635	1001.2	17488.7	65913	36013.7	917.6	8.7	124.4	2681.6	6.7	3413.8	678.4	163.4
C3	QCinj	7	1	Met	C8	C8_Met	83	22.7	5.9	37.3	310.5	3.6	194.2	162.3	923.7	1601.4	3366.6	338.7	102947.5	958.9	18520.3	70880.4	38320.3	864.5	6.1	120.8	2654.1	6	3305.3	641.2	150.2
C3	QCinj	8	1	Met	C8	C8_Met	84	25.5	6	39.8	328	3	209.9	165.6	884.1	1537.5	3372	354.6	97047.6	988.7	18120.8	66748.8	35217.2	851.9	7.9	117.3	2614.7	5.5	3343.7	680.9	153.4
C3	Sample	1	1	Met	C8	C8_Met	28	15.8	9.1	41.9	306.8	3.2	188	146.2	817	1548.1	3770.8	547.1	98739.9	846.6	17670	65886.7	34904.5	838.1	6.8	143.5	2815.4	9.9	4021.1	593.5	121.9
C3	Sample	2	1	Met	C8	C8_Met	29	20	5	37.2	359.7	3.6	169.6	124.3	701.7	1446.3	3121	344.3	113858.1	1292.4	20198	79971.5	40269.9	1065.5	8.7	144.7	4342.3	7.9	3490.7	634.8	107.8
C3	Sample	3	1	Met	C8	C8_Met	30	12.1	2.8	29	183.3	3	134.9	109.6	515.3	988.7	1710.4	167.4	66539.4	841.5	12774.8	47520.1	21807.3	736.1	4.8	73.6	2143.7	4	2627.5	549.9	100
C3	Sample	4	1	Met	C8	C8_Met	31	12.8	7.1	33.3	253.2	3.3	128.5	99	690.5	1196.7	2803.7	418.9	80614.6	1369.9	15675.7	46072.4	26619.9	1008.7	8.4	97.6	2301	8.5	3233.1	741.5	140.1
C3	Sample	5	1	Met	C8	C8_Met	32	26.9	12.1	52.6	634.1	7.1	369.1	281	1780.3	2679.2	5099.4	746.1	123099.5	1581.8	25508.4	86247.9	53313.4	1887.3	11.8	190.3	4233.1	14.1	4318.3	734.6	143.4
C3	Sample	6	1	Met	C8	C8_Met	33	13.9	3.2	31.6	266.3	3.8	109.7	110.2	652.2	1167.7	2696.7	319.9	99344.3	1173.6	14930.9	59981.9	33045.4	948.5	8.1	128.3	3006.3	5.7	2945.2	753.7	250
C3	Sample	7	1	Met	C8	C8_Met	34	21.4	10	36.6	290.5	2.3	137.5	125	1003.4	1465.1	3696.4	388.7	85145	983	13708.9	57329.7	34484.3	805.2	7.8	121.5	2244.7	5.7	2990.7	551.5	144.4
C3	Sample	8	1	Met	C8	C8_Met	35	21.9	5.8	29.1	414.4	3.8	234	160.2	1279	2073.5	4678	375.1	116053.8	1271.3	21611.8	69103.8	40085.1	1220.3	10.1	186.4	3986	10.6	4362.7	767.5	185.6
C3	Sample	9	1	Met	C8	C8_Met	36	36	7	35.6	461.4	5.3	225	134.8	1183.8	2027	4384.2	364.5	120372.4	1852.7	23454.7	82855.5	48015	1185.4	11.1	164.2	3081.2	7.1	5951.8	810.6	198.6
C3	Sample	10	1	Met	C8	C8_Met	37	13.8	6.5	35.8	310.6	5.2	268.5	179.9	1250.9	1810.5	4728.8	355.2	95440	1399.3	22735.1	68467.6	41925.3	660.4	7.3	107.2	1714.8	5.6	2926.4	484.9	129.8
C3	Sample	11	1	Met	C8	C8_Met	39	37	3.5	42.6	456	3.9	275.7	279.8	1530.5	2210.6	4449.3	197.1	85828.6	982.4	17325.1	58922.5	29583	1307	9.5	169.3	4445.8	5.6	4097.6	599.1	125.9
C3	Sample	12	1	Met	C8	C8_Met	40	14.4	6.3	29.7	370.4	4.7	236.2	195.3	1040.4	2095.6	4207.1	400.2	111117.4	1332.6	21548.3	80682.4	39700.9	683.3	5.9	109.4	1458.8	4.3	2013	375.1	124.4
C3	Sample	13	1	Met	C8	C8_Met	41	24.1	5.1	28.5	502.6	3.4	304.4	259.8	1705.4	1749.6	5090.8	277.2	80632.8	652.9	13510.1	40269.9	29800.7	1046	7.1	146.7	2502	7.3	3370.8	568.5	175.6
C3	Sample	14	1	Met	C8	C8_Met	42	16.7	6.2	57.5	270.1	4.4	207.3	151.4	696.6	965.5	2579.1	303.3	101020.8	1484.4	22793.5	72817.3	49741.8	880.2	10.3	131	2005.2	3.3	3205.8	530.9	210.8
C3	Sample	15	1	Met	C8	C8_Met	43	37.1	3	28	474.6	4.9	361.4	230.4	2047	3057.8	7065.8	199.6	131755.9	1455.1	27532.6	94328.5	59364.5	698.7	6.5	109.5	2176.4	2.9	3675.1	744.3	169.9
C3	Sample	16	1	Met	C8	C8_Met	44	42.7	2.9	32.5	403.5	4.5	274.5	224.7	1043.8	1932.1	4020.9	153.1	92315.3	1201.6	21302	71187.8	37640	1199.4	10.1	182	3984.7	2.4	4126.4	816.8	165.6
C3	Sample	17	1	Met	C8	C8_Met	45	24.2	4.3	34	319.2	3.6	209.1	152.9	1194.2	1976.2	4760	244.5	110944.2	967.1	21968.7	76370.3	47360.3	690.3	6.2	110.3	1934.6	3.8	3496.8	605.6	171.9
C3	Sample	18	1	Met	C8	C8_Met	46	19.1	3.9	27.2	230.1	4.3	162.7	125.7	564.5	1419.4	2080.2	206.8	84275.9	785.1	17794.1	81884.3	30887.6	748.3	6	85.9	2314.2	3.6	2877	579.3	121.1
C3	Sample	19	1	Met	C8	C8_Met	47	56.1	15.2	87.2	511.9	7.4	388.9	361	1442.3	2278	5182.2	528.2	107795.7	828.9	21567.9	91107.9	57623.6	709.6	6.2	114	2781.2	8.2	4327.6	960.7	182.1
C3	Sample	20	1	Met	C8	C8_Met	48	15.5	1.4	20.7	280.1	4.1	236.1	189	935.8	1772.4	3414.1	178.3	95982.4	1010.6	23564.4	75396.8	35011.3	975.8	7.5	129.3	3445.9	1.4	2161.1	485.7	127.1
C3	Sample	21	1	Met	C8	C8_Met	50	8.2	3.5	18.6	247.4	2.1	132.5	132.7	828.1	1111.2	3725.6	318.2	92705.6	790.7	14777.1	50366.7	38585.8	791.6	6.1	88.9	2093	10.2	3945.7	690.5	221.1
C3	Sample	22	1	Met	C8	C8_Met	51	13.5	2.6	16.6	219.4	3.8	177.6	164.7	530.6	1228.7	2077.9	311.5	74751.4	909.8	11738.6	45486.8	14737.4	399.9	7.1	68.3	1242.8	5.7	1937	489.2	131.7
C3	Sample	23	1	Met	C8	C8_Met	52	20.9	2.6	34.7	335.7	5.2	247.8	215.5	706.1	1515	3172.3	117.3	95173	1599.5	20449.4	63062.5	32096.6	943.7	9.3	156.8	3084.4	1.1	3404.9	716.1	125.5
C3	Sample	24	1	Met	C8	C8_Met	53	25.3	6.3	43	395.3	3.3	180.8	138.3	816.8	1555.6	3331.6	406.6	105064.7	697.4	15378.6	71850.7	37310.1	1177	6.8	108.4	3889.1	9	3987.7	880.9	172.9
C3	Sample	25	1	Met	C8	C8_Met	54	27.9	4.5	31.9	391.7	3.2	189.6	174.6	963.7	1909.1	3090.4	256.7	92693.6	1070	16461.2	59419.8	26137.7	1072.4	7.3	123.6	3584.1	4	3496	686.1	140.1
C3	Sample	26	1	Met	C8	C8_Met	55	24.7	3.8	37.6	226.2	3.2	120.5	76.1	451.4	964.3	1830.1	207.1	99814.2	906.7	17794.3	80249.8	40101	830.3	5.4	121.1	2966.1	4.4	5510.8	1232.1	234.4
C3	Sample	27	1	Met	C8	C8_Met	56	18.2	3.5	34.1	207.2	2.8	96.2	100.5	617.2	1197.5	2525.3	245.5	87552.4	1039.2	14020.8	60427	27412.4	533	4.9	82.6	1744.9	4.2	2866.4	568.2	99.6
C3	Sample	28	1	Met	C8	C8_Met	57	12.6	11.5	33.3	357.7	3.1	234.8	209.5	1006.2	1858.6	4054.4	596.6	105389.2	1038.9	21698.7	70670.3	47131	834.4	5.4	116.3	2292.2	6.5	2519.9	483.9	185.5
C3	Sample	29	1	Met	C8	C8_Met	58	14.4	8.8	37.9	281.4	1.7	209.9	133.8	897.4	1203.5	3214.5	426.3	90075.2	513.5	17987.9	55974.2	31952.1	758.5	3.4	109.4	1637.5	8.1	2777.3	547.2	147.1
C3	Sample	30	1	Met	C8	C8_Met	59	28	6.5	37.7	449.2	5	312.9	217.5	968.5	1875.7	3707.5	498.7	115702.5	921.4	25323.8	90088.5	45616.9	1251.4	8.5	158.1	3391.6	9.2	2931.3	652.1	168.1
C3	Sample	31	1	Met	C8	C8_Met	61	27.5	5.1	34.1	248.7	3.4	109.7	86.7	566.9	886.8	2195	374.1	79768.1	1227.5	13655.1	53370.5	30126.9	700	7.7	84.2	1864.1	6.6	2807.6	559.4	156
C3	Sample	32	1	Met	C8	C8_Met	62	7.6	6.9	34.5	283.9	4	196.5	130.2	839.8	1090.1	3282.3	318.9	73514	1264.7	14759.1	45963.2	31620.2	521.4	5.2	93.9	1248.7	6	2385.7	435.7	168.2
C3	Sample	33	1	Met	C8	C8_Met	63	6.8	5.6	35.3	390.6	3.7	217.3	201.2	946.7	1630.8	3328.3	329	100977.3	746.7	17727	62778.8	32665.1	1171.7	6.5	151.2	3120	8.4	4245.5	967.6	228.6
C3	Sample	34	1	Met	C8	C8_Met	64	24.2	3.1	41.9	323.1	4.4	229.4	202.1	862.7	1567.1	3117.1	197	82323.1	655.4	14074.8	61541.9	25400.5	466.5	3.7	65.5	1301.8	3.9	2070.3	502.4	141.7
C3	Sample	35	1	Met	C8	C8_Met	65	12.5	4	29.4	227.7	2	90.1	96.3	567.6	934.6	3040.7	274.7	94128	1043.5	15420.2	70315.3	44337.7	751.9	7.7	95.5	1996.6	5.2	4007.2	741.2	199.7
C3	Sample	36	1	Met	C8	C8_Met	66	15.5	6.3	43.4	219.7	4.3	100.7	101.8	541.9	1233.4	2030.8	374.9	91932.5	943.1	13419.8	76175	35181.7	718.1	2.8	105.8	2870.4	8.2	3734.4	719.5	116.2
C3	Sample	37	1	Met	C8	C8_Met	67	13.1	5.5	31	290.1	2.8	183.2	132.8	960.9	1490.3	4067.4	322.8	110530.4	1341.7	21359.9	73282	50917	1109.6	8.7	122.9	2835.7	6.3	4716.1	797.4	203.4
C3	Sample	38	1	Met	C8	C8_Met	68	18.7	4.8	30.1	304	3.5	183.9	152.7	669.8	1455.5	2939.9	276.5	106349	972.7	18644.6	72638.2	31410.2	923.1	6	76.5	1894.2	9.6	5543.5	1058.4	146.4
C3	Sample	39	1	Met	C8	C8_Met	69	22.6	1.8	28.7	309.1	4.3	154.9	149.2	681.9	1369.8	2309.4	159.5	93792.1	1006.7	18316	64435.8	30111.8	987.1	9.9	127.6	3268.4	4.6	3660.2	883.6	140.7
C3	Sample	40	1	Met	C8	C8_Met	70	29.4	5.4	42.4	297.3	5.1	188.2	206.2	981.7	1234	3001.9	357.8	98177.5	1176.6	17779.1	72809	42251.1	607.7	7.7	70.6	1457.9	2.4	2320.5	446.6	171.2
