# Supplementary material for: Cohort-based strategies as an in-house tool to evaluate and improve phenotyping robustness of LC–MS/MS lipidomics platforms
Source: Anal Bioanal Chem. 2024 Jun 28;416(25):5485–96. doi: 10.1007/s00216-024-05404-8 (PMC11427549; doi:10.1007/s00216-024-05404-8)
Supplement: Supplementary file 5 — Supplementary file5 (ZIP 105 KB) [file 216_2024_5404_MOESM5_ESM.zip]

Archive with 12 entries (10 files):
- Supplementary Data 2. Raw Data and Processing Code application/All_SL_Calculations_Application.R
- Supplementary Data 2. Raw Data and Processing Code application/Ceramide_only_Calculations_Application.R
- Supplementary Data 2. Raw Data and Processing Code application/Data/
- Supplementary Data 2. Raw Data and Processing Code application/Data/Ceramide_Data_Master_C4.csv
- Supplementary Data 2. Raw Data and Processing Code application/Data/Ceramide_LIS_Matrix_C4.csv
- Supplementary Data 2. Raw Data and Processing Code application/Data/ColnamesVector_C4.csv
- Supplementary Data 2. Raw Data and Processing Code application/Data/Colnamesvector_Cer_C4.csv
- Supplementary Data 2. Raw Data and Processing Code application/Data/Compound_LIS_Matrix_C4.csv
- Supplementary Data 2. Raw Data and Processing Code application/Data/Sphingolipid_Data_Master_C4.csv
- Supplementary Data 2. Raw Data and Processing Code application/Functions/
- Supplementary Data 2. Raw Data and Processing Code application/Functions/summary_figures_C4.R
- Supplementary Data 2. Raw Data and Processing Code application/Functions/summary_figures_cer_C4.R
