# Supplementary material for: Cohort-based strategies as an in-house tool to evaluate and improve phenotyping robustness of LC–MS/MS lipidomics platforms
Source: Anal Bioanal Chem. 2024 Jun 28;416(25):5485–96. doi: 10.1007/s00216-024-05404-8 (PMC11427549; doi:10.1007/s00216-024-05404-8)
Supplement: Supplementary file 5 — Supplementary file5 (ZIP 105 KB) [file 216_2024_5404_MOESM5_ESM.zip › Supplementary Data 2. Raw Data and Processing Code application/Ceramide_only_Calculations_Application.R]

# 1. Load required libraries and prepare the data

library(tidyverse)
library(mcr)    #For Passing-Bablok


sl_data <- read.csv("Data/Ceramide_Data_Master_C4.csv")  # Choose correct path for the data
colname_vector <- read.csv("Data/ColnamesVector_Cer_C4.csv", header = FALSE)  # Ceramide harmonized nomenclature
compound_matrix <- read.csv("Data/Ceramide_LIS_Matrix_C4.csv", header = TRUE) # Matrix of ceramides and use of LIS


colnames(sl_data) <- pull(colname_vector)

compound_vector <- compound_matrix[,1]   # Defines compounds analyzed

cohorts <- sl_data %>% select(Cohort_ID) %>% unique() %>% pull()      # Vector with used cohorts

lab_IS <- compound_matrix


# 2. Calculate the %CVinj and store in the Matrix QC_inj

QC_ext <- sl_data %>% 
  filter(Sample_type == "QCExt") %>% 
  select(Cohort_ID, Sample_ID, Method_ID, compound_vector) %>% 
  pivot_longer(compound_vector, names_to = "Name_IS", values_to = "Concentration") %>%
  group_by(Cohort_ID, Method_ID, Name_IS) %>%                                      # Group by requested methods
  summarize(CVi = round(sd(Concentration) / mean(Concentration)*100,1)) %>%         # Calculate CVi
  left_join(lab_IS, by = c("Name_IS","Cohort_ID"))                                 # Add LIS information


# 3. Produce the figure in the folder that you specify (/Figures in this case)

tiff("Figures/CVi_Cer.tiff", units="cm", width= 24, height= 24, res=600, compression = "lzw")

QC_ext %>% 
  group_by(Compound, Cohort_ID, IS_Chain, Method_ID) %>% 
  summarize(MeanCvi = mean(CVi)) %>% 
  left_join(lab_IS, by = c("Cohort_ID", "Compound", "IS_Chain")) %>% 
  arrange(C4_LIS) %>% 
  ggplot(aes(x = Compound, y = MeanCvi, color = C4_LIS)) +
  theme_classic() +
  scale_color_manual(values = c("grey60","black")) +         # Grey for No LabIS, Black for Lab IS
  geom_text(aes(label= IS_Chain), size = 3, alpha = 1, fontface = "bold", angle = -90) + 
  xlab("") +
  ylab("%CV of injection*") +
  ylim(0,20) +
  theme(legend.position = "none",        
        axis.text.x = element_text(face = "bold", size = 10, color = "black"),
        axis.text.y = element_text(face = "bold", size = 10, color = "black"),
        axis.title.x = element_text(face = "bold", size = 14)) + 
  coord_flip() +
  facet_wrap(~Method_ID) +
  theme(strip.background = element_rect(linetype = "blank"),
        strip.text = element_text(face = "bold", size = rel(2), hjust = 0.0, vjust = -0.5))

dev.off()


# 4. Calculate the correlations

## Create empty frame for the results (Spearman)

summary_cor <- tibble(Cohort_ID = "C", Name_IS= "C", Meth1 = "M", Meth2 = "M",
                      Spearmanrho = 1, Pearsonr = 1, .rows = 0)

## Perform the calculations

set.seed(1899)

for (i in cohorts) {
  
  cohort_sl_data <- sl_data %>% filter(Cohort_ID == i & Sample_type == "Sample")    # Select the cohort
  
  methcomb <- cohort_sl_data %>% select(Method_ID) %>% 
    unique() %>% pull() %>% combn(2, simplify = TRUE) %>%  as_data_frame()  #All possible method combinations for the cohort
  
  combinations <-colnames(methcomb)                         # Indexes for the method combinations
  
  
  for (j in compound_vector) {
    
    for (z in combinations) {
      
      M1 <- methcomb[1,z]           # Method 1
      M2 <- methcomb[2,z]           # Method 2
      
      data_M1 <- cohort_sl_data %>% filter(Method_ID == pull(M1)) %>% select(j)
      data_M2 <- cohort_sl_data %>% filter(Method_ID == pull(M2)) %>% select(j)
      
      
      # Create tibble with calculations between both methods for the compound in the selected cohort
      calc_row <- tibble(Cohort_ID = i, Name_IS = j, Meth1 = pull(M1), Meth2 = pull(M2),
                         Spearmanrho = round(cor.test(pull(data_M1), pull(data_M2), method = "spearman")$estimate,3),
                         Pearsonr    = round(cor.test(pull(data_M1), pull(data_M2), method = "pearson")$estimate,3)
      )    
      
      # Merge with the global tibble
      
      summary_cor <- bind_rows(summary_cor, calc_row)
      
    }
  }
}

# 6. Tertile comparison

summary_tert <- tibble(Cohort_ID = "C", Name_IS = "C", Meth1 = "M", Meth2 = "M",
                       Tertscore = 1, .rows = 0)

for (i in cohorts) {
  
  cohort_sl_data <- sl_data %>% filter(Cohort_ID == i & Sample_type == "Sample")    # Select the cohort
  
  methcomb <- cohort_sl_data %>% select(Method_ID) %>% 
    unique() %>% pull() %>% combn(2, simplify = TRUE) %>%  as_data_frame()  #All possible method combinations for the cohort
  
  combinations <-colnames(methcomb)                         # Indexes for the method combinations
  
  
  for (j in compound_vector) {
    
    for (z in combinations) {
      
      M1 <- methcomb[1,z]           # Method 1
      M2 <- methcomb[2,z]           # Method 2
      
      data_M1 <- cohort_sl_data %>% filter(Method_ID == pull(M1)) %>% select(all_of(j))
      data_M2 <- cohort_sl_data %>% filter(Method_ID == pull(M2)) %>% select(all_of(j))
      
      
      # Create tibble with calculations between both methods for the compound in the selected cohort
      
      data_M1_q <- quantile(data_M1[,1], probs = seq(0,1,1/3)) # Tertiles for data M1  
      data_M2_q <- quantile(data_M2[,1], probs = seq(0,1,1/3)) # Tertiles for data M2
      
      matQuantile <- tibble(M1 = findInterval(pull(data_M1),data_M1_q,all.inside = TRUE),
                            M2 = findInterval(pull(data_M2),data_M2_q,all.inside = TRUE))
      
      matQuantile %>% mutate(QDif = abs(M2-M1),
                             Score = case_when(QDif == 0 ~ 1,        # c to indicate that column changes
                                               QDif == 1 ~ 0,        # e to indicate that extraction changes
                                               QDif == 2 ~ -1))  %>% 
        summarize(Scoreperc = sum(Score)/n()*100)
      
      
      
      
      calc_row <- tibble(Cohort_ID = i, Name_IS = j, Meth1 = pull(M1), Meth2 = pull(M2),
                         Tertscore =  matQuantile %>% mutate(QDif = abs(M2-M1),
                                                             Score = case_when(QDif == 0 ~ 1,        # c to indicate that column changes
                                                                               QDif == 1 ~ 0,        # e to indicate that extraction changes
                                                                               QDif == 2 ~ -1))  %>% 
                           summarize(Scoreperc = round(sum(Score)/n()*100,1)) %>%
                           pull(Scoreperc)
      )
      
      # Merge with the global tibble
      
      summary_tert <- bind_rows(summary_tert, calc_row)
      
    }
  }
}


# 7. Merge all results


join_vect <- paste(c("Cohort_ID", "Name_IS", "Meth1", "Meth2"))


results_sl_sum <- left_join(summary_cor, summary_tert, by = join_vect) %>% 
  left_join(lab_IS, by = c("Name_IS", "Cohort_ID")) %>%                      # Merge the LIS information
  separate(Meth1, c("M1_Col","M1_Ext")) %>%                                   
  separate(Meth2, c("M2_Col","M2_Ext")) %>% 
  mutate(Change = case_when(M1_Col != M2_Col & M1_Ext == M2_Ext ~ "c",        # c to indicate that column changes
                            M1_Col == M2_Col & M1_Ext != M2_Ext ~ "e",        # e to indicate that extraction changes
                            M1_Col != M2_Col & M1_Ext != M2_Ext ~ "b")) %>%  # b to indicate that both change
  
  mutate(Comparison = case_when(M1_Col == "CSH"  & M2_Col == "Zorbax" & M1_Ext == "Met" & M2_Ext == "Met" ~ "CSH_Met vs Zorbax_Met")
                                )
                                

# 8. Create Supplementary Tables

# Summary by Cohort, LabIS

Summ_C_LIS <- results_sl_sum %>% 
  group_by(Cohort_ID, C4_LIS) %>%
  summarize(n = n(),
            "q10 rho" = quantile(Spearmanrho, 0.1), 
            "Mean rho" = mean(Spearmanrho),
            "q90 rho" = quantile(Spearmanrho, 0.9),
            "q10 %TertSco" = quantile(Tertscore, 0.1), 
            "Mean %TertSco" = mean(Tertscore),
            "q90 %TertSco" = quantile(Tertscore, 0.9))
  

# Summary by Cohort, Comparison

Summ_C_Comparison <- results_sl_sum %>% 
  group_by(Cohort_ID, Comparison) %>%
  summarize(n = n(),
            "q10 rho" = quantile(Spearmanrho, 0.1), 
            "Mean rho" = mean(Spearmanrho),
            "q90 rho" = quantile(Spearmanrho, 0.9),
            "q10 %TertSco" = quantile(Tertscore, 0.1), 
            "Mean %TertSco" = mean(Tertscore),
            "q90 %TertSco" = quantile(Tertscore, 0.9))


# Summary by Cohort, Changes, Lab_IS

Summ_C_Change_LIS <- results_sl_sum %>% 
  group_by(Cohort_ID, Change, C4_LIS) %>%
  summarize(n = n(),
            "q10 rho" = quantile(Spearmanrho, 0.1), 
            "Mean rho" = mean(Spearmanrho),
            "q90 rho" = quantile(Spearmanrho, 0.9),
            "q10 %TertSco" = quantile(Tertscore, 0.1), 
            "Mean %TertSco" = mean(Tertscore),
            "q90 %TertSco" = quantile(Tertscore, 0.9))


# 9. Create Figures

source("Functions/summary_figures_cer_C4.R")


summary_figures(results_sl_sum, "Spearmanrho", "Spearman rho", 0.4, 1, 1, 10, 22)

summary_figures(results_sl_sum, "Pearsonr", "Pearson r", 0.4, 1, 1, 10, 22)

summary_figures(results_sl_sum, "Tertscore", "Tertile Scoring (%)", 40,100,100, 10, 22)


# 10. Export Supplementary Material result table

write_csv(results_sl_sum, file = "Results/Summary_Cer_ALLresults.csv")

write.csv(Summ_C_LIS, file = "Results/Summary_Cer_Cohort_LIS.csv")

write.csv(Summ_C_Comparison, file = "Results/Summary_Cer_Cohort_Comparison.csv")

write.csv(Summ_C_Change_LIS, file = "Results/Summary_Cer_Cohort_Change_LIS.csv")
