# Supplementary material for: Cohort-based strategies as an in-house tool to evaluate and improve phenotyping robustness of LC–MS/MS lipidomics platforms
Source: Anal Bioanal Chem. 2024 Jun 28;416(25):5485–96. doi: 10.1007/s00216-024-05404-8 (PMC11427549; doi:10.1007/s00216-024-05404-8)
Supplement: Supplementary file 5 — Supplementary file5 (ZIP 105 KB) [file 216_2024_5404_MOESM5_ESM.zip › Supplementary Data 2. Raw Data and Processing Code application/Data/Ceramide_Data_Master_C4.csv]

Cohort_ID	Sample_type	Sample_ID	Ext_batch	Extraction	Column	Method	Cer(d16:1/16:0)_ISCer16:0	Cer(d16:1/16:0)_ISCer18:0	Cer(d16:1/16:0)_ISCer24:1	Cer(d16:1/16:0)_ISCer24:0	Cer(d16:1/16:0)_ISSph	Cer(d16:1/18:0)_ISCer16:0	Cer(d16:1/18:0)_ISCer18:0	Cer(d16:1/18:0)_ISCer24:1	Cer(d16:1/18:0)_ISCer24:0	Cer(d16:1/18:0)_ISSph	Cer(d16:1/24:0)_ISCer16:0	Cer(d16:1/24:0)_ISCer18:0	Cer(d16:1/24:0)_ISCer24:1	Cer(d16:1/24:0)_ISCer24:0	Cer(d16:1/24:0)_ISSph	Cer(d16:1/24:1)_ISCer16:0	Cer(d16:1/24:1)_ISCer18:0	Cer(d16:1/24:1)_ISCer24:1	Cer(d16:1/24:1)_ISCer24:0	Cer(d16:1/24:1)_ISSph	Cer(d18:1/10:0)_ISCer16:0	Cer(d18:1/10:0)_ISCer18:0	Cer(d18:1/10:0)_ISCer24:1	Cer(d18:1/10:0)_ISCer24:0	Cer(d18:1/10:0)_ISSph	Cer(d18:1/12:0)_ISCer16:0	Cer(d18:1/12:0)_ISCer18:0	Cer(d18:1/12:0)_ISCer24:1	Cer(d18:1/12:0)_ISCer24:0	Cer(d18:1/12:0)_ISSph	Cer(d18:1/14:0)_ISCer16:0	Cer(d18:1/14:0)_ISCer18:0	Cer(d18:1/14:0)_ISCer24:1	Cer(d18:1/14:0)_ISCer24:0	Cer(d18:1/14:0)_ISSph	Cer(d18:1/16:0)_ISCer16:0	Cer(d18:1/16:0)_ISCer18:0	Cer(d18:1/16:0)_ISCer24:1	Cer(d18:1/16:0)_ISCer24:0	Cer(d18:1/16:0)_ISSph	Cer(d18:1/17:0)_ISCer16:0	Cer(d18:1/17:0)_ISCer18:0	Cer(d18:1/17:0)_ISCer24:1
C4	LRM	1	2	Met	CSH	CSH_Met	0.0789	0.0682	0.0494	0.0178	0.111	0.0144	0.0124	0.009	0.0032	0.0203	0.65	0.563	0.408	0.147	0.918	0.516	0.447	0.324	0.117	0.729	0.0026	0.0022	0.0016	0.0006	0.0036	0.013	0.0112	0.0081	0.0029	0.0183	0.112	0.0972	0.0704	0.0254	0.159	0.108	0.0938	0.0679	0.0245	0.153	0.0353	0.0305	0.0221
C4	LRM	2	2	Met	CSH	CSH_Met	0.0934	0.0795	0.0584	0.0202	0.128	0.0157	0.0133	0.0098	0.0034	0.0215	0.684	0.582	0.427	0.148	0.939	0.56	0.476	0.35	0.121	0.768	0.0029	0.0025	0.0018	0.0006	0.004	0.0148	0.0126	0.0092	0.0032	0.0203	0.114	0.0971	0.0713	0.0247	0.157	0.109	0.0929	0.0683	0.0237	0.15	0.0371	0.0315	0.0232
C4	LRM	3	2	Met	CSH	CSH_Met	0.0841	0.0687	0.053	0.0186	0.116	0.0171	0.014	0.0108	0.0038	0.0237	0.671	0.548	0.423	0.148	0.929	0.533	0.435	0.336	0.118	0.738	0.0027	0.0022	0.0017	0.0006	0.0038	0.0135	0.011	0.0085	0.003	0.0186	0.109	0.089	0.0687	0.0241	0.151	0.107	0.0875	0.0673	0.0236	0.148	0.034	0.0277	0.0214
C4	LRM	4	2	Met	CSH	CSH_Met	0.0809	0.0691	0.0522	0.0184	0.114	0.0187	0.016	0.0121	0.0043	0.0265	0.649	0.554	0.418	0.148	0.917	0.498	0.425	0.321	0.113	0.703	0.0031	0.0026	0.002	0.0007	0.0044	0.0138	0.0118	0.0089	0.0032	0.0195	0.106	0.0906	0.0684	0.0241	0.15	0.106	0.0903	0.0682	0.024	0.149	0.0359	0.0306	0.0231
C4	NIST	1	2	Met	CSH	CSH_Met	0.0893	0.0783	0.0536	0.0186	0.118	0.0126	0.0111	0.0076	0.0026	0.0167	0.692	0.606	0.415	0.144	0.916	0.566	0.496	0.34	0.118	0.75	0.0039	0.0034	0.0024	0.0008	0.0052	0.0146	0.0128	0.0088	0.0031	0.0194	0.143	0.125	0.0858	0.0298	0.19	0.12	0.105	0.072	0.025	0.159	0.0378	0.0331	0.0227
C4	NIST	2	2	Met	CSH	CSH_Met	0.0814	0.0772	0.0514	0.018	0.116	0.0133	0.0127	0.0084	0.003	0.0191	0.666	0.632	0.421	0.148	0.952	0.579	0.549	0.366	0.128	0.828	0.0036	0.0034	0.0023	0.0008	0.0051	0.0144	0.0137	0.0091	0.0032	0.0206	0.132	0.125	0.0835	0.0293	0.189	0.107	0.101	0.0675	0.0237	0.153	0.036	0.0342	0.0228
C4	NIST	3	2	Met	CSH	CSH_Met	0.0858	0.0735	0.0517	0.0178	0.114	0.0144	0.0123	0.0087	0.003	0.0191	0.684	0.586	0.412	0.142	0.91	0.584	0.5	0.352	0.121	0.777	0.0036	0.0031	0.0022	0.0007	0.0048	0.0157	0.0135	0.0095	0.0033	0.0209	0.137	0.117	0.0824	0.0284	0.182	0.119	0.102	0.0716	0.0247	0.158	0.0392	0.0336	0.0236
C4	NIST	4	2	Met	CSH	CSH_Met	0.0861	0.0764	0.0515	0.0182	0.118	0.0181	0.016	0.0108	0.0038	0.0248	0.666	0.591	0.398	0.141	0.915	0.57	0.506	0.341	0.12	0.783	0.0036	0.0032	0.0022	0.0008	0.005	0.0144	0.0128	0.0086	0.003	0.0198	0.136	0.121	0.0815	0.0288	0.187	0.112	0.0995	0.0671	0.0237	0.154	0.0392	0.0348	0.0234
C4	QCExt	1	1	Met	CSH	CSH_Met	0.133	0.117	0.0838	0.029	0.183	0.0184	0.0162	0.0116	0.004	0.0253	1.14	1	0.717	0.248	1.57	1.21	1.07	0.762	0.263	1.66	0.0048	0.0042	0.003	0.001	0.0066	0.0352	0.0311	0.0222	0.0077	0.0484	0.205	0.181	0.129	0.0448	0.283	0.121	0.107	0.0763	0.0264	0.167	0.0416	0.0367	0.0262
C4	QCExt	2	1	Met	CSH	CSH_Met	0.125	0.115	0.0769	0.0268	0.172	0.0244	0.0224	0.015	0.0052	0.0334	1.13	1.03	0.689	0.24	1.54	1.17	1.07	0.714	0.249	1.6	0.0046	0.0042	0.0028	0.001	0.0063	0.0344	0.0316	0.0211	0.0073	0.0471	0.208	0.191	0.127	0.0444	0.285	0.116	0.106	0.0712	0.0247	0.156	0.0415	0.0381	0.0254
C4	QCExt	3	1	Met	CSH	CSH_Met	0.121	0.11	0.0786	0.0271	0.162	0.0208	0.019	0.0135	0.0047	0.0279	1.08	0.986	0.701	0.242	1.45	1.16	1.06	0.753	0.26	1.55	0.0045	0.0041	0.0029	0.001	0.006	0.0321	0.0293	0.0208	0.0072	0.043	0.188	0.172	0.122	0.0422	0.252	0.11	0.1	0.0712	0.0246	0.147	0.0421	0.0384	0.0273
C4	QCExt	4	1	Met	CSH	CSH_Met	0.121	0.11	0.0758	0.0266	0.164	0.0243	0.022	0.0151	0.0053	0.0329	1.13	1.03	0.708	0.249	1.54	1.2	1.08	0.746	0.262	1.62	0.0049	0.0044	0.0031	0.0011	0.0066	0.0316	0.0287	0.0197	0.0069	0.0429	0.212	0.192	0.132	0.0465	0.287	0.12	0.109	0.0751	0.0264	0.163	0.0408	0.037	0.0255
C4	QCExt	5	1	Met	CSH	CSH_Met	0.133	0.11	0.0773	0.0275	0.176	0.0209	0.0172	0.0121	0.0043	0.0276	1.18	0.966	0.681	0.242	1.55	1.29	1.06	0.749	0.267	1.71	0.0046	0.0038	0.0027	0.0009	0.0061	0.0321	0.0263	0.0186	0.0066	0.0424	0.201	0.165	0.116	0.0415	0.266	0.13	0.107	0.0751	0.0269	0.171	0.0428	0.0351	0.0248
C4	QCExt	6	2	Met	CSH	CSH_Met	0.139	0.114	0.0783	0.0267	0.175	0.0248	0.0204	0.014	0.0048	0.0313	1.23	1.01	0.693	0.236	1.55	1.33	1.1	0.752	0.257	1.68	0.0047	0.0039	0.0027	0.0009	0.006	0.0352	0.029	0.0199	0.0068	0.0445	0.203	0.167	0.115	0.0391	0.256	0.12	0.099	0.0679	0.0232	0.152	0.0456	0.0376	0.0258
C4	QCExt	7	2	Met	CSH	CSH_Met	0.128	0.111	0.0763	0.0261	0.169	0.0213	0.0185	0.0127	0.0043	0.028	1.16	1.01	0.692	0.236	1.53	1.22	1.06	0.729	0.249	1.61	0.0046	0.004	0.0027	0.0009	0.006	0.0322	0.028	0.0192	0.0066	0.0424	0.212	0.184	0.126	0.0431	0.279	0.12	0.105	0.0719	0.0245	0.159	0.0417	0.0362	0.0248
C4	QCExt	8	2	Met	CSH	CSH_Met	0.13	0.114	0.0772	0.0265	0.171	0.0221	0.0193	0.0131	0.0045	0.029	1.19	1.04	0.704	0.242	1.56	1.23	1.08	0.728	0.25	1.61	0.0047	0.0041	0.0028	0.0009	0.0061	0.0319	0.0279	0.0189	0.0065	0.0419	0.198	0.173	0.117	0.0403	0.26	0.114	0.0993	0.0672	0.0231	0.149	0.0385	0.0337	0.0228
C4	QCExt	9	2	Met	CSH	CSH_Met	0.124	0.111	0.075	0.0258	0.171	0.0204	0.0183	0.0123	0.0042	0.028	1.15	1.02	0.691	0.238	1.57	1.18	1.06	0.713	0.245	1.63	0.0048	0.0043	0.0029	0.001	0.0065	0.0323	0.0288	0.0194	0.0067	0.0443	0.199	0.178	0.12	0.0412	0.273	0.113	0.101	0.0682	0.0234	0.155	0.0423	0.0378	0.0255
C4	QCExt	10	2	Met	CSH	CSH_Met	0.123	0.108	0.0746	0.0253	0.168	0.0263	0.0231	0.0159	0.0054	0.0359	1.13	0.99	0.682	0.231	1.54	1.2	1.05	0.726	0.246	1.64	0.0051	0.0044	0.0031	0.001	0.0069	0.0338	0.0297	0.0204	0.0069	0.0461	0.199	0.175	0.121	0.0409	0.272	0.11	0.0961	0.0662	0.0225	0.149	0.0433	0.0381	0.0262
C4	Sample	1	1	Met	CSH	CSH_Met	0.142	0.125	0.0846	0.0295	0.185	0.0295	0.026	0.0176	0.0061	0.0385	1.05	0.93	0.627	0.219	1.38	1.82	1.6	1.08	0.378	2.37	0.0041	0.0036	0.0024	0.0008	0.0053	0.0167	0.0147	0.0099	0.0035	0.0217	0.192	0.169	0.114	0.0398	0.25	0.12	0.106	0.0712	0.0248	0.156	0.0499	0.044	0.0297
C4	Sample	2	1	Met	CSH	CSH_Met	0.175	0.175	0.104	0.036	0.225	0.0243	0.0242	0.0144	0.005	0.0311	1.34	1.34	0.797	0.276	1.72	1.79	1.79	1.06	0.368	2.3	0.0092	0.0092	0.0055	0.0019	0.0118	0.0842	0.0839	0.05	0.0173	0.108	0.396	0.395	0.235	0.0813	0.507	0.148	0.147	0.0877	0.0303	0.189	0.0489	0.0487	0.029
C4	Sample	3	1	Met	CSH	CSH_Met	0.0844	0.0709	0.051	0.0178	0.11	0.01	0.0084	0.0061	0.0021	0.0131	0.696	0.584	0.421	0.147	0.909	0.792	0.665	0.479	0.167	1.03	0.0015	0.0013	0.0009	0.0003	0.002	0.021	0.0176	0.0127	0.0044	0.0274	0.146	0.123	0.0885	0.0309	0.191	0.119	0.1	0.0723	0.0253	0.156	0.0379	0.0318	0.0229
C4	Sample	4	1	Met	CSH	CSH_Met	0.156	0.138	0.106	0.0376	0.227	0.0239	0.0211	0.0162	0.0058	0.0349	0.846	0.747	0.574	0.204	1.24	1.02	0.905	0.695	0.248	1.5	0.0095	0.0084	0.0064	0.0023	0.0139	0.0298	0.0263	0.0202	0.0072	0.0435	0.217	0.191	0.147	0.0523	0.316	0.127	0.112	0.086	0.0306	0.185	0.0518	0.0458	0.0352
C4	Sample	5	1	Met	CSH	CSH_Met	0.136	0.1	0.0705	0.0264	0.152	0.0194	0.0143	0.0101	0.0038	0.0218	1.25	0.919	0.648	0.243	1.4	1.26	0.93	0.656	0.246	1.42	0.0053	0.0039	0.0028	0.001	0.006	0.0372	0.0274	0.0193	0.0072	0.0418	0.203	0.15	0.106	0.0396	0.228	0.113	0.0824	0.0591	0.0221	0.128	0.0348	0.0257	0.0181
C4	Sample	6	1	Met	CSH	CSH_Met	0.0951	0.089	0.0636	0.0216	0.137	0.0104	0.0097	0.0069	0.0024	0.015	0.856	0.801	0.573	0.195	1.24	0.808	0.756	0.54	0.184	1.17	0.0012	0.0012	0.0008	0.0003	0.0018	0.0116	0.0108	0.0077	0.0026	0.0167	0.102	0.0955	0.0682	0.0232	0.147	0.108	0.101	0.0725	0.0247	0.156	0.0347	0.0324	0.0232
C4	Sample	7	1	Met	CSH	CSH_Met	0.181	0.192	0.118	0.0396	0.247	0.0289	0.0307	0.0188	0.0063	0.0395	0.874	0.928	0.568	0.191	1.19	1.34	1.42	0.872	0.293	1.83	0.008	0.0085	0.0052	0.0018	0.011	0.0402	0.0427	0.0261	0.0088	0.0549	0.23	0.244	0.149	0.0503	0.314	0.167	0.176	0.108	0.0364	0.227	0.0658	0.0699	0.0428
C4	Sample	8	1	Met	CSH	CSH_Met	0.0979	0.0948	0.0736	0.0253	0.165	0.0126	0.0122	0.0095	0.0033	0.0212	0.701	0.68	0.528	0.181	1.18	1.09	1.06	0.821	0.283	1.84	0.0017	0.0016	0.0013	0.0004	0.0029	0.0117	0.0113	0.0088	0.003	0.0196	0.119	0.115	0.0895	0.0308	0.2	0.102	0.0986	0.0766	0.0263	0.171	0.0403	0.0391	0.0303
C4	Sample	9	1	Met	CSH	CSH_Met	0.0444	0.0396	0.0325	0.0115	0.0697	0.0069	0.0061	0.005	0.0018	0.0108	0.609	0.543	0.446	0.157	0.955	0.682	0.608	0.5	0.176	1.07	0.0006	0.0005	0.0004	0.0001	0.0009	0.0255	0.0227	0.0187	0.0066	0.04	0.115	0.102	0.0842	0.0297	0.18	0.09	0.0808	0.0664	0.023	0.142	0.0253	0.0226	0.0186
C4	Sample	10	1	Met	CSH	CSH_Met	0.137	0.123	0.0811	0.0291	0.168	0.0119	0.0107	0.007	0.0025	0.0145	1.62	1.46	0.959	0.343	1.98	1.26	1.13	0.743	0.266	1.54	0.0048	0.0043	0.0028	0.001	0.0058	0.0444	0.0399	0.0262	0.0094	0.0543	0.215	0.193	0.127	0.0454	0.262	0.133	0.12	0.0787	0.0282	0.163	0.0441	0.0396	0.026
C4	Sample	11	1	Met	CSH	CSH_Met	0.161	0.166	0.109	0.0378	0.236	0.038	0.0392	0.0256	0.0089	0.0556	1.56	1.61	1.05	0.367	2.29	1.59	1.64	1.07	0.373	2.33	0.0086	0.0088	0.0058	0.002	0.0125	0.0726	0.0748	0.0489	0.017	0.106	0.264	0.272	0.178	0.0619	0.386	0.109	0.113	0.0737	0.0256	0.16	0.041	0.0422	0.0276
C4	Sample	12	1	Met	CSH	CSH_Met	0.09	0.065	0.0463	0.016	0.0989	0.0159	0.0115	0.0082	0.0028	0.0174	1.65	1.2	0.853	0.294	1.82	1.23	0.89	0.634	0.219	1.35	0.0039	0.0028	0.002	0.0007	0.0043	0.027	0.0195	0.0139	0.0048	0.0296	0.204	0.148	0.105	0.0364	0.225	0.108	0.078	0.0556	0.0192	0.119	0.0327	0.0236	0.0168
C4	Sample	13	1	Met	CSH	CSH_Met	0.106	0.0897	0.0731	0.0261	0.161	0.0204	0.0172	0.014	0.005	0.0308	0.665	0.561	0.457	0.163	1	0.696	0.586	0.478	0.171	1.05	0.003	0.0026	0.0021	0.0007	0.0046	0.0158	0.0133	0.0109	0.0039	0.0238	0.198	0.167	0.136	0.0486	0.298	0.0939	0.0791	0.0645	0.0231	0.142	0.037	0.0312	0.0254
C4	Sample	14	1	Met	CSH	CSH_Met	0.157	0.159	0.111	0.0388	0.234	0.0375	0.0378	0.0265	0.0092	0.0558	1.65	1.66	1.16	0.406	2.45	1.76	1.78	1.25	0.434	2.62	0.0043	0.0043	0.003	0.001	0.0063	0.0417	0.042	0.0295	0.0103	0.0619	0.262	0.264	0.185	0.0645	0.389	0.126	0.127	0.0892	0.0311	0.187	0.0397	0.04	0.0281
C4	Sample	15	1	Met	CSH	CSH_Met	0.191	0.175	0.124	0.0446	0.262	0.0326	0.0298	0.0212	0.0076	0.0446	1.23	1.13	0.802	0.288	1.69	1.29	1.18	0.841	0.302	1.77	0.009	0.0082	0.0058	0.0021	0.0123	0.0257	0.0235	0.0167	0.006	0.0353	0.237	0.216	0.154	0.0553	0.324	0.149	0.136	0.0964	0.0346	0.203	0.0369	0.0337	0.024
C4	Sample	16	1	Met	CSH	CSH_Met	0.144	0.142	0.0884	0.031	0.194	0.029	0.0286	0.0178	0.0062	0.039	1.24	1.22	0.761	0.266	1.67	1.56	1.54	0.955	0.334	2.1	0.0053	0.0053	0.0033	0.0012	0.0072	0.0306	0.0302	0.0187	0.0066	0.0411	0.227	0.225	0.139	0.0488	0.306	0.121	0.119	0.0745	0.026	0.163	0.0454	0.0448	0.0278
C4	Sample	17	1	Met	CSH	CSH_Met	0.239	0.198	0.135	0.0485	0.282	0.0478	0.0397	0.0271	0.0097	0.0564	1.83	1.52	1.04	0.373	2.16	1.98	1.65	1.12	0.403	2.34	0.0141	0.0117	0.008	0.0029	0.0166	0.0723	0.0601	0.041	0.0147	0.0854	0.262	0.218	0.149	0.0533	0.309	0.0916	0.0758	0.0523	0.0187	0.108	0.0376	0.0313	0.0213
C4	Sample	18	1	Met	CSH	CSH_Met	0.0868	0.0853	0.0644	0.0214	0.134	0.0158	0.0155	0.0117	0.0039	0.0243	0.854	0.839	0.634	0.21	1.32	0.93	0.914	0.69	0.229	1.44	0.0032	0.0031	0.0024	0.0008	0.0049	0.0211	0.0207	0.0156	0.0052	0.0325	0.121	0.119	0.0898	0.0298	0.187	0.0979	0.0961	0.0726	0.0241	0.151	0.0333	0.0327	0.0247
C4	Sample	19	1	Met	CSH	CSH_Met	0.156	0.136	0.0868	0.03	0.186	0.0166	0.0145	0.0093	0.0032	0.0198	1.02	0.896	0.571	0.197	1.22	1.05	0.914	0.583	0.201	1.25	0.0027	0.0023	0.0015	0.0005	0.0032	0.0188	0.0165	0.0105	0.0036	0.0224	0.169	0.148	0.0945	0.0327	0.202	0.132	0.116	0.0737	0.0255	0.158	0.0409	0.0358	0.0228
C4	Sample	20	1	Met	CSH	CSH_Met	0.162	0.133	0.0967	0.0331	0.206	0.0511	0.0421	0.0306	0.0105	0.0653	0.844	0.696	0.505	0.173	1.08	1.48	1.22	0.884	0.303	1.89	0.0063	0.0052	0.0038	0.0013	0.0081	0.0148	0.0122	0.0088	0.003	0.0189	0.147	0.121	0.0877	0.0301	0.187	0.139	0.116	0.0841	0.0287	0.18	0.0498	0.0411	0.0298
C4	Sample	21	1	Met	CSH	CSH_Met	0.162	0.139	0.0878	0.031	0.195	0.0275	0.0237	0.015	0.0053	0.0333	1.04	0.894	0.565	0.2	1.26	1.4	1.21	0.762	0.269	1.69	0.0034	0.0029	0.0018	0.0006	0.0041	0.0277	0.0238	0.0151	0.0053	0.0335	0.23	0.198	0.125	0.0442	0.278	0.139	0.119	0.0754	0.0266	0.168	0.0516	0.0443	0.028
C4	Sample	22	1	Met	CSH	CSH_Met	0.0726	0.0765	0.0591	0.02	0.13	0.0108	0.0114	0.0088	0.003	0.0193	0.94	0.991	0.766	0.259	1.68	0.901	0.95	0.734	0.248	1.61	0.0038	0.004	0.0031	0.001	0.0067	0.0132	0.0139	0.0108	0.0036	0.0236	0.14	0.147	0.114	0.0384	0.249	0.0943	0.0994	0.0768	0.026	0.168	0.0312	0.0329	0.0255
C4	Sample	23	1	Met	CSH	CSH_Met	0.198	0.205	0.113	0.0411	0.261	0.024	0.0248	0.0137	0.005	0.0316	2.02	2.09	1.15	0.418	2.66	1.6	1.65	0.912	0.331	2.11	0.0099	0.0103	0.0057	0.0021	0.0131	0.109	0.113	0.0622	0.0226	0.144	0.321	0.332	0.183	0.0665	0.423	0.125	0.129	0.071	0.0255	0.164	0.0388	0.0401	0.0221
C4	Sample	24	1	Met	CSH	CSH_Met	0.115	0.0995	0.0799	0.0279	0.171	0.0309	0.0268	0.0215	0.0075	0.0459	1.2	1.04	0.831	0.29	1.77	1.1	0.952	0.765	0.267	1.63	0.002	0.0017	0.0014	0.0005	0.003	0.0125	0.0108	0.0087	0.003	0.0185	0.114	0.099	0.0795	0.0278	0.17	0.103	0.0894	0.0718	0.0251	0.153	0.0415	0.036	0.0289
C4	Sample	25	1	Met	CSH	CSH_Met	0.147	0.133	0.0977	0.0341	0.2	0.0251	0.0226	0.0167	0.0058	0.0342	1.6	1.44	1.06	0.369	2.17	1.41	1.27	0.934	0.326	1.92	0.0048	0.0043	0.0032	0.0011	0.0065	0.0187	0.0169	0.0124	0.0043	0.0255	0.173	0.156	0.115	0.0401	0.236	0.115	0.103	0.0761	0.0266	0.156	0.0325	0.0292	0.0215
C4	Sample	26	1	Met	CSH	CSH_Met	0.135	0.121	0.092	0.0315	0.192	0.0164	0.0147	0.0112	0.0038	0.0234	1.11	0.996	0.76	0.26	1.59	1.58	1.42	1.08	0.371	2.27	0.0029	0.0026	0.002	0.0007	0.0041	0.0341	0.0305	0.0233	0.008	0.0487	0.185	0.166	0.127	0.0434	0.265	0.0999	0.0895	0.0683	0.0234	0.143	0.0333	0.0298	0.0227
C4	Sample	27	1	Met	CSH	CSH_Met	0.0999	0.11	0.0748	0.0258	0.169	0.0175	0.0193	0.0131	0.0045	0.0297	0.781	0.861	0.585	0.202	1.32	0.636	0.701	0.476	0.165	1.08	0.0023	0.0026	0.0018	0.0006	0.004	0.0209	0.023	0.0156	0.0054	0.0353	0.129	0.142	0.0965	0.0333	0.218	0.0867	0.0955	0.0649	0.0224	0.147	0.0338	0.0373	0.0253
C4	Sample	28	1	Met	CSH	CSH_Met	0.103	0.105	0.0668	0.0233	0.149	0.0228	0.0231	0.0147	0.0051	0.0329	0.96	0.973	0.62	0.216	1.39	1.22	1.23	0.786	0.274	1.76	0.0104	0.0106	0.0067	0.0023	0.0151	0.0371	0.0376	0.024	0.0084	0.0536	0.168	0.17	0.108	0.0377	0.242	0.104	0.105	0.0669	0.0233	0.15	0.0414	0.042	0.0268
C4	Sample	29	1	Met	CSH	CSH_Met	0.0895	0.0921	0.0575	0.0194	0.128	0.0134	0.0137	0.0086	0.0029	0.0191	0.836	0.86	0.537	0.181	1.2	0.922	0.948	0.592	0.199	1.32	0.0034	0.0035	0.0022	0.0007	0.0048	0.0425	0.0437	0.0273	0.0092	0.0607	0.16	0.164	0.102	0.0345	0.228	0.12	0.124	0.0773	0.026	0.172	0.0356	0.0366	0.0228
C4	Sample	30	1	Met	CSH	CSH_Met	0.215	0.215	0.126	0.0453	0.278	0.0277	0.0277	0.0163	0.0058	0.0358	1.88	1.88	1.1	0.395	2.42	1.89	1.89	1.11	0.398	2.44	0.0085	0.0085	0.005	0.0018	0.0109	0.044	0.044	0.0258	0.0093	0.0567	0.254	0.254	0.149	0.0535	0.328	0.134	0.135	0.0791	0.0284	0.17	0.0663	0.0664	0.0389
C4	Sample	31	1	Met	CSH	CSH_Met	0.137	0.12	0.0901	0.0322	0.187	0.0179	0.0157	0.0118	0.0042	0.0245	1.56	1.36	1.03	0.367	2.12	1.15	1.01	0.758	0.271	1.57	0.0024	0.0021	0.0016	0.0006	0.0032	0.0258	0.0226	0.017	0.0061	0.0352	0.186	0.163	0.123	0.0438	0.254	0.141	0.124	0.0932	0.0333	0.193	0.0532	0.0465	0.035
C4	Sample	32	1	Met	CSH	CSH_Met	0.0732	0.0773	0.0524	0.0185	0.12	0.0099	0.0104	0.0071	0.0025	0.0161	0.66	0.698	0.473	0.167	1.08	0.625	0.661	0.448	0.158	1.02	0.0036	0.0038	0.0026	0.0009	0.0059	0.0175	0.0185	0.0125	0.0044	0.0286	0.132	0.139	0.0943	0.0332	0.215	0.0847	0.0899	0.0609	0.0215	0.139	0.0286	0.0302	0.0205
C4	Sample	33	1	Met	CSH	CSH_Met	0.187	0.187	0.103	0.0359	0.227	0.0279	0.0279	0.0154	0.0053	0.0339	1.62	1.62	0.898	0.311	1.97	2.12	2.12	1.17	0.406	2.58	0.012	0.012	0.0066	0.0023	0.0146	0.0415	0.0415	0.023	0.008	0.0505	0.425	0.425	0.235	0.0816	0.517	0.172	0.172	0.0952	0.033	0.209	0.0626	0.0626	0.0346
C4	Sample	34	1	Met	CSH	CSH_Met	0.141	0.117	0.0907	0.031	0.201	0.0217	0.0179	0.0139	0.0048	0.0309	1.17	0.967	0.751	0.257	1.67	1.44	1.19	0.923	0.316	2.05	0.0055	0.0046	0.0035	0.0012	0.0079	0.0583	0.0483	0.0375	0.0128	0.0832	0.259	0.214	0.166	0.0569	0.369	0.106	0.088	0.0683	0.0234	0.152	0.0416	0.0344	0.0267
C4	Sample	35	1	Met	CSH	CSH_Met	0.168	0.143	0.113	0.0396	0.226	0.0456	0.0387	0.0307	0.0108	0.0612	0.877	0.745	0.592	0.207	1.18	1.17	0.996	0.791	0.277	1.57	0.0081	0.0069	0.0055	0.0019	0.0109	0.0472	0.0401	0.0318	0.0111	0.0634	0.236	0.2	0.159	0.0556	0.316	0.165	0.14	0.111	0.039	0.222	0.0504	0.0428	0.034
C4	Sample	36	1	Met	CSH	CSH_Met	0.0679	0.0599	0.042	0.0141	0.0939	0.0036	0.0032	0.0022	0.0007	0.005	0.671	0.592	0.415	0.139	0.929	0.68	0.6	0.421	0.141	0.941	0.0041	0.0036	0.0025	0.0008	0.0056	0.0228	0.0202	0.0141	0.0047	0.0316	0.139	0.122	0.0859	0.0287	0.192	0.0865	0.0762	0.0534	0.0179	0.12	0.0378	0.0334	0.0234
C4	Sample	37	1	Met	CSH	CSH_Met	0.0755	0.0627	0.0553	0.0181	0.125	0.0239	0.0199	0.0175	0.0057	0.0395	0.584	0.485	0.428	0.14	0.966	0.873	0.726	0.64	0.21	1.44	0.0025	0.0021	0.0018	0.0006	0.0041	0.0084	0.007	0.0062	0.002	0.0139	0.105	0.0869	0.0767	0.0251	0.173	0.0853	0.0709	0.0625	0.0205	0.141	0.0425	0.0354	0.0312
C4	Sample	38	1	Met	CSH	CSH_Met	0.145	0.137	0.0903	0.0312	0.199	0.0189	0.0179	0.0118	0.0041	0.026	1.81	1.72	1.13	0.392	2.49	1.53	1.44	0.953	0.33	2.1	0.0041	0.0039	0.0026	0.0009	0.0057	0.0241	0.0229	0.0151	0.0052	0.0332	0.153	0.145	0.0954	0.033	0.21	0.0953	0.0904	0.0596	0.0206	0.131	0.0404	0.0382	0.0252
C4	Sample	39	1	Met	CSH	CSH_Met	0.187	0.194	0.114	0.0395	0.257	0.0287	0.0298	0.0175	0.0061	0.0395	1.76	1.83	1.07	0.373	2.42	2.05	2.12	1.24	0.433	2.81	0.018	0.0187	0.0109	0.0038	0.0247	0.0781	0.081	0.0475	0.0165	0.107	0.3	0.312	0.183	0.0636	0.413	0.116	0.121	0.0707	0.0246	0.16	0.0342	0.0355	0.0208
C4	Sample	40	1	Met	CSH	CSH_Met	0.132	0.105	0.0707	0.0241	0.158	0.0173	0.0137	0.0092	0.0032	0.0205	0.703	0.558	0.375	0.128	0.837	1.15	0.912	0.614	0.21	1.37	0.0041	0.0033	0.0022	0.0008	0.0049	0.026	0.0206	0.0139	0.0047	0.0309	0.199	0.158	0.106	0.0363	0.237	0.173	0.138	0.0926	0.0316	0.206	0.0486	0.0385	0.0259
C4	Sample	41	1	Met	CSH	CSH_Met	0.135	0.149	0.0854	0.0299	0.192	0.0224	0.0246	0.0141	0.0049	0.0317	1.32	1.46	0.835	0.292	1.87	1.17	1.29	0.74	0.259	1.66	0.0028	0.0031	0.0018	0.0006	0.004	0.0281	0.0309	0.0177	0.0062	0.0398	0.178	0.196	0.113	0.0394	0.253	0.142	0.156	0.0898	0.0314	0.202	0.0521	0.0573	0.0329
C4	Sample	42	1	Met	CSH	CSH_Met	0.119	0.0883	0.0639	0.0227	0.138	0.0226	0.0168	0.0122	0.0043	0.0263	0.982	0.731	0.529	0.188	1.14	1.13	0.839	0.607	0.216	1.31	0.0049	0.0036	0.0026	0.0009	0.0056	0.04	0.0298	0.0216	0.0077	0.0466	0.238	0.177	0.128	0.0456	0.277	0.125	0.0934	0.0676	0.024	0.146	0.0345	0.0257	0.0186
C4	Sample	43	1	Met	CSH	CSH_Met	0.097	0.113	0.0699	0.0247	0.162	0.0122	0.0142	0.0088	0.0031	0.0203	1.07	1.24	0.767	0.271	1.77	0.976	1.14	0.703	0.248	1.63	0.0019	0.0022	0.0014	0.0005	0.0032	0.0164	0.0191	0.0118	0.0042	0.0273	0.14	0.163	0.101	0.0355	0.233	0.111	0.129	0.0798	0.0282	0.185	0.0424	0.0494	0.0305
C4	Sample	44	1	Met	CSH	CSH_Met	0.118	0.0847	0.0617	0.0208	0.14	0.0109	0.0078	0.0057	0.0019	0.0129	0.873	0.628	0.457	0.154	1.03	1.18	0.851	0.619	0.209	1.4	0.0071	0.0051	0.0037	0.0013	0.0084	0.0423	0.0304	0.0222	0.0075	0.0501	0.19	0.137	0.0997	0.0337	0.226	0.0878	0.0632	0.046	0.0155	0.104	0.0418	0.0301	0.0219
C4	Sample	45	1	Met	CSH	CSH_Met	0.0782	0.0722	0.0461	0.0164	0.104	0.0128	0.0119	0.0076	0.0027	0.0172	0.982	0.907	0.58	0.206	1.31	1.11	1.03	0.657	0.234	1.49	0.004	0.0037	0.0024	0.0008	0.0053	0.0623	0.0576	0.0368	0.0131	0.0833	0.241	0.223	0.142	0.0506	0.322	0.107	0.0984	0.0629	0.0224	0.139	0.035	0.0323	0.0206
C4	Sample	46	2	Met	CSH	CSH_Met	0.0725	0.0623	0.0396	0.0137	0.0878	0.007	0.006	0.0038	0.0013	0.0085	0.639	0.549	0.349	0.121	0.774	0.636	0.546	0.347	0.12	0.77	0.0049	0.0042	0.0027	0.0009	0.0059	0.0763	0.0655	0.0417	0.0145	0.0924	0.186	0.16	0.102	0.0353	0.225	0.099	0.0852	0.0542	0.0188	0.119	0.0261	0.0224	0.0142
C4	Sample	47	2	Met	CSH	CSH_Met	0.106	0.102	0.0662	0.0232	0.151	0.0143	0.0138	0.009	0.0031	0.0204	0.911	0.879	0.569	0.199	1.29	0.914	0.882	0.571	0.2	1.3	0.004	0.0039	0.0025	0.0009	0.0057	0.0147	0.0142	0.0092	0.0032	0.0209	0.143	0.138	0.0892	0.0312	0.203	0.107	0.103	0.0667	0.0233	0.152	0.0547	0.0528	0.0342
C4	Sample	48	2	Met	CSH	CSH_Met	0.0783	0.0605	0.0482	0.0166	0.102	0.0131	0.0101	0.0081	0.0028	0.0171	1.09	0.844	0.673	0.232	1.42	1.13	0.876	0.698	0.241	1.47	0.0049	0.0038	0.003	0.001	0.0064	0.0181	0.014	0.0112	0.0039	0.0236	0.165	0.127	0.101	0.035	0.214	0.136	0.105	0.0837	0.0289	0.177	0.0455	0.0351	0.028
C4	Sample	49	2	Met	CSH	CSH_Met	0.0979	0.0832	0.0586	0.0201	0.13	0.0135	0.0115	0.0081	0.0028	0.0179	1.39	1.18	0.834	0.286	1.85	0.915	0.778	0.548	0.188	1.21	0.0001	0.0001	0.0001	0	0.0002	0.0165	0.014	0.0099	0.0034	0.0219	0.127	0.108	0.0761	0.0261	0.169	0.099	0.0846	0.0596	0.0204	0.132	0.0328	0.0279	0.0196
C4	Sample	50	2	Met	CSH	CSH_Met	0.208	0.189	0.121	0.0421	0.28	0.0271	0.0246	0.0158	0.0055	0.0365	1.59	1.45	0.928	0.323	2.15	1.69	1.53	0.981	0.342	2.27	0.0094	0.0085	0.0054	0.0019	0.0126	0.0328	0.0298	0.0191	0.0067	0.0442	0.313	0.284	0.182	0.0635	0.421	0.15	0.136	0.0874	0.0304	0.202	0.0574	0.0522	0.0334
C4	Sample	51	2	Met	CSH	CSH_Met	0.0715	0.0567	0.056	0.019	0.138	0.0204	0.0162	0.016	0.0054	0.0392	0.285	0.226	0.223	0.0757	0.549	0.462	0.366	0.362	0.123	0.889	0.0018	0.0015	0.0014	0.0005	0.0035	0.0307	0.0243	0.0241	0.0081	0.0591	0.152	0.121	0.119	0.0404	0.293	0.121	0.0958	0.0947	0.0321	0.233	0.0354	0.0281	0.0277
C4	Sample	52	2	Met	CSH	CSH_Met	0.136	0.113	0.0816	0.0277	0.189	0.0185	0.0154	0.0111	0.0038	0.0258	0.884	0.736	0.531	0.18	1.23	0.902	0.75	0.542	0.184	1.26	0.0068	0.0057	0.0041	0.0014	0.0095	0.0376	0.0313	0.0226	0.0077	0.0524	0.3	0.25	0.18	0.0612	0.418	0.106	0.0879	0.0634	0.0215	0.147	0.0458	0.0381	0.0275
C4	Sample	53	2	Met	CSH	CSH_Met	0.142	0.137	0.0818	0.0294	0.185	0.0223	0.0215	0.0128	0.0046	0.029	2.2	2.12	1.27	0.455	2.87	1.58	1.53	0.913	0.328	2.06	0.0083	0.008	0.0048	0.0017	0.0109	0.111	0.107	0.064	0.023	0.145	0.31	0.3	0.179	0.0643	0.405	0.148	0.145	0.0867	0.0309	0.196	0.0401	0.0388	0.0232
C4	Sample	54	2	Met	CSH	CSH_Met	0.128	0.121	0.0713	0.0253	0.172	0.0114	0.0108	0.0064	0.0023	0.0153	0.683	0.644	0.38	0.135	0.916	1.01	0.951	0.562	0.2	1.35	0.0041	0.0038	0.0023	0.0008	0.0054	0.024	0.0226	0.0134	0.0048	0.0322	0.159	0.15	0.0887	0.0315	0.213	0.13	0.122	0.0723	0.0257	0.174	0.0528	0.0498	0.0294
C4	Sample	55	2	Met	CSH	CSH_Met	0.167	0.151	0.101	0.0352	0.223	0.0298	0.0269	0.018	0.0063	0.0397	1.1	0.998	0.667	0.233	1.47	1.71	1.54	1.03	0.36	2.28	0.0079	0.0072	0.0048	0.0017	0.0106	0.0194	0.0175	0.0117	0.0041	0.0259	0.218	0.197	0.131	0.0459	0.291	0.12	0.108	0.0724	0.0253	0.16	0.0469	0.0424	0.0283
C4	Sample	56	2	Met	CSH	CSH_Met	0.0868	0.0744	0.0569	0.0201	0.127	0.0247	0.0212	0.0162	0.0057	0.036	0.582	0.499	0.382	0.135	0.85	0.739	0.634	0.485	0.171	1.08	0.0016	0.0014	0.001	0.0004	0.0023	0.0221	0.019	0.0145	0.0051	0.0322	0.156	0.134	0.102	0.0362	0.228	0.0959	0.0822	0.0628	0.0222	0.14	0.0335	0.0287	0.022
C4	Sample	57	2	Met	CSH	CSH_Met	0.0651	0.057	0.0394	0.0134	0.0918	0.0091	0.0079	0.0055	0.0019	0.0128	0.822	0.72	0.497	0.169	1.16	0.634	0.556	0.384	0.131	0.894	0.0056	0.0049	0.0034	0.0012	0.0079	0.0198	0.0174	0.012	0.0041	0.0279	0.134	0.118	0.0811	0.0276	0.189	0.0946	0.0831	0.0574	0.0195	0.134	0.0277	0.0243	0.0168
C4	Sample	58	2	Met	CSH	CSH_Met	0.123	0.112	0.074	0.0258	0.162	0.0187	0.017	0.0112	0.0039	0.0247	0.898	0.817	0.539	0.188	1.18	1.03	0.939	0.62	0.216	1.36	0.0077	0.007	0.0046	0.0016	0.0101	0.0268	0.0244	0.0161	0.0056	0.0354	0.24	0.218	0.144	0.0503	0.316	0.128	0.118	0.0777	0.0269	0.17	0.0568	0.0516	0.0341
C4	Sample	59	2	Met	CSH	CSH_Met	0.0934	0.077	0.0593	0.0204	0.137	0.0151	0.0124	0.0096	0.0033	0.0222	1.28	1.05	0.811	0.279	1.88	0.795	0.655	0.505	0.174	1.17	0.0043	0.0036	0.0027	0.0009	0.0064	0.0295	0.0243	0.0187	0.0064	0.0434	0.163	0.134	0.103	0.0356	0.239	0.0788	0.0649	0.05	0.0172	0.116	0.0285	0.0235	0.0181
C4	Sample	60	2	Met	CSH	CSH_Met	0.139	0.13	0.0874	0.0305	0.2	0.0254	0.0239	0.016	0.0056	0.0367	1.7	1.6	1.07	0.375	2.46	1.27	1.19	0.802	0.279	1.84	0.0026	0.0025	0.0016	0.0006	0.0038	0.0204	0.0192	0.0129	0.0045	0.0295	0.166	0.156	0.105	0.0365	0.24	0.11	0.104	0.0697	0.0243	0.16	0.0411	0.0387	0.0259
C4	Sample	61	2	Met	CSH	CSH_Met	0.0784	0.0761	0.0542	0.0188	0.122	0.03	0.0291	0.0207	0.0072	0.0465	0.913	0.886	0.631	0.219	1.42	0.959	0.93	0.663	0.23	1.49	0.0035	0.0034	0.0024	0.0008	0.0055	0.0204	0.0198	0.0141	0.0049	0.0316	0.153	0.149	0.106	0.0368	0.238	0.0928	0.09	0.0641	0.0223	0.144	0.0444	0.0431	0.0307
C4	Sample	62	2	Met	CSH	CSH_Met	0.113	0.0934	0.0567	0.0198	0.13	0.0106	0.0087	0.0053	0.0019	0.0122	1.25	1.03	0.626	0.219	1.44	1.44	1.19	0.724	0.253	1.66	0.0048	0.0039	0.0024	0.0008	0.0055	0.0219	0.0182	0.011	0.0039	0.0253	0.202	0.167	0.102	0.0355	0.233	0.102	0.0849	0.0515	0.0179	0.119	0.0353	0.0293	0.0178
C4	Sample	63	2	Met	CSH	CSH_Met	0.126	0.116	0.0835	0.0294	0.192	0.0168	0.0154	0.0111	0.0039	0.0254	1.3	1.19	0.858	0.302	1.97	0.966	0.885	0.638	0.225	1.46	0.0043	0.004	0.0029	0.001	0.0066	0.0192	0.0176	0.0127	0.0045	0.0291	0.171	0.156	0.113	0.0397	0.258	0.109	0.1	0.0722	0.0254	0.166	0.0366	0.0335	0.0241
C4	Sample	64	2	Met	CSH	CSH_Met	0.0687	0.075	0.0554	0.0189	0.125	0.0103	0.0112	0.0083	0.0028	0.0187	0.659	0.718	0.531	0.181	1.2	0.848	0.925	0.683	0.233	1.54	0.0015	0.0017	0.0012	0.0004	0.0028	0.038	0.0414	0.0306	0.0104	0.0692	0.161	0.176	0.13	0.0443	0.294	0.0977	0.107	0.0787	0.0268	0.178	0.0298	0.0325	0.024
C4	Sample	65	2	Met	CSH	CSH_Met	0.062	0.0569	0.0395	0.0137	0.0893	0.0086	0.0079	0.0055	0.0019	0.0124	0.346	0.317	0.221	0.0762	0.498	0.355	0.325	0.226	0.0781	0.511	0.0012	0.0011	0.0007	0.0003	0.0017	0.0057	0.0052	0.0036	0.0013	0.0081	0.0738	0.0677	0.0471	0.0163	0.106	0.09	0.0825	0.0573	0.0197	0.13	0.0262	0.024	0.0167
C4	Sample	66	2	Met	CSH	CSH_Met	0.0913	0.0648	0.0442	0.0154	0.097	0.0134	0.0095	0.0065	0.0023	0.0142	1.07	0.761	0.519	0.181	1.14	1.12	0.794	0.542	0.189	1.19	0.0051	0.0036	0.0024	0.0009	0.0054	0.0174	0.0124	0.0084	0.0029	0.0185	0.146	0.104	0.0708	0.0246	0.155	0.0644	0.0457	0.0312	0.0109	0.0684	0.0178	0.0126	0.0086
C4	Sample	67	2	Met	CSH	CSH_Met	0.0548	0.0556	0.0416	0.0138	0.0942	0.0095	0.0096	0.0072	0.0024	0.0163	0.476	0.483	0.361	0.12	0.818	0.61	0.619	0.463	0.154	1.05	0.0014	0.0014	0.0011	0.0004	0.0024	0.007	0.0071	0.0053	0.0018	0.012	0.0973	0.0988	0.0738	0.0246	0.167	0.0726	0.0737	0.055	0.0183	0.125	0.0529	0.0537	0.0401
C4	Sample	68	2	Met	CSH	CSH_Met	0.178	0.179	0.0902	0.0309	0.2	0.0339	0.0341	0.0172	0.0059	0.0381	1.6	1.61	0.81	0.277	1.79	1.83	1.84	0.93	0.318	2.06	0.0044	0.0044	0.0022	0.0008	0.0049	0.0347	0.0349	0.0176	0.006	0.0389	0.307	0.308	0.156	0.0532	0.345	0.173	0.174	0.0878	0.03	0.194	0.0724	0.0728	0.0367
C4	Sample	69	2	Met	CSH	CSH_Met	0.0735	0.0662	0.0425	0.0146	0.0959	0.0128	0.0115	0.0074	0.0025	0.0166	1.04	0.936	0.6	0.207	1.36	1.19	1.07	0.687	0.237	1.55	0.0042	0.0038	0.0024	0.0008	0.0055	0.0585	0.0527	0.0339	0.0117	0.0764	0.215	0.194	0.124	0.0428	0.281	0.0945	0.0852	0.0547	0.0188	0.123	0.0369	0.0332	0.0213
C4	Sample	70	2	Met	CSH	CSH_Met	0.144	0.128	0.0886	0.0306	0.195	0.0414	0.0369	0.0255	0.0088	0.0563	1.53	1.36	0.943	0.326	2.08	1.51	1.35	0.93	0.322	2.05	0.0038	0.0034	0.0023	0.0008	0.0051	0.0713	0.0636	0.044	0.0152	0.0969	0.233	0.208	0.144	0.0497	0.317	0.143	0.127	0.0879	0.0304	0.194	0.0586	0.0523	0.0361
C4	Sample	71	2	Met	CSH	CSH_Met	0.123	0.111	0.0741	0.0262	0.169	0.0282	0.0254	0.017	0.006	0.0388	1.01	0.906	0.607	0.215	1.38	1.05	0.947	0.635	0.225	1.45	0.0059	0.0053	0.0035	0.0013	0.0081	0.0617	0.0556	0.0372	0.0132	0.0848	0.21	0.19	0.127	0.045	0.289	0.146	0.132	0.0881	0.0312	0.201	0.0391	0.0352	0.0236
C4	Sample	72	2	Met	CSH	CSH_Met	0.156	0.14	0.0878	0.0308	0.193	0.0271	0.0242	0.0152	0.0053	0.0334	1.11	0.993	0.624	0.219	1.37	1.12	0.998	0.627	0.22	1.38	0.004	0.0036	0.0023	0.0008	0.005	0.0257	0.0229	0.0144	0.0051	0.0316	0.208	0.186	0.117	0.0409	0.256	0.154	0.139	0.0872	0.0306	0.191	0.0656	0.0586	0.0369
C4	Sample	73	2	Met	CSH	CSH_Met	0.0795	0.0706	0.0543	0.0188	0.12	0.0254	0.0226	0.0174	0.006	0.0384	0.644	0.571	0.44	0.153	0.972	0.763	0.677	0.521	0.181	1.15	0.0029	0.0026	0.002	0.0007	0.0044	0.0258	0.0229	0.0176	0.0061	0.039	0.169	0.15	0.116	0.0401	0.255	0.111	0.0982	0.0756	0.0262	0.167	0.037	0.0328	0.0253
C4	Sample	74	2	Met	CSH	CSH_Met	0.314	0.291	0.169	0.0585	0.378	0.055	0.0508	0.0296	0.0102	0.0661	2.53	2.34	1.36	0.471	3.04	3.69	3.41	1.99	0.686	4.44	0.0057	0.0055	0.0032	0.0011	0.0073	0.0309	0.0285	0.0166	0.0057	0.0371	0.337	0.312	0.182	0.0627	0.405	0.235	0.218	0.127	0.0439	0.284	0.0871	0.0805	0.0469
C4	Sample	75	2	Met	CSH	CSH_Met	0.107	0.0879	0.0746	0.0259	0.161	0.0249	0.0204	0.0174	0.006	0.0374	0.897	0.736	0.625	0.217	1.35	1.06	0.87	0.738	0.256	1.59	0.0021	0.0017	0.0014	0.0005	0.0031	0.0195	0.016	0.0136	0.0047	0.0293	0.128	0.105	0.0889	0.0309	0.192	0.114	0.0936	0.0784	0.0271	0.171	0.0366	0.03	0.0255
C4	Sample	76	2	Met	CSH	CSH_Met	0.119	0.103	0.073	0.0254	0.168	0.0144	0.0124	0.0088	0.0031	0.0202	0.914	0.789	0.561	0.196	1.29	1.02	0.877	0.624	0.218	1.43	0.0041	0.0035	0.0025	0.0009	0.0058	0.0178	0.0154	0.0109	0.0038	0.0251	0.195	0.168	0.12	0.0416	0.274	0.109	0.0941	0.0669	0.0233	0.154	0.0478	0.0413	0.0294
C4	Sample	77	2	Met	CSH	CSH_Met	0.13	0.117	0.0807	0.0275	0.181	0.0332	0.0298	0.0206	0.007	0.0462	1.04	0.932	0.643	0.219	1.45	1.04	0.931	0.642	0.218	1.44	0.0026	0.0024	0.0016	0.0006	0.0036	0.0143	0.0128	0.0088	0.003	0.0199	0.147	0.131	0.0907	0.0309	0.204	0.11	0.0985	0.0679	0.0231	0.153	0.039	0.035	0.0241
C4	Sample	78	2	Met	CSH	CSH_Met	0.0855	0.0847	0.055	0.019	0.127	0.0111	0.011	0.0071	0.0025	0.0164	0.631	0.625	0.406	0.14	0.938	0.69	0.684	0.444	0.153	1.03	0.0013	0.0013	0.0008	0.0003	0.002	0.0169	0.0167	0.0109	0.0037	0.0251	0.133	0.131	0.0853	0.0295	0.197	0.0866	0.0864	0.0561	0.0194	0.13	0.0318	0.0315	0.0205
C4	Sample	79	2	Met	CSH	CSH_Met	0.0975	0.1	0.0635	0.0225	0.145	0.0191	0.0196	0.0125	0.0044	0.0285	1.02	1.04	0.662	0.234	1.51	1.09	1.12	0.713	0.252	1.63	0.0025	0.0026	0.0016	0.0006	0.0038	0.0147	0.0151	0.0096	0.0034	0.0219	0.129	0.132	0.0839	0.0297	0.192	0.0856	0.0878	0.0558	0.0197	0.128	0.0414	0.0425	0.027
C4	Sample	80	2	Met	CSH	CSH_Met	0.169	0.142	0.105	0.0364	0.237	0.046	0.0387	0.0285	0.0099	0.0645	1.02	0.86	0.632	0.22	1.43	1.37	1.15	0.848	0.295	1.92	0.0017	0.0014	0.0011	0.0004	0.0024	0.0229	0.0193	0.0142	0.0049	0.0321	0.228	0.192	0.141	0.0491	0.319	0.149	0.126	0.0921	0.0321	0.208	0.0598	0.0504	0.0371
C4	Sample	81	2	Met	CSH	CSH_Met	0.125	0.103	0.0798	0.0289	0.155	0.0313	0.0257	0.0199	0.0072	0.0388	1.05	0.865	0.671	0.243	1.31	1.28	1.05	0.814	0.295	1.59	0.0051	0.0042	0.0032	0.0012	0.0063	0.0353	0.029	0.0225	0.0081	0.0439	0.169	0.139	0.108	0.0391	0.21	0.15	0.123	0.0954	0.0345	0.186	0.0396	0.0326	0.0253
C4	Sample	82	2	Met	CSH	CSH_Met	0.242	0.182	0.124	0.0427	0.271	0.033	0.0249	0.0169	0.0058	0.0371	2.9	2.19	1.49	0.513	3.26	2.01	1.52	1.03	0.355	2.26	0.0049	0.0037	0.0025	0.0009	0.0054	0.0484	0.0365	0.0248	0.0085	0.0543	0.226	0.171	0.116	0.04	0.254	0.0902	0.0681	0.0463	0.0159	0.101	0.0373	0.0282	0.0191
C4	Sample	83	2	Met	CSH	CSH_Met	0.0555	0.047	0.0405	0.0133	0.0862	0.0107	0.009	0.0078	0.0026	0.0166	0.39	0.33	0.285	0.0931	0.606	0.518	0.439	0.378	0.124	0.805	0.0018	0.0015	0.0013	0.0004	0.0028	0.0172	0.0146	0.0126	0.0041	0.0267	0.129	0.109	0.0939	0.0307	0.2	0.079	0.0669	0.0576	0.0189	0.123	0.0341	0.0288	0.0249
C4	Sample	84	2	Met	CSH	CSH_Met	0.121	0.0896	0.0581	0.0198	0.132	0.0081	0.006	0.0039	0.0013	0.0088	1.43	1.06	0.69	0.235	1.57	1.11	0.826	0.536	0.182	1.22	0.0082	0.0061	0.004	0.0014	0.009	0.0374	0.0277	0.018	0.0061	0.041	0.238	0.177	0.115	0.039	0.261	0.115	0.0855	0.0554	0.0189	0.126	0.037	0.0274	0.0178
C4	Sample	85	2	Met	CSH	CSH_Met	0.103	0.0986	0.0699	0.024	0.159	0.0092	0.0089	0.0063	0.0022	0.0143	1.05	1	0.711	0.244	1.62	1.03	0.989	0.701	0.241	1.59	0.0036	0.0035	0.0025	0.0009	0.0056	0.0286	0.0274	0.0194	0.0067	0.0442	0.137	0.132	0.0933	0.0321	0.212	0.0955	0.0934	0.0661	0.0227	0.15	0.0416	0.0399	0.0282
C4	Sample	86	2	Met	CSH	CSH_Met	0.186	0.16	0.123	0.0423	0.277	0.0347	0.0298	0.023	0.0079	0.0516	1.11	0.958	0.738	0.253	1.66	1.35	1.16	0.894	0.307	2.01	0.0031	0.0027	0.0021	0.0007	0.0046	0.0212	0.0182	0.014	0.0048	0.0315	0.22	0.189	0.146	0.0501	0.328	0.127	0.11	0.0851	0.0291	0.19	0.0447	0.0384	0.0296
C4	Sample	87	2	Met	CSH	CSH_Met	0.142	0.124	0.0936	0.0329	0.216	0.0332	0.0289	0.0219	0.0077	0.0506	0.864	0.752	0.569	0.2	1.32	1.18	1.03	0.779	0.274	1.8	0.0028	0.0025	0.0019	0.0007	0.0043	0.0196	0.017	0.0129	0.0045	0.0298	0.161	0.14	0.106	0.0373	0.245	0.126	0.11	0.0831	0.0292	0.192	0.0404	0.0352	0.0266
C4	Sample	88	2	Met	CSH	CSH_Met	0.0837	0.0785	0.0562	0.0195	0.126	0.0159	0.0149	0.0107	0.0037	0.024	0.782	0.733	0.525	0.182	1.18	0.982	0.921	0.659	0.229	1.48	0.0036	0.0034	0.0024	0.0008	0.0054	0.0367	0.0344	0.0246	0.0086	0.0552	0.139	0.131	0.0937	0.0325	0.21	0.103	0.0969	0.0694	0.0241	0.156	0.0413	0.0387	0.0277
C4	Sample	89	2	Met	CSH	CSH_Met	0.0595	0.0543	0.0383	0.0133	0.0879	0.0077	0.007	0.0049	0.0017	0.0113	0.464	0.424	0.299	0.103	0.686	0.619	0.565	0.398	0.138	0.915	0.0015	0.0014	0.001	0.0003	0.0022	0.0206	0.0188	0.0132	0.0046	0.0304	0.14	0.127	0.0897	0.0311	0.206	0.0957	0.0874	0.0615	0.0213	0.141	0.0407	0.0371	0.0261
C4	Sample	90	2	Met	CSH	CSH_Met	0.113	0.12	0.0769	0.0256	0.177	0.0364	0.0384	0.0247	0.0082	0.0568	1.05	1.11	0.715	0.238	1.64	1.2	1.27	0.817	0.272	1.88	0.0084	0.0089	0.0057	0.0019	0.0131	0.0333	0.0351	0.0226	0.0075	0.0519	0.19	0.201	0.129	0.0429	0.297	0.0977	0.103	0.0663	0.0221	0.152	0.0372	0.0392	0.0252
C4	LRM	1	2	Met	Zorbax	Zorbax_Met	0.0746	0.151	0.0259	0.0249	0.135	0.01	0.0202	0.0035	0.0033	0.018	0.544	1.1	0.189	0.182	0.984	0.441	0.894	0.153	0.147	0.799	0.0021	0.0043	0.0007	0.0007	0.0038	0.0125	0.0247	0.0044	0.0042	0.0228	0.0964	0.195	0.0335	0.0322	0.175	0.12	0.244	0.0418	0.0402	0.218	0.0311	0.0629	0.0108
C4	LRM	2	2	Met	Zorbax	Zorbax_Met	0.0908	0.162	0.0283	0.0261	0.154	0.0111	0.0198	0.0035	0.0032	0.0188	0.579	1.03	0.181	0.166	0.98	0.478	0.851	0.149	0.137	0.809	0.0026	0.0046	0.0008	0.0007	0.0044	0.0136	0.0246	0.0043	0.004	0.0233	0.114	0.204	0.0357	0.0329	0.194	0.129	0.229	0.0401	0.037	0.218	0.0335	0.0596	0.0104
C4	LRM	3	2	Met	Zorbax	Zorbax_Met	0.0825	0.163	0.0271	0.026	0.156	0.0106	0.0208	0.0035	0.0033	0.0199	0.527	1.04	0.173	0.166	0.994	0.454	0.894	0.149	0.143	0.855	0.0018	0.0035	0.0006	0.0006	0.0033	0.0123	0.0243	0.0041	0.0039	0.0231	0.105	0.208	0.0346	0.0332	0.199	0.115	0.226	0.0377	0.0362	0.216	0.0305	0.0602	0.01
C4	LRM	4	2	Met	Zorbax	Zorbax_Met	0.0736	0.128	0.0229	0.0217	0.126	0.0114	0.0197	0.0035	0.0034	0.0195	0.604	1.05	0.188	0.178	1.04	0.486	0.845	0.152	0.143	0.834	0.0022	0.0038	0.0007	0.0007	0.0038	0.0143	0.0255	0.0046	0.0043	0.0251	0.111	0.192	0.0345	0.0327	0.19	0.125	0.217	0.039	0.0369	0.214	0.0334	0.058	0.0104
C4	NIST	1	2	Met	Zorbax	Zorbax_Met	0.085	0.189	0.0281	0.0265	0.149	0.0106	0.0235	0.0035	0.0033	0.0186	0.52	1.15	0.172	0.162	0.912	0.472	1.05	0.156	0.147	0.828	0.0029	0.0063	0.0009	0.0009	0.005	0.0138	0.0306	0.0046	0.0043	0.0242	0.119	0.264	0.0393	0.0371	0.208	0.131	0.291	0.0434	0.0409	0.23	0.0311	0.0689	0.0103
C4	NIST	2	2	Met	Zorbax	Zorbax_Met	0.0854	0.176	0.0274	0.0258	0.148	0.0108	0.0223	0.0035	0.0033	0.0187	0.558	1.15	0.179	0.169	0.964	0.524	1.08	0.168	0.158	0.904	0.0028	0.0058	0.0009	0.0008	0.0049	0.0126	0.0262	0.0041	0.0038	0.0221	0.134	0.277	0.0431	0.0406	0.232	0.133	0.274	0.0427	0.0401	0.229	0.0299	0.0617	0.0096
C4	NIST	3	2	Met	Zorbax	Zorbax_Met	0.0736	0.16	0.0254	0.0242	0.144	0.0086	0.0186	0.003	0.0028	0.0167	0.528	1.15	0.182	0.174	1.03	0.466	1.01	0.161	0.153	0.91	0.0026	0.0056	0.0009	0.0008	0.005	0.0115	0.0242	0.0039	0.0038	0.0222	0.12	0.26	0.0414	0.0394	0.234	0.117	0.255	0.0405	0.0386	0.229	0.0311	0.0675	0.0107
C4	NIST	4	2	Met	Zorbax	Zorbax_Met	0.0806	0.154	0.0267	0.0254	0.151	0.0101	0.0192	0.0033	0.0032	0.0188	0.561	1.07	0.186	0.177	1.05	0.497	0.95	0.165	0.157	0.93	0.0027	0.0051	0.0009	0.0008	0.005	0.0125	0.0236	0.0041	0.0039	0.0235	0.122	0.234	0.0406	0.0385	0.229	0.129	0.246	0.0428	0.0406	0.241	0.0322	0.0616	0.0107
C4	QCExt	1	1	Met	Zorbax	Zorbax_Met	0.123	0.24	0.0362	0.0335	0.212	0.0142	0.0277	0.0042	0.0039	0.0245	1.04	2.04	0.308	0.284	1.81	1.17	2.29	0.346	0.319	2.03	0.0041	0.008	0.0012	0.0011	0.0071	0.0362	0.0708	0.0107	0.0099	0.0626	0.174	0.339	0.0512	0.0473	0.3	0.125	0.244	0.0367	0.0339	0.215	0.0342	0.0669	0.0101
C4	QCExt	2	1	Met	Zorbax	Zorbax_Met	0.107	0.208	0.0342	0.0315	0.213	0.014	0.0272	0.0045	0.0041	0.0279	0.91	1.77	0.291	0.268	1.81	1.06	2.05	0.338	0.311	2.1	0.0034	0.0067	0.0011	0.001	0.0069	0.0293	0.0568	0.0094	0.0086	0.0583	0.157	0.305	0.0503	0.0463	0.313	0.124	0.241	0.0397	0.0365	0.247	0.0314	0.061	0.01
C4	QCExt	3	1	Met	Zorbax	Zorbax_Met	0.115	0.219	0.0352	0.0336	0.211	0.014	0.0266	0.0043	0.0041	0.0256	1.01	1.91	0.308	0.294	1.84	1.03	1.96	0.316	0.302	1.89	0.0039	0.0074	0.0012	0.0011	0.0071	0.0335	0.0636	0.0102	0.0098	0.0613	0.19	0.361	0.0581	0.0555	0.348	0.132	0.25	0.0403	0.0385	0.241	0.0324	0.0614	0.0099
C4	QCExt	4	1	Met	Zorbax	Zorbax_Met	0.108	0.226	0.0359	0.0331	0.213	0.0133	0.0278	0.0044	0.0041	0.0262	0.927	1.93	0.307	0.283	1.82	1.04	2.17	0.346	0.319	2.05	0.0038	0.008	0.0013	0.0012	0.0075	0.0326	0.068	0.0108	0.01	0.0641	0.178	0.37	0.059	0.0543	0.349	0.132	0.275	0.0437	0.0403	0.259	0.0342	0.0712	0.0113
C4	QCExt	5	1	Met	Zorbax	Zorbax_Met	0.106	0.229	0.0336	0.0313	0.188	0.0114	0.0246	0.0036	0.0034	0.0202	0.963	2.08	0.305	0.285	1.71	1.05	2.25	0.331	0.309	1.86	0.0038	0.0082	0.0012	0.0011	0.0068	0.0353	0.076	0.0112	0.0104	0.0626	0.183	0.395	0.0581	0.0542	0.325	0.119	0.257	0.0378	0.0353	0.212	0.0332	0.0715	0.0105
C4	QCExt	6	2	Met	Zorbax	Zorbax_Met	0.113	0.235	0.0358	0.0329	0.204	0.0134	0.0278	0.0042	0.0039	0.0241	0.961	1.99	0.304	0.279	1.73	1.05	2.17	0.332	0.305	1.89	0.0041	0.0085	0.0013	0.0012	0.0074	0.0292	0.0605	0.0092	0.0086	0.0526	0.176	0.366	0.0559	0.0513	0.317	0.123	0.256	0.0391	0.0359	0.222	0.0357	0.0741	0.0113
C4	QCExt	7	2	Met	Zorbax	Zorbax_Met	0.111	0.238	0.0357	0.0311	0.195	0.0126	0.027	0.004	0.0035	0.0222	0.928	1.99	0.299	0.26	1.63	1	2.15	0.323	0.281	1.76	0.0037	0.008	0.0012	0.001	0.0066	0.0316	0.0677	0.0102	0.0088	0.0556	0.171	0.366	0.055	0.0479	0.301	0.124	0.265	0.0398	0.0346	0.218	0.0324	0.0694	0.0104
C4	QCExt	8	2	Met	Zorbax	Zorbax_Met	0.106	0.223	0.0358	0.0328	0.192	0.0129	0.027	0.0043	0.004	0.0232	0.921	1.93	0.31	0.285	1.66	0.988	2.07	0.333	0.305	1.78	0.0035	0.0074	0.0012	0.0011	0.0064	0.0324	0.068	0.0109	0.01	0.0584	0.167	0.351	0.0564	0.0517	0.302	0.121	0.254	0.0407	0.0373	0.218	0.0328	0.0688	0.011
C4	QCExt	9	2	Met	Zorbax	Zorbax_Met	0.114	0.239	0.0382	0.035	0.207	0.014	0.0294	0.0047	0.0043	0.0255	0.871	1.83	0.292	0.268	1.58	0.955	2	0.32	0.293	1.73	0.0032	0.0066	0.0011	0.001	0.0058	0.0315	0.066	0.0105	0.0097	0.0571	0.18	0.377	0.0602	0.0552	0.326	0.124	0.259	0.0414	0.038	0.225	0.0338	0.071	0.0113
C4	QCExt	10	2	Met	Zorbax	Zorbax_Met	0.114	0.267	0.0375	0.0355	0.186	0.0116	0.0271	0.0038	0.0036	0.0188	0.921	2.15	0.302	0.285	1.49	1.09	2.53	0.356	0.337	1.76	0.0036	0.0084	0.0012	0.0011	0.0059	0.0352	0.0821	0.0115	0.0109	0.0571	0.181	0.421	0.0592	0.056	0.293	0.111	0.258	0.0363	0.0343	0.18	0.0293	0.0683	0.0096
C4	Sample	1	1	Met	Zorbax	Zorbax_Met	0.129	0.243	0.0387	0.0347	0.23	0.0206	0.0388	0.0062	0.0055	0.0367	0.924	1.74	0.277	0.249	1.65	1.82	3.44	0.547	0.491	3.25	0.0029	0.0055	0.0009	0.0008	0.0052	0.0169	0.0314	0.005	0.0045	0.0296	0.168	0.316	0.0503	0.0451	0.299	0.136	0.256	0.0407	0.0365	0.242	0.041	0.0774	0.0123
C4	Sample	2	1	Met	Zorbax	Zorbax_Met	0.143	0.36	0.0454	0.0417	0.26	0.0148	0.0373	0.0047	0.0043	0.0269	1.07	2.69	0.339	0.311	1.94	1.46	3.67	0.462	0.425	2.65	0.0067	0.0168	0.0021	0.0019	0.0121	0.0675	0.17	0.0214	0.0197	0.123	0.32	0.804	0.101	0.0931	0.581	0.146	0.368	0.0464	0.0426	0.266	0.0355	0.0893	0.0113
C4	Sample	3	1	Met	Zorbax	Zorbax_Met	0.0786	0.136	0.0226	0.0201	0.128	0.008	0.0139	0.0023	0.0021	0.0131	0.627	1.08	0.18	0.16	1.02	0.752	1.3	0.216	0.192	1.23	0.0013	0.0023	0.0004	0.0003	0.0022	0.0207	0.0359	0.0057	0.0053	0.0338	0.139	0.24	0.04	0.0355	0.227	0.137	0.238	0.0395	0.0351	0.224	0.0334	0.0578	0.0096
C4	Sample	4	1	Met	Zorbax	Zorbax_Met	0.134	0.268	0.0472	0.0424	0.266	0.0182	0.0363	0.0064	0.0058	0.036	0.731	1.45	0.257	0.231	1.44	0.902	1.8	0.317	0.285	1.78	0.0076	0.0152	0.0027	0.0024	0.0151	0.0301	0.06	0.0106	0.0095	0.0596	0.189	0.376	0.0663	0.0595	0.373	0.162	0.322	0.0569	0.0511	0.32	0.0426	0.0849	0.015
C4	Sample	5	1	Met	Zorbax	Zorbax_Met	0.129	0.219	0.0325	0.0295	0.185	0.0105	0.0178	0.0026	0.0024	0.0151	1.13	1.91	0.283	0.257	1.61	1.2	2.04	0.302	0.274	1.72	0.0049	0.0084	0.0012	0.0011	0.007	0.0336	0.0571	0.0085	0.0077	0.0482	0.193	0.328	0.0486	0.0441	0.277	0.111	0.188	0.0278	0.0252	0.158	0.03	0.0509	0.0076
C4	Sample	6	1	Met	Zorbax	Zorbax_Met	0.094	0.194	0.0288	0.027	0.171	0.0095	0.0195	0.0029	0.0027	0.0172	0.785	1.62	0.241	0.225	1.43	0.784	1.61	0.24	0.225	1.43	0.0002	0.0005	0.0001	0.0001	0.0005	0.0101	0.0208	0.0031	0.0029	0.0184	0.0942	0.194	0.0289	0.027	0.172	0.128	0.263	0.0392	0.0367	0.233	0.0351	0.0722	0.0108
C4	Sample	7	1	Met	Zorbax	Zorbax_Met	0.158	0.42	0.0519	0.0454	0.297	0.0233	0.0618	0.0076	0.0067	0.0437	0.681	1.81	0.224	0.195	1.28	1.07	2.84	0.351	0.307	2.01	0.0056	0.0148	0.0018	0.0016	0.0105	0.0367	0.0973	0.012	0.0105	0.0688	0.185	0.492	0.0609	0.0532	0.348	0.197	0.523	0.0646	0.0565	0.37	0.0531	0.141	0.0174
C4	Sample	8	1	Met	Zorbax	Zorbax_Met	0.0818	0.171	0.0324	0.0302	0.2	0.0125	0.0261	0.005	0.0046	0.0306	0.584	1.22	0.232	0.216	1.43	0.925	1.93	0.367	0.342	2.26	0.0012	0.0026	0.0005	0.0005	0.003	0.0107	0.0219	0.0041	0.004	0.0257	0.102	0.214	0.0407	0.0379	0.251	0.123	0.258	0.049	0.0457	0.302	0.0307	0.064	0.0122
C4	Sample	9	1	Met	Zorbax	Zorbax_Met	0.0409	0.0837	0.0158	0.014	0.093	0.0053	0.0109	0.0021	0.0018	0.0121	0.492	1.01	0.191	0.169	1.12	0.602	1.23	0.233	0.206	1.37	0.0002	0.0005	0.0001	0.0001	0.0005	0.0244	0.0499	0.0094	0.0084	0.0554	0.0961	0.197	0.0372	0.0329	0.218	0.104	0.213	0.0404	0.0357	0.237	0.0204	0.0417	0.0079
C4	Sample	10	1	Met	Zorbax	Zorbax_Met	0.116	0.24	0.0337	0.0308	0.2	0.0097	0.0201	0.0028	0.0026	0.0167	1.41	2.93	0.41	0.375	2.43	1.04	2.16	0.302	0.277	1.79	0.0032	0.0067	0.0009	0.0009	0.0056	0.0428	0.0889	0.0125	0.0114	0.0739	0.182	0.379	0.0531	0.0486	0.315	0.149	0.31	0.0434	0.0397	0.258	0.0369	0.0766	0.0107
C4	Sample	11	1	Met	Zorbax	Zorbax_Met	0.142	0.342	0.0496	0.0442	0.286	0.0245	0.059	0.0086	0.0076	0.0494	1.29	3.1	0.45	0.401	2.6	1.4	3.37	0.488	0.435	2.82	0.0066	0.0159	0.0023	0.0021	0.0133	0.0599	0.144	0.0209	0.0187	0.121	0.22	0.53	0.0768	0.0685	0.444	0.129	0.31	0.0449	0.0401	0.26	0.0344	0.0829	0.012
C4	Sample	12	1	Met	Zorbax	Zorbax_Met	0.078	0.131	0.0202	0.0181	0.12	0.0076	0.0128	0.002	0.0018	0.0117	1.44	2.42	0.374	0.334	2.22	1.13	1.9	0.293	0.262	1.74	0.0037	0.0062	0.0009	0.0008	0.0056	0.028	0.0471	0.0073	0.0065	0.043	0.191	0.321	0.0495	0.0443	0.294	0.107	0.18	0.0278	0.0249	0.165	0.0295	0.0496	0.0076
C4	Sample	13	1	Met	Zorbax	Zorbax_Met	0.088	0.16	0.0317	0.0294	0.183	0.0115	0.0208	0.0041	0.0038	0.0238	0.56	1.02	0.202	0.187	1.17	0.627	1.14	0.226	0.209	1.31	0.0019	0.0035	0.0007	0.0006	0.004	0.0139	0.0253	0.005	0.0046	0.0289	0.16	0.29	0.0575	0.0533	0.332	0.114	0.207	0.0411	0.0381	0.238	0.0294	0.0535	0.0106
C4	Sample	14	1	Met	Zorbax	Zorbax_Met	0.134	0.334	0.0488	0.046	0.304	0.0222	0.0552	0.0081	0.0076	0.0503	1.32	3.26	0.477	0.45	2.97	1.48	3.68	0.538	0.508	3.36	0.0026	0.0064	0.0009	0.0009	0.0058	0.0347	0.0862	0.0126	0.0119	0.0785	0.221	0.548	0.0802	0.0756	0.5	0.138	0.341	0.0499	0.0471	0.311	0.0297	0.0738	0.0108
C4	Sample	15	1	Met	Zorbax	Zorbax_Met	0.168	0.36	0.0495	0.0469	0.297	0.0237	0.0509	0.007	0.0066	0.0419	1.12	2.41	0.331	0.314	1.98	1.28	2.75	0.378	0.358	2.26	0.0067	0.0144	0.002	0.0019	0.0119	0.0247	0.0531	0.0073	0.0069	0.0437	0.213	0.457	0.0628	0.0596	0.377	0.173	0.371	0.051	0.0484	0.306	0.0346	0.0743	0.0102
C4	Sample	16	1	Met	Zorbax	Zorbax_Met	0.123	0.282	0.0391	0.0361	0.225	0.0144	0.0329	0.0046	0.0042	0.0262	1.04	2.38	0.33	0.305	1.9	1.09	2.5	0.346	0.319	1.99	0.0046	0.0105	0.0015	0.0014	0.0084	0.0254	0.0582	0.0081	0.0074	0.0463	0.195	0.446	0.0618	0.057	0.355	0.144	0.331	0.0458	0.0422	0.263	0.0364	0.0833	0.0115
C4	Sample	17	1	Met	Zorbax	Zorbax_Met	0.202	0.399	0.0546	0.0529	0.337	0.0249	0.0491	0.0067	0.0065	0.0415	1.57	3.1	0.425	0.411	2.62	1.69	3.34	0.458	0.443	2.82	0.0119	0.0235	0.0032	0.0031	0.0199	0.0673	0.133	0.0182	0.0178	0.111	0.237	0.467	0.064	0.0619	0.395	0.101	0.2	0.0274	0.0265	0.169	0.0281	0.0555	0.0076
C4	Sample	18	1	Met	Zorbax	Zorbax_Met	0.0654	0.139	0.0249	0.0227	0.143	0.0097	0.0206	0.0037	0.0034	0.0212	0.701	1.49	0.267	0.244	1.53	0.78	1.66	0.297	0.271	1.71	0.0025	0.0053	0.0009	0.0009	0.0054	0.0184	0.0393	0.007	0.0064	0.0403	0.0871	0.186	0.0331	0.0303	0.191	0.112	0.24	0.0428	0.039	0.246	0.0237	0.0506	0.009
C4	Sample	19	1	Met	Zorbax	Zorbax_Met	0.154	0.29	0.0396	0.0366	0.229	0.0151	0.0286	0.0039	0.0036	0.0225	0.911	1.72	0.235	0.217	1.36	0.981	1.85	0.253	0.234	1.46	0.0021	0.0039	0.0005	0.0005	0.0031	0.0187	0.0353	0.0048	0.0044	0.0278	0.168	0.317	0.0432	0.04	0.25	0.139	0.262	0.0358	0.0331	0.207	0.033	0.0623	0.0085
C4	Sample	20	1	Met	Zorbax	Zorbax_Met	0.151	0.284	0.0443	0.0402	0.253	0.0306	0.0576	0.009	0.0081	0.0512	0.752	1.42	0.22	0.2	1.26	1.24	2.34	0.364	0.331	2.08	0.0042	0.008	0.0012	0.0011	0.0071	0.0151	0.0284	0.0044	0.004	0.0253	0.134	0.252	0.0392	0.0356	0.224	0.154	0.29	0.0452	0.041	0.258	0.0443	0.0834	0.013
C4	Sample	21	1	Met	Zorbax	Zorbax_Met	0.151	0.291	0.0411	0.0387	0.245	0.0195	0.0376	0.0053	0.005	0.0317	0.925	1.79	0.252	0.238	1.5	1.24	2.39	0.338	0.318	2.01	0.0038	0.0074	0.001	0.001	0.0062	0.0298	0.0575	0.0081	0.0077	0.0485	0.206	0.399	0.0563	0.0531	0.336	0.146	0.281	0.0398	0.0375	0.237	0.0468	0.0904	0.0128
C4	Sample	22	1	Met	Zorbax	Zorbax_Met	0.0633	0.144	0.0265	0.0242	0.16	0.012	0.0273	0.005	0.0046	0.0302	0.777	1.77	0.325	0.297	1.96	0.833	1.9	0.348	0.319	2.1	0.0029	0.0065	0.0012	0.0011	0.0072	0.0123	0.028	0.0051	0.0047	0.031	0.121	0.277	0.0508	0.0464	0.307	0.118	0.268	0.0492	0.045	0.297	0.0259	0.059	0.0108
C4	Sample	23	1	Met	Zorbax	Zorbax_Met	0.149	0.376	0.0517	0.0506	0.309	0.0135	0.034	0.0047	0.0046	0.0279	1.42	3.59	0.493	0.482	2.94	1.15	2.9	0.398	0.39	2.38	0.0066	0.0168	0.0023	0.0023	0.0138	0.0847	0.214	0.0294	0.0288	0.176	0.211	0.533	0.0732	0.0717	0.437	0.1	0.253	0.0348	0.034	0.208	0.0283	0.0714	0.0098
C4	Sample	24	1	Met	Zorbax	Zorbax_Met	0.0988	0.198	0.0352	0.0313	0.2	0.0193	0.0386	0.0069	0.0061	0.039	1.01	2.02	0.36	0.32	2.05	1.04	2.08	0.369	0.328	2.1	0.0016	0.0032	0.0006	0.0005	0.0032	0.0126	0.0255	0.0046	0.004	0.0258	0.107	0.215	0.0382	0.0339	0.217	0.128	0.257	0.0457	0.0406	0.26	0.0347	0.0695	0.0124
C4	Sample	25	1	Met	Zorbax	Zorbax_Met	0.137	0.303	0.0436	0.0404	0.255	0.0186	0.0411	0.0059	0.0055	0.0346	1.39	3.06	0.441	0.409	2.58	1.35	2.97	0.427	0.396	2.5	0.0045	0.0098	0.0014	0.0013	0.0083	0.0174	0.0379	0.0054	0.0051	0.0317	0.152	0.334	0.0482	0.0446	0.282	0.116	0.256	0.0368	0.0342	0.216	0.0288	0.0634	0.0091
C4	Sample	26	1	Met	Zorbax	Zorbax_Met	0.12	0.252	0.042	0.0365	0.244	0.0144	0.0302	0.005	0.0044	0.0293	0.893	1.87	0.312	0.271	1.81	1.32	2.76	0.46	0.401	2.68	0.0024	0.0049	0.0008	0.0007	0.0048	0.0305	0.0601	0.0103	0.009	0.06	0.174	0.363	0.0606	0.0528	0.352	0.118	0.247	0.0412	0.0358	0.239	0.027	0.0565	0.0094
C4	Sample	27	1	Met	Zorbax	Zorbax_Met	0.0764	0.197	0.0317	0.029	0.194	0.0132	0.034	0.0055	0.005	0.0336	0.615	1.58	0.255	0.233	1.56	0.495	1.27	0.205	0.188	1.26	0.0015	0.004	0.0006	0.0006	0.0039	0.0185	0.047	0.0077	0.007	0.0465	0.108	0.277	0.0446	0.0408	0.274	0.107	0.275	0.0444	0.0406	0.272	0.0259	0.0667	0.0108
C4	Sample	28	1	Met	Zorbax	Zorbax_Met	0.0843	0.186	0.0299	0.0273	0.168	0.0139	0.0308	0.005	0.0045	0.0278	0.748	1.65	0.266	0.242	1.49	1.01	2.22	0.358	0.326	2.01	0.0083	0.0183	0.0029	0.0027	0.0165	0.032	0.0721	0.0116	0.0106	0.0646	0.138	0.304	0.0489	0.0445	0.275	0.121	0.267	0.0429	0.039	0.241	0.0324	0.0715	0.0115
C4	Sample	29	1	Met	Zorbax	Zorbax_Met	0.0612	0.163	0.024	0.0223	0.136	0.0085	0.0226	0.0033	0.0031	0.0188	0.576	1.54	0.226	0.21	1.28	0.689	1.84	0.27	0.251	1.53	0.0022	0.0059	0.0009	0.0008	0.0049	0.0344	0.0918	0.0135	0.0125	0.0765	0.112	0.299	0.0438	0.0407	0.249	0.117	0.312	0.0457	0.0425	0.26	0.0261	0.0697	0.0102
C4	Sample	30	1	Met	Zorbax	Zorbax_Met	0.168	0.384	0.055	0.051	0.31	0.0146	0.0335	0.0048	0.0044	0.027	1.43	3.28	0.469	0.435	2.64	1.57	3.6	0.515	0.477	2.9	0.0053	0.012	0.0017	0.0016	0.0097	0.0378	0.0864	0.0124	0.0115	0.0702	0.202	0.461	0.0661	0.0612	0.372	0.136	0.31	0.0444	0.0412	0.25	0.0485	0.111	0.0159
C4	Sample	31	1	Met	Zorbax	Zorbax_Met	0.125	0.256	0.0442	0.041	0.251	0.012	0.0246	0.0043	0.0039	0.0242	1.29	2.64	0.456	0.422	2.59	0.954	1.95	0.338	0.313	1.92	0.0017	0.0034	0.0006	0.0005	0.0034	0.0274	0.0562	0.0097	0.009	0.0552	0.162	0.333	0.0575	0.0533	0.326	0.148	0.304	0.0526	0.0487	0.299	0.0398	0.0816	0.0141
C4	Sample	32	1	Met	Zorbax	Zorbax_Met	0.0584	0.146	0.0247	0.023	0.144	0.0104	0.0258	0.0044	0.0041	0.0256	0.502	1.25	0.212	0.198	1.24	0.486	1.21	0.206	0.192	1.2	0.0016	0.0041	0.0007	0.0007	0.0041	0.0141	0.0346	0.0058	0.0054	0.0337	0.0897	0.224	0.0379	0.0354	0.222	0.0923	0.23	0.039	0.0364	0.228	0.0216	0.054	0.0092
C4	Sample	33	1	Met	Zorbax	Zorbax_Met	0.164	0.389	0.052	0.0467	0.299	0.0175	0.0415	0.0056	0.005	0.0319	1.21	2.89	0.386	0.346	2.22	1.57	3.74	0.5	0.448	2.87	0.0087	0.0206	0.0027	0.0025	0.0158	0.0343	0.0803	0.0103	0.0093	0.0606	0.324	0.77	0.103	0.0924	0.592	0.173	0.411	0.0549	0.0493	0.316	0.048	0.114	0.0152
C4	Sample	34	1	Met	Zorbax	Zorbax_Met	0.135	0.267	0.0437	0.0406	0.239	0.0165	0.0326	0.0053	0.005	0.0292	1.04	2.05	0.336	0.311	1.84	1.36	2.69	0.439	0.407	2.4	0.0043	0.0086	0.0014	0.0013	0.0077	0.0508	0.1	0.0164	0.0152	0.0897	0.243	0.479	0.0783	0.0726	0.428	0.117	0.232	0.0379	0.0351	0.207	0.0314	0.062	0.0101
C4	Sample	35	1	Met	Zorbax	Zorbax_Met	0.139	0.3	0.0496	0.0469	0.273	0.028	0.0604	0.01	0.0094	0.055	0.674	1.46	0.241	0.228	1.33	0.975	2.11	0.349	0.329	1.92	0.0062	0.0134	0.0022	0.0021	0.0122	0.0385	0.0831	0.0138	0.013	0.0757	0.208	0.448	0.0742	0.0701	0.408	0.19	0.409	0.0678	0.064	0.373	0.0407	0.0878	0.0145
C4	Sample	36	1	Met	Zorbax	Zorbax_Met	0.0586	0.119	0.0187	0.0173	0.103	0.0037	0.0075	0.0012	0.0011	0.0065	0.585	1.19	0.187	0.172	1.03	0.624	1.27	0.199	0.184	1.1	0.0034	0.0069	0.0011	0.001	0.0059	0.021	0.0427	0.0067	0.0062	0.037	0.119	0.242	0.0379	0.035	0.209	0.0962	0.196	0.0307	0.0283	0.17	0.029	0.059	0.0092
C4	Sample	37	1	Met	Zorbax	Zorbax_Met	0.0686	0.134	0.0276	0.0259	0.157	0.0147	0.0286	0.0059	0.0056	0.0337	0.479	0.934	0.193	0.181	1.1	0.731	1.43	0.294	0.277	1.68	0.0019	0.0036	0.0007	0.0007	0.0043	0.008	0.0157	0.0032	0.0031	0.0184	0.0767	0.15	0.0308	0.029	0.176	0.114	0.222	0.0459	0.0432	0.262	0.0313	0.0611	0.0126
C4	Sample	38	1	Met	Zorbax	Zorbax_Met	0.13	0.282	0.0439	0.0407	0.243	0.01	0.0218	0.0034	0.0031	0.0188	1.59	3.46	0.538	0.499	2.98	1.27	2.77	0.43	0.399	2.39	0.0034	0.0074	0.0012	0.0011	0.0064	0.0201	0.0435	0.0067	0.0063	0.0375	0.138	0.301	0.0467	0.0433	0.259	0.102	0.222	0.0346	0.032	0.192	0.0292	0.0635	0.0099
C4	Sample	39	1	Met	Zorbax	Zorbax_Met	0.167	0.442	0.055	0.0498	0.304	0.0162	0.043	0.0053	0.0048	0.0295	1.38	3.67	0.457	0.414	2.52	1.64	4.36	0.543	0.492	3	0.0135	0.0357	0.0044	0.004	0.0245	0.0701	0.186	0.0232	0.021	0.128	0.257	0.681	0.0848	0.0768	0.468	0.129	0.342	0.0426	0.0386	0.235	0.0262	0.0694	0.0086
C4	Sample	40	1	Met	Zorbax	Zorbax_Met	0.112	0.206	0.0318	0.0294	0.184	0.0138	0.0253	0.0039	0.0036	0.0227	0.569	1.04	0.161	0.149	0.935	0.972	1.78	0.276	0.255	1.6	0.0032	0.0059	0.0009	0.0008	0.0053	0.0321	0.0588	0.0091	0.0084	0.0527	0.179	0.328	0.0506	0.0468	0.293	0.183	0.336	0.052	0.0481	0.301	0.04	0.0734	0.0113
C4	Sample	41	1	Met	Zorbax	Zorbax_Met	0.122	0.317	0.0381	0.0363	0.227	0.0134	0.0348	0.0042	0.004	0.0249	1.15	2.97	0.356	0.34	2.13	1.04	2.7	0.323	0.308	1.93	0.0021	0.0054	0.0006	0.0006	0.0039	0.0271	0.0721	0.0086	0.0082	0.0519	0.146	0.38	0.0455	0.0434	0.272	0.166	0.43	0.0516	0.0492	0.308	0.0392	0.102	0.0122
C4	Sample	42	1	Met	Zorbax	Zorbax_Met	0.0974	0.168	0.0283	0.0269	0.176	0.0118	0.0204	0.0034	0.0033	0.0214	0.767	1.32	0.223	0.211	1.39	0.937	1.61	0.272	0.258	1.69	0.0036	0.0062	0.001	0.001	0.0065	0.0375	0.0664	0.0112	0.0106	0.0684	0.201	0.347	0.0585	0.0556	0.364	0.119	0.205	0.0346	0.0329	0.215	0.0308	0.0531	0.009
C4	Sample	43	1	Met	Zorbax	Zorbax_Met	0.0723	0.21	0.0313	0.0296	0.191	0.0076	0.0221	0.0033	0.0031	0.0201	0.767	2.23	0.333	0.314	2.03	0.683	1.99	0.296	0.28	1.81	0.001	0.0031	0.0005	0.0004	0.0028	0.0133	0.0393	0.0059	0.0054	0.035	0.105	0.305	0.0454	0.0429	0.277	0.132	0.384	0.0573	0.054	0.349	0.0288	0.084	0.0125
C4	Sample	44	1	Met	Zorbax	Zorbax_Met	0.1	0.18	0.0298	0.0265	0.178	0.0049	0.0089	0.0015	0.0013	0.0087	0.653	1.18	0.194	0.173	1.16	0.916	1.65	0.273	0.243	1.63	0.0053	0.0096	0.0016	0.0014	0.0094	0.0359	0.0641	0.0107	0.0095	0.0639	0.149	0.269	0.0445	0.0396	0.265	0.0876	0.158	0.0261	0.0232	0.156	0.0299	0.0538	0.0089
C4	Sample	45	1	Met	Zorbax	Zorbax_Met	0.0759	0.155	0.0223	0.0202	0.125	0.0105	0.0214	0.0031	0.0028	0.0172	0.855	1.75	0.251	0.228	1.41	0.892	1.83	0.262	0.238	1.47	0.0036	0.0074	0.0011	0.001	0.006	0.0542	0.112	0.0158	0.0148	0.0917	0.225	0.461	0.0661	0.06	0.371	0.112	0.23	0.033	0.03	0.185	0.0283	0.0579	0.0083
C4	Sample	46	2	Met	Zorbax	Zorbax_Met	0.0648	0.13	0.0189	0.0178	0.109	0.0042	0.0083	0.0012	0.0012	0.007	0.534	1.07	0.156	0.147	0.901	0.517	1.04	0.151	0.142	0.872	0.0032	0.0064	0.0009	0.0009	0.0053	0.0616	0.124	0.018	0.017	0.104	0.161	0.322	0.0469	0.0443	0.271	0.0907	0.182	0.0265	0.025	0.153	0.0166	0.0332	0.0048
C4	Sample	47	2	Met	Zorbax	Zorbax_Met	0.0803	0.168	0.0279	0.0249	0.156	0.0115	0.0239	0.004	0.0035	0.0222	0.697	1.45	0.242	0.216	1.35	0.777	1.62	0.27	0.24	1.51	0.0026	0.0055	0.0009	0.0008	0.0051	0.0138	0.0275	0.0047	0.0042	0.0262	0.116	0.241	0.0402	0.0358	0.224	0.116	0.243	0.0405	0.036	0.226	0.0421	0.0879	0.0146
C4	Sample	48	2	Met	Zorbax	Zorbax_Met	0.0701	0.133	0.0244	0.0215	0.141	0.0099	0.0188	0.0034	0.003	0.0199	0.842	1.6	0.294	0.258	1.69	0.927	1.76	0.323	0.284	1.86	0.0038	0.0071	0.0013	0.0012	0.0076	0.0173	0.0328	0.006	0.0053	0.0348	0.137	0.26	0.0478	0.042	0.276	0.139	0.264	0.0486	0.0427	0.28	0.0301	0.057	0.0105
C4	Sample	49	2	Met	Zorbax	Zorbax_Met	0.0802	0.171	0.0267	0.0239	0.16	0.0078	0.0166	0.0026	0.0023	0.0155	1.07	2.27	0.355	0.318	2.12	0.706	1.5	0.235	0.21	1.4	0.0002	0.0005	0.0001	0.0001	0.0005	0.0148	0.0316	0.0049	0.0044	0.0295	0.0986	0.21	0.0328	0.0294	0.196	0.104	0.221	0.0345	0.0309	0.206	0.0253	0.054	0.0084
C4	Sample	50	2	Met	Zorbax	Zorbax_Met	0.172	0.383	0.0518	0.0498	0.318	0.0195	0.0435	0.0059	0.0056	0.0361	1.32	2.94	0.397	0.381	2.44	1.36	3.03	0.409	0.394	2.52	0.0074	0.0165	0.0022	0.0021	0.0137	0.0289	0.0655	0.0089	0.0086	0.0535	0.28	0.624	0.0843	0.0811	0.519	0.172	0.383	0.0518	0.0498	0.318	0.0439	0.0979	0.0132
C4	Sample	51	2	Met	Zorbax	Zorbax_Met	0.0652	0.137	0.0289	0.0283	0.17	0.0153	0.032	0.0068	0.0066	0.0399	0.222	0.465	0.0983	0.0963	0.58	0.343	0.719	0.152	0.149	0.896	0.0014	0.0029	0.0006	0.0006	0.0036	0.0261	0.0548	0.0114	0.0113	0.066	0.12	0.252	0.0533	0.0522	0.314	0.15	0.315	0.0665	0.0651	0.392	0.0301	0.0632	0.0133
C4	Sample	52	2	Met	Zorbax	Zorbax_Met	0.116	0.215	0.0374	0.0332	0.231	0.011	0.0203	0.0035	0.0031	0.0218	0.694	1.28	0.224	0.199	1.38	0.705	1.3	0.227	0.202	1.4	0.005	0.0092	0.0016	0.0014	0.0099	0.0326	0.0603	0.0105	0.0093	0.0649	0.245	0.454	0.0791	0.0702	0.488	0.102	0.189	0.0329	0.0293	0.203	0.0349	0.0645	0.0112
C4	Sample	53	2	Met	Zorbax	Zorbax_Met	0.119	0.266	0.0376	0.0348	0.215	0.0141	0.0315	0.0044	0.0041	0.0254	1.78	3.98	0.561	0.52	3.21	1.25	2.8	0.394	0.366	2.26	0.0047	0.0106	0.0015	0.0014	0.0085	0.0895	0.2	0.0283	0.0262	0.156	0.263	0.588	0.083	0.077	0.475	0.154	0.346	0.0487	0.0452	0.279	0.0291	0.0651	0.0092
C4	Sample	54	2	Met	Zorbax	Zorbax_Met	0.115	0.235	0.034	0.0304	0.209	0.0106	0.0217	0.0031	0.0028	0.0193	0.532	1.09	0.158	0.141	0.97	0.829	1.7	0.246	0.22	1.51	0.003	0.0061	0.0009	0.0008	0.0054	0.0237	0.0486	0.007	0.0063	0.0433	0.137	0.281	0.0406	0.0364	0.25	0.137	0.28	0.0405	0.0363	0.249	0.0422	0.0864	0.0125
C4	Sample	55	2	Met	Zorbax	Zorbax_Met	0.134	0.283	0.0463	0.0416	0.273	0.0172	0.0365	0.006	0.0054	0.0351	0.88	1.87	0.305	0.274	1.8	1.29	2.74	0.448	0.403	2.64	0.0053	0.0112	0.0018	0.0016	0.0107	0.0192	0.0408	0.0067	0.006	0.0392	0.176	0.374	0.0611	0.0549	0.36	0.141	0.299	0.0488	0.0439	0.288	0.0374	0.0794	0.013
C4	Sample	56	2	Met	Zorbax	Zorbax_Met	0.0707	0.159	0.0265	0.0235	0.148	0.0161	0.0363	0.006	0.0054	0.0338	0.457	1.03	0.171	0.152	0.957	0.632	1.42	0.237	0.21	1.32	0.0014	0.0031	0.0005	0.0005	0.0029	0.0224	0.051	0.0084	0.0074	0.0462	0.124	0.28	0.0465	0.0413	0.26	0.0935	0.21	0.035	0.0311	0.196	0.0273	0.0615	0.0102
C4	Sample	57	2	Met	Zorbax	Zorbax_Met	0.0573	0.121	0.0186	0.0179	0.108	0.0093	0.0195	0.003	0.0029	0.0175	0.642	1.35	0.208	0.201	1.21	0.496	1.04	0.161	0.155	0.935	0.0043	0.0091	0.0014	0.0014	0.0081	0.0178	0.0375	0.0058	0.0056	0.0333	0.123	0.258	0.0398	0.0384	0.232	0.101	0.214	0.0329	0.0317	0.191	0.0225	0.0475	0.0073
C4	Sample	58	2	Met	Zorbax	Zorbax_Met	0.115	0.238	0.0358	0.0319	0.2	0.0149	0.0308	0.0046	0.0041	0.0259	0.762	1.57	0.237	0.212	1.32	1.02	2.1	0.317	0.283	1.77	0.0069	0.0143	0.0022	0.0019	0.0121	0.0244	0.0497	0.0075	0.0068	0.0423	0.219	0.453	0.0681	0.0608	0.38	0.142	0.293	0.0441	0.0393	0.246	0.0462	0.0955	0.0144
C4	Sample	59	2	Met	Zorbax	Zorbax_Met	0.102	0.164	0.0295	0.0274	0.161	0.0149	0.0239	0.0043	0.004	0.0234	1.25	2	0.36	0.334	1.96	0.821	1.31	0.236	0.219	1.29	0.004	0.0063	0.0011	0.001	0.0062	0.0342	0.0532	0.0098	0.0091	0.053	0.181	0.29	0.0522	0.0484	0.285	0.101	0.162	0.0292	0.0271	0.16	0.0277	0.0443	0.008
C4	Sample	60	2	Met	Zorbax	Zorbax_Met	0.138	0.282	0.042	0.0405	0.242	0.0163	0.0333	0.005	0.0048	0.0286	1.49	3.06	0.455	0.439	2.63	1.17	2.39	0.356	0.343	2.05	0.0018	0.0036	0.0005	0.0005	0.0031	0.0214	0.044	0.0066	0.0063	0.038	0.144	0.295	0.0439	0.0423	0.253	0.133	0.273	0.0407	0.0392	0.235	0.0429	0.0879	0.0131
C4	Sample	61	2	Met	Zorbax	Zorbax_Met	0.0829	0.171	0.0285	0.0259	0.162	0.0164	0.0337	0.0056	0.0051	0.032	0.791	1.63	0.272	0.247	1.54	0.91	1.87	0.313	0.284	1.78	0.0023	0.0048	0.0008	0.0007	0.0045	0.0203	0.0418	0.0072	0.0063	0.0396	0.157	0.324	0.0541	0.0491	0.307	0.113	0.233	0.0389	0.0353	0.221	0.0389	0.08	0.0134
C4	Sample	62	2	Met	Zorbax	Zorbax_Met	0.115	0.22	0.0304	0.0287	0.168	0.0079	0.0152	0.0021	0.002	0.0116	1.06	2.03	0.28	0.264	1.55	1.28	2.45	0.338	0.319	1.87	0.0035	0.0067	0.0009	0.0009	0.0052	0.0207	0.0396	0.0055	0.0053	0.0297	0.184	0.353	0.0487	0.0459	0.269	0.109	0.209	0.0288	0.0271	0.159	0.0317	0.061	0.0084
C4	Sample	63	2	Met	Zorbax	Zorbax_Met	0.111	0.226	0.0436	0.039	0.237	0.0122	0.0248	0.0048	0.0043	0.0261	1.02	2.08	0.402	0.36	2.19	0.814	1.66	0.32	0.286	1.74	0.0031	0.0063	0.0012	0.0011	0.0066	0.016	0.0325	0.0063	0.0056	0.034	0.145	0.295	0.0569	0.051	0.31	0.122	0.248	0.0479	0.043	0.261	0.0298	0.0606	0.0117
C4	Sample	64	2	Met	Zorbax	Zorbax_Met	0.0494	0.123	0.0264	0.0243	0.143	0.0076	0.019	0.0041	0.0037	0.022	0.423	1.06	0.226	0.208	1.22	0.561	1.4	0.299	0.275	1.62	0.001	0.0026	0.0006	0.0005	0.003	0.0271	0.0677	0.0145	0.0133	0.0781	0.108	0.271	0.0578	0.0531	0.313	0.0989	0.247	0.0528	0.0485	0.286	0.0214	0.0535	0.0114
C4	Sample	65	2	Met	Zorbax	Zorbax_Met	0.0625	0.13	0.0204	0.0189	0.111	0.0088	0.0183	0.0029	0.0027	0.0157	0.306	0.636	0.0999	0.0928	0.547	0.341	0.707	0.111	0.103	0.608	0.0002	0.0005	0.0001	0.0001	0.0005	0.0066	0.0132	0.0021	0.0019	0.0116	0.0762	0.158	0.0249	0.0231	0.136	0.108	0.223	0.0351	0.0326	0.192	0.0254	0.0528	0.0083
C4	Sample	66	2	Met	Zorbax	Zorbax_Met	0.0885	0.135	0.0214	0.0194	0.107	0.0069	0.0106	0.0017	0.0015	0.0084	0.922	1.41	0.223	0.202	1.12	0.946	1.44	0.229	0.207	1.15	0.0042	0.0063	0.001	0.0009	0.005	0.0174	0.0264	0.0043	0.0039	0.0208	0.139	0.212	0.0336	0.0305	0.168	0.0631	0.0962	0.0153	0.0138	0.0765	0.0166	0.0254	0.004
C4	Sample	67	2	Met	Zorbax	Zorbax_Met	0.0476	0.118	0.0203	0.019	0.115	0.0079	0.0196	0.0034	0.0032	0.0191	0.36	0.889	0.154	0.144	0.867	0.494	1.22	0.211	0.197	1.19	0.0009	0.0021	0.0004	0.0003	0.0021	0.0069	0.0169	0.0029	0.0027	0.0162	0.0926	0.229	0.0395	0.037	0.223	0.0881	0.218	0.0376	0.0352	0.212	0.0433	0.107	0.0185
C4	Sample	68	2	Met	Zorbax	Zorbax_Met	0.143	0.363	0.0452	0.0408	0.226	0.02	0.0509	0.0063	0.0057	0.0316	1.2	3.04	0.378	0.341	1.89	1.4	3.57	0.444	0.4	2.22	0.003	0.0077	0.001	0.0009	0.0048	0.0338	0.0857	0.0107	0.0096	0.0533	0.261	0.662	0.0824	0.0742	0.411	0.174	0.441	0.0549	0.0495	0.274	0.0544	0.138	0.0172
C4	Sample	69	2	Met	Zorbax	Zorbax_Met	0.0731	0.155	0.0228	0.0208	0.119	0.0073	0.0154	0.0023	0.0021	0.0118	0.872	1.85	0.272	0.248	1.42	1.08	2.29	0.337	0.307	1.75	0.0036	0.0076	0.0011	0.001	0.0058	0.0556	0.118	0.0174	0.0158	0.0902	0.215	0.455	0.067	0.0611	0.348	0.0987	0.209	0.0308	0.0281	0.16	0.0299	0.0634	0.0093
C4	Sample	70	2	Met	Zorbax	Zorbax_Met	0.141	0.302	0.0447	0.041	0.247	0.0248	0.053	0.0078	0.0072	0.0433	1.29	2.77	0.41	0.376	2.26	1.37	2.92	0.433	0.397	2.39	0.0033	0.007	0.001	0.001	0.0057	0.0603	0.129	0.0191	0.0175	0.105	0.219	0.468	0.0693	0.0637	0.382	0.148	0.318	0.047	0.0432	0.259	0.0516	0.111	0.0164
C4	Sample	71	2	Met	Zorbax	Zorbax_Met	0.0977	0.222	0.0369	0.0372	0.204	0.0162	0.0368	0.0061	0.0062	0.0339	0.71	1.61	0.268	0.27	1.48	0.733	1.66	0.277	0.279	1.53	0.0041	0.0094	0.0016	0.0016	0.0086	0.0467	0.106	0.0176	0.0178	0.0975	0.158	0.358	0.0596	0.06	0.329	0.132	0.298	0.0497	0.0501	0.275	0.027	0.0613	0.0102
C4	Sample	72	2	Met	Zorbax	Zorbax_Met	0.135	0.267	0.04	0.0391	0.228	0.0133	0.0264	0.004	0.0039	0.0225	0.904	1.79	0.268	0.262	1.53	0.948	1.88	0.282	0.275	1.61	0.0031	0.0061	0.0009	0.0009	0.0052	0.0273	0.0537	0.0079	0.0079	0.0465	0.17	0.337	0.0505	0.0493	0.287	0.167	0.331	0.0495	0.0484	0.282	0.0598	0.119	0.0178
C4	Sample	73	2	Met	Zorbax	Zorbax_Met	0.072	0.147	0.0276	0.0249	0.156	0.014	0.0286	0.0054	0.0048	0.0302	0.491	1	0.188	0.17	1.06	0.614	1.26	0.236	0.212	1.33	0.0017	0.0036	0.0007	0.0006	0.0038	0.0206	0.0416	0.008	0.007	0.0447	0.131	0.267	0.0501	0.0452	0.283	0.126	0.258	0.0483	0.0436	0.273	0.0295	0.0603	0.0113
C4	Sample	74	2	Met	Zorbax	Zorbax_Met	0.271	0.605	0.0737	0.0709	0.411	0.0343	0.0766	0.0094	0.009	0.0521	2.19	4.9	0.597	0.574	3.33	3.21	7.17	0.875	0.842	4.88	0.0053	0.0118	0.0014	0.0014	0.008	0.0345	0.0771	0.0094	0.009	0.0524	0.291	0.65	0.0793	0.0763	0.442	0.251	0.56	0.0683	0.0657	0.381	0.0684	0.153	0.0186
C4	Sample	75	2	Met	Zorbax	Zorbax_Met	0.0788	0.165	0.034	0.0315	0.184	0.0169	0.0354	0.0073	0.0068	0.0396	0.614	1.28	0.265	0.246	1.44	0.788	1.65	0.34	0.315	1.84	0.0014	0.0029	0.0006	0.0006	0.0032	0.0168	0.0352	0.0073	0.0067	0.0393	0.0908	0.19	0.0392	0.0364	0.212	0.122	0.255	0.0528	0.0489	0.286	0.0265	0.0555	0.0115
C4	Sample	76	2	Met	Zorbax	Zorbax_Met	0.0891	0.194	0.0328	0.0298	0.188	0.0117	0.0256	0.0043	0.0039	0.0248	0.691	1.51	0.254	0.231	1.46	0.822	1.79	0.302	0.275	1.74	0.0032	0.007	0.0012	0.0011	0.0068	0.0166	0.037	0.0063	0.0056	0.0364	0.161	0.351	0.0593	0.0539	0.341	0.118	0.258	0.0435	0.0395	0.25	0.0373	0.0813	0.0137
C4	Sample	77	2	Met	Zorbax	Zorbax_Met	0.117	0.287	0.0408	0.0383	0.224	0.0212	0.0521	0.0074	0.0069	0.0406	0.798	1.96	0.279	0.261	1.53	0.842	2.07	0.294	0.276	1.61	0.0018	0.0043	0.0006	0.0006	0.0034	0.0124	0.0305	0.0043	0.0041	0.0238	0.127	0.311	0.0442	0.0414	0.242	0.135	0.331	0.047	0.044	0.257	0.03	0.0737	0.0105
C4	Sample	78	2	Met	Zorbax	Zorbax_Met	0.0749	0.189	0.0279	0.0247	0.148	0.0088	0.0224	0.0033	0.0029	0.0175	0.495	1.25	0.184	0.163	0.981	0.57	1.44	0.212	0.188	1.13	0.0002	0.0005	0.0001	0.0001	0.0005	0.017	0.0429	0.0063	0.0056	0.0336	0.121	0.305	0.0449	0.0398	0.239	0.0955	0.241	0.0355	0.0315	0.189	0.0256	0.0646	0.0095
C4	Sample	79	2	Met	Zorbax	Zorbax_Met	0.0877	0.211	0.0322	0.0301	0.189	0.018	0.0432	0.0066	0.0062	0.0387	0.756	1.82	0.278	0.26	1.63	0.88	2.12	0.323	0.302	1.89	0.0022	0.0053	0.0008	0.0008	0.0048	0.0148	0.0356	0.0055	0.0051	0.0322	0.124	0.299	0.0456	0.0427	0.268	0.111	0.268	0.0409	0.0382	0.24	0.0309	0.0744	0.0113
C4	Sample	80	2	Met	Zorbax	Zorbax_Met	0.145	0.305	0.0516	0.049	0.291	0.025	0.0526	0.0089	0.0084	0.0501	0.772	1.62	0.274	0.26	1.55	1.09	2.29	0.388	0.368	2.19	0.0013	0.0026	0.0004	0.0004	0.0025	0.0233	0.049	0.0083	0.0079	0.0467	0.187	0.393	0.0665	0.0631	0.375	0.166	0.348	0.0589	0.0559	0.332	0.045	0.0946	0.016
C4	Sample	81	2	Met	Zorbax	Zorbax_Met	0.0961	0.19	0.0341	0.0332	0.188	0.0155	0.0307	0.0055	0.0054	0.0303	0.82	1.62	0.291	0.283	1.6	0.956	1.89	0.339	0.33	1.87	0.0037	0.0073	0.0013	0.0013	0.0072	0.0313	0.0592	0.0111	0.011	0.0595	0.129	0.256	0.0458	0.0445	0.252	0.141	0.279	0.0501	0.0487	0.275	0.0305	0.0603	0.0108
C4	Sample	82	2	Met	Zorbax	Zorbax_Met	0.21	0.362	0.0574	0.0538	0.293	0.0199	0.0343	0.0054	0.0051	0.0278	2.5	4.31	0.683	0.64	3.49	1.68	2.9	0.46	0.431	2.35	0.0045	0.0077	0.0012	0.0012	0.0063	0.0478	0.0802	0.0131	0.0119	0.0649	0.199	0.344	0.0545	0.051	0.278	0.0961	0.166	0.0263	0.0246	0.134	0.0276	0.0476	0.0076
C4	Sample	83	2	Met	Zorbax	Zorbax_Met	0.0478	0.102	0.0182	0.0165	0.107	0.0076	0.0162	0.0029	0.0026	0.017	0.314	0.666	0.12	0.108	0.701	0.426	0.905	0.162	0.147	0.952	0.0013	0.0028	0.0005	0.0004	0.0029	0.015	0.0319	0.0057	0.0052	0.0335	0.0999	0.212	0.038	0.0344	0.223	0.1	0.212	0.0381	0.0344	0.223	0.0249	0.0528	0.0095
C4	Sample	84	2	Met	Zorbax	Zorbax_Met	0.109	0.198	0.0265	0.0267	0.158	0.0103	0.0186	0.0025	0.0025	0.0149	1.21	2.2	0.295	0.297	1.76	0.929	1.68	0.225	0.227	1.35	0.0062	0.0111	0.0015	0.0015	0.0089	0.0322	0.0584	0.0078	0.0079	0.0467	0.222	0.403	0.0539	0.0543	0.322	0.117	0.212	0.0284	0.0286	0.169	0.0319	0.0579	0.0078
C4	Sample	85	2	Met	Zorbax	Zorbax_Met	0.0816	0.175	0.0327	0.0306	0.179	0.0062	0.0133	0.0025	0.0023	0.0136	0.776	1.67	0.311	0.292	1.7	0.806	1.73	0.323	0.303	1.77	0.0024	0.0052	0.001	0.0009	0.0053	0.027	0.0581	0.0107	0.0101	0.0588	0.108	0.233	0.0434	0.0407	0.238	0.103	0.221	0.0412	0.0386	0.226	0.0325	0.0699	0.013
C4	Sample	86	2	Met	Zorbax	Zorbax_Met	0.161	0.317	0.0556	0.0513	0.319	0.0262	0.0515	0.0091	0.0084	0.0519	0.963	1.9	0.333	0.307	1.91	1.23	2.42	0.426	0.392	2.44	0.0021	0.004	0.0007	0.0007	0.0041	0.0206	0.0419	0.0074	0.0066	0.0415	0.192	0.378	0.0665	0.0613	0.381	0.158	0.312	0.0548	0.0505	0.314	0.0365	0.0718	0.0126
C4	Sample	87	2	Met	Zorbax	Zorbax_Met	0.159	0.279	0.0507	0.0475	0.281	0.0274	0.048	0.0087	0.0082	0.0484	0.81	1.42	0.258	0.242	1.43	1.04	1.82	0.331	0.31	1.83	0.0026	0.0046	0.0008	0.0008	0.0046	0.0205	0.0364	0.0068	0.0062	0.0364	0.164	0.287	0.0522	0.0489	0.289	0.165	0.288	0.0524	0.0491	0.29	0.0392	0.0686	0.0125
C4	Sample	88	2	Met	Zorbax	Zorbax_Met	0.0742	0.169	0.0306	0.028	0.161	0.0109	0.0248	0.0045	0.0041	0.0235	0.607	1.39	0.251	0.229	1.31	0.789	1.8	0.326	0.298	1.71	0.0029	0.0066	0.0012	0.0011	0.0063	0.0258	0.0588	0.0106	0.0097	0.0558	0.11	0.252	0.0456	0.0417	0.239	0.123	0.28	0.0506	0.0463	0.266	0.0321	0.0733	0.0133
C4	Sample	89	2	Met	Zorbax	Zorbax_Met	0.0484	0.11	0.0186	0.0174	0.107	0.007	0.0159	0.0027	0.0025	0.0155	0.337	0.766	0.13	0.121	0.748	0.477	1.08	0.184	0.172	1.06	0.0011	0.0025	0.0004	0.0004	0.0024	0.018	0.0408	0.0069	0.0065	0.0399	0.117	0.266	0.0452	0.0422	0.26	0.103	0.234	0.0397	0.0371	0.229	0.0314	0.0714	0.0121
C4	Sample	90	2	Met	Zorbax	Zorbax_Met	0.112	0.273	0.0439	0.0403	0.242	0.0222	0.0542	0.0087	0.008	0.0482	0.801	1.96	0.315	0.289	1.74	1	2.45	0.394	0.362	2.18	0.0068	0.0165	0.0027	0.0024	0.0147	0.0321	0.0782	0.0126	0.0116	0.0696	0.18	0.439	0.0707	0.0649	0.391	0.117	0.286	0.046	0.0422	0.254	0.0289	0.0704	0.0113
[truncated: 77 more columns]
