# Supplementary material for: Cohort-based strategies as an in-house tool to evaluate and improve phenotyping robustness of LC–MS/MS lipidomics platforms
Source: Anal Bioanal Chem. 2024 Jun 28;416(25):5485–96. doi: 10.1007/s00216-024-05404-8 (PMC11427549; doi:10.1007/s00216-024-05404-8)
Supplement: Supplementary file 5 — Supplementary file5 (ZIP 105 KB) [file 216_2024_5404_MOESM5_ESM.zip › Supplementary Data 2. Raw Data and Processing Code application/Data/Ceramide_LIS_Matrix_C4.csv]

Name_IS	Compound	IS_Chain	Cohort_ID	C4_LIS	Compound_Set1	Compound_Set2
Cer(d16:1/16:0)_ISCer16:0	Cer(d16:1/16:0)	C16:0	C4	No	No	Yes
Cer(d16:1/16:0)_ISCer18:0	Cer(d16:1/16:0)	C18:0	C4	No	No	Yes
Cer(d16:1/16:0)_ISCer24:1	Cer(d16:1/16:0)	C24:1	C4	No	No	Yes
Cer(d16:1/16:0)_ISCer24:0	Cer(d16:1/16:0)	C24:0	C4	No	No	Yes
Cer(d16:1/16:0)_ISSph	Cer(d16:1/16:0)	C0	C4	No	No	Yes
Cer(d16:1/18:0)_ISCer16:0	Cer(d16:1/18:0)	C16:0	C4	No	No	Yes
Cer(d16:1/18:0)_ISCer18:0	Cer(d16:1/18:0)	C18:0	C4	No	No	Yes
Cer(d16:1/18:0)_ISCer24:1	Cer(d16:1/18:0)	C24:1	C4	No	No	Yes
Cer(d16:1/18:0)_ISCer24:0	Cer(d16:1/18:0)	C24:0	C4	No	No	Yes
Cer(d16:1/18:0)_ISSph	Cer(d16:1/18:0)	C0	C4	No	No	Yes
Cer(d16:1/24:0)_ISCer16:0	Cer(d16:1/24:0)	C16:0	C4	No	No	Yes
Cer(d16:1/24:0)_ISCer18:0	Cer(d16:1/24:0)	C18:0	C4	No	No	Yes
Cer(d16:1/24:0)_ISCer24:1	Cer(d16:1/24:0)	C24:1	C4	No	No	Yes
Cer(d16:1/24:0)_ISCer24:0	Cer(d16:1/24:0)	C24:0	C4	No	No	Yes
Cer(d16:1/24:0)_ISSph	Cer(d16:1/24:0)	C0	C4	No	No	Yes
Cer(d16:1/24:1)_ISCer16:0	Cer(d16:1/24:1)	C16:0	C4	No	No	Yes
Cer(d16:1/24:1)_ISCer18:0	Cer(d16:1/24:1)	C18:0	C4	No	No	Yes
Cer(d16:1/24:1)_ISCer24:1	Cer(d16:1/24:1)	C24:1	C4	No	No	Yes
Cer(d16:1/24:1)_ISCer24:0	Cer(d16:1/24:1)	C24:0	C4	No	No	Yes
Cer(d16:1/24:1)_ISSph	Cer(d16:1/24:1)	C0	C4	No	No	Yes
Cer(d18:1/10:0)_ISCer16:0	Cer(d18:1/10:0)	C16:0	C4	No	No	Yes
Cer(d18:1/10:0)_ISCer18:0	Cer(d18:1/10:0)	C18:0	C4	No	No	Yes
Cer(d18:1/10:0)_ISCer24:1	Cer(d18:1/10:0)	C24:1	C4	No	No	Yes
Cer(d18:1/10:0)_ISCer24:0	Cer(d18:1/10:0)	C24:0	C4	No	No	Yes
Cer(d18:1/10:0)_ISSph	Cer(d18:1/10:0)	C0	C4	No	No	Yes
Cer(d18:1/12:0)_ISCer16:0	Cer(d18:1/12:0)	C16:0	C4	No	Yes	No
Cer(d18:1/12:0)_ISCer18:0	Cer(d18:1/12:0)	C18:0	C4	No	Yes	No
Cer(d18:1/12:0)_ISCer24:1	Cer(d18:1/12:0)	C24:1	C4	No	Yes	No
Cer(d18:1/12:0)_ISCer24:0	Cer(d18:1/12:0)	C24:0	C4	No	Yes	No
Cer(d18:1/12:0)_ISSph	Cer(d18:1/12:0)	C0	C4	No	Yes	No
Cer(d18:1/14:0)_ISCer16:0	Cer(d18:1/14:0)	C16:0	C4	No	Yes	No
Cer(d18:1/14:0)_ISCer18:0	Cer(d18:1/14:0)	C18:0	C4	No	Yes	No
Cer(d18:1/14:0)_ISCer24:1	Cer(d18:1/14:0)	C24:1	C4	No	Yes	No
Cer(d18:1/14:0)_ISCer24:0	Cer(d18:1/14:0)	C24:0	C4	No	Yes	No
Cer(d18:1/14:0)_ISSph	Cer(d18:1/14:0)	C0	C4	No	Yes	No
Cer(d18:1/16:0)_ISCer16:0	Cer(d18:1/16:0)	C16:0	C4	Yes	Yes	No
Cer(d18:1/16:0)_ISCer18:0	Cer(d18:1/16:0)	C18:0	C4	No	Yes	No
Cer(d18:1/16:0)_ISCer24:1	Cer(d18:1/16:0)	C24:1	C4	No	Yes	No
Cer(d18:1/16:0)_ISCer24:0	Cer(d18:1/16:0)	C24:0	C4	No	Yes	No
Cer(d18:1/16:0)_ISSph	Cer(d18:1/16:0)	C0	C4	No	Yes	No
Cer(d18:1/17:0)_ISCer16:0	Cer(d18:1/17:0)	C16:0	C4	No	No	Yes
Cer(d18:1/17:0)_ISCer18:0	Cer(d18:1/17:0)	C18:0	C4	No	No	Yes
Cer(d18:1/17:0)_ISCer24:1	Cer(d18:1/17:0)	C24:1	C4	No	No	Yes
Cer(d18:1/17:0)_ISCer24:0	Cer(d18:1/17:0)	C24:0	C4	No	No	Yes
Cer(d18:1/17:0)_ISSph	Cer(d18:1/17:0)	C0	C4	No	No	Yes
Cer(d18:1/18:0)_ISCer16:0	Cer(d18:1/18:0)	C16:0	C4	No	Yes	No
Cer(d18:1/18:0)_ISCer18:0	Cer(d18:1/18:0)	C18:0	C4	Yes	Yes	No
Cer(d18:1/18:0)_ISCer24:1	Cer(d18:1/18:0)	C24:1	C4	No	Yes	No
Cer(d18:1/18:0)_ISCer24:0	Cer(d18:1/18:0)	C24:0	C4	No	Yes	No
Cer(d18:1/18:0)_ISSph	Cer(d18:1/18:0)	C0	C4	No	Yes	No
Cer(d18:1/18:1)_ISCer16:0	Cer(d18:1/18:1)	C16:0	C4	No	Yes	No
Cer(d18:1/18:1)_ISCer18:0	Cer(d18:1/18:1)	C18:0	C4	No	Yes	No
Cer(d18:1/18:1)_ISCer24:1	Cer(d18:1/18:1)	C24:1	C4	No	Yes	No
Cer(d18:1/18:1)_ISCer24:0	Cer(d18:1/18:1)	C24:0	C4	No	Yes	No
Cer(d18:1/18:1)_ISSph	Cer(d18:1/18:1)	C0	C4	No	Yes	No
Cer(d18:1/19:0)_ISCer16:0	Cer(d18:1/19:0)	C16:0	C4	No	No	Yes
Cer(d18:1/19:0)_ISCer18:0	Cer(d18:1/19:0)	C18:0	C4	No	No	Yes
Cer(d18:1/19:0)_ISCer24:1	Cer(d18:1/19:0)	C24:1	C4	No	No	Yes
Cer(d18:1/19:0)_ISCer24:0	Cer(d18:1/19:0)	C24:0	C4	No	No	Yes
Cer(d18:1/19:0)_ISSph	Cer(d18:1/19:0)	C0	C4	No	No	Yes
Cer(d18:1/20:0)_ISCer16:0	Cer(d18:1/20:0)	C16:0	C4	No	Yes	No
Cer(d18:1/20:0)_ISCer18:0	Cer(d18:1/20:0)	C18:0	C4	No	Yes	No
Cer(d18:1/20:0)_ISCer24:1	Cer(d18:1/20:0)	C24:1	C4	No	Yes	No
Cer(d18:1/20:0)_ISCer24:0	Cer(d18:1/20:0)	C24:0	C4	No	Yes	No
Cer(d18:1/20:0)_ISSph	Cer(d18:1/20:0)	C0	C4	No	Yes	No
Cer(d18:1/22:0)_ISCer16:0	Cer(d18:1/22:0)	C16:0	C4	No	Yes	No
Cer(d18:1/22:0)_ISCer18:0	Cer(d18:1/22:0)	C18:0	C4	No	Yes	No
Cer(d18:1/22:0)_ISCer24:1	Cer(d18:1/22:0)	C24:1	C4	No	Yes	No
Cer(d18:1/22:0)_ISCer24:0	Cer(d18:1/22:0)	C24:0	C4	No	Yes	No
Cer(d18:1/22:0)_ISSph	Cer(d18:1/22:0)	C0	C4	No	Yes	No
Cer(d18:1/23:0)_ISCer16:0	Cer(d18:1/23:0)	C16:0	C4	No	No	Yes
Cer(d18:1/23:0)_ISCer18:0	Cer(d18:1/23:0)	C18:0	C4	No	No	Yes
Cer(d18:1/23:0)_ISCer24:1	Cer(d18:1/23:0)	C24:1	C4	No	No	Yes
Cer(d18:1/23:0)_ISCer24:0	Cer(d18:1/23:0)	C24:0	C4	No	No	Yes
Cer(d18:1/23:0)_ISSph	Cer(d18:1/23:0)	C0	C4	No	No	Yes
Cer(d18:1/24:0)_ISCer16:0	Cer(d18:1/24:0)	C16:0	C4	No	Yes	No
Cer(d18:1/24:0)_ISCer18:0	Cer(d18:1/24:0)	C18:0	C4	No	Yes	No
Cer(d18:1/24:0)_ISCer24:1	Cer(d18:1/24:0)	C24:1	C4	No	Yes	No
Cer(d18:1/24:0)_ISCer24:0	Cer(d18:1/24:0)	C24:0	C4	Yes	Yes	No
Cer(d18:1/24:0)_ISSph	Cer(d18:1/24:0)	C0	C4	No	Yes	No
Cer(d18:1/24:1)_ISCer16:0	Cer(d18:1/24:1)	C16:0	C4	No	Yes	No
Cer(d18:1/24:1)_ISCer18:0	Cer(d18:1/24:1)	C18:0	C4	No	Yes	No
Cer(d18:1/24:1)_ISCer24:1	Cer(d18:1/24:1)	C24:1	C4	Yes	Yes	No
Cer(d18:1/24:1)_ISCer24:0	Cer(d18:1/24:1)	C24:0	C4	No	Yes	No
Cer(d18:1/24:1)_ISSph	Cer(d18:1/24:1)	C0	C4	No	Yes	No
Cer(d18:1/25:0)_ISCer16:0	Cer(d18:1/25:0)	C16:0	C4	No	No	Yes
Cer(d18:1/25:0)_ISCer18:0	Cer(d18:1/25:0)	C18:0	C4	No	No	Yes
Cer(d18:1/25:0)_ISCer24:1	Cer(d18:1/25:0)	C24:1	C4	No	No	Yes
Cer(d18:1/25:0)_ISCer24:0	Cer(d18:1/25:0)	C24:0	C4	No	No	Yes
Cer(d18:1/25:0)_ISSph	Cer(d18:1/25:0)	C0	C4	No	No	Yes
Cer(d18:1/26:0)_ISCer16:0	Cer(d18:1/26:0)	C16:0	C4	No	No	Yes
Cer(d18:1/26:0)_ISCer18:0	Cer(d18:1/26:0)	C18:0	C4	No	No	Yes
Cer(d18:1/26:0)_ISCer24:1	Cer(d18:1/26:0)	C24:1	C4	No	No	Yes
Cer(d18:1/26:0)_ISCer24:0	Cer(d18:1/26:0)	C24:0	C4	No	No	Yes
Cer(d18:1/26:0)_ISSph	Cer(d18:1/26:0)	C0	C4	No	No	Yes
Cer(d18:1/26:1)_ISCer16:0	Cer(d18:1/26:1)	C16:0	C4	No	No	Yes
Cer(d18:1/26:1)_ISCer18:0	Cer(d18:1/26:1)	C18:0	C4	No	No	Yes
Cer(d18:1/26:1)_ISCer24:1	Cer(d18:1/26:1)	C24:1	C4	No	No	Yes
Cer(d18:1/26:1)_ISCer24:0	Cer(d18:1/26:1)	C24:0	C4	No	No	Yes
Cer(d18:1/26:1)_ISSph	Cer(d18:1/26:1)	C0	C4	No	No	Yes
Cer(d18:2/16:0)_ISCer16:0	Cer(d18:2/16:0)	C16:0	C4	No	No	Yes
Cer(d18:2/16:0)_ISCer18:0	Cer(d18:2/16:0)	C18:0	C4	No	No	Yes
Cer(d18:2/16:0)_ISCer24:1	Cer(d18:2/16:0)	C24:1	C4	No	No	Yes
Cer(d18:2/16:0)_ISCer24:0	Cer(d18:2/16:0)	C24:0	C4	No	No	Yes
Cer(d18:2/16:0)_ISSph	Cer(d18:2/16:0)	C0	C4	No	No	Yes
Cer(d18:2/18:0)_ISCer16:0	Cer(d18:2/18:0)	C16:0	C4	No	No	Yes
Cer(d18:2/18:0)_ISCer18:0	Cer(d18:2/18:0)	C18:0	C4	No	No	Yes
Cer(d18:2/18:0)_ISCer24:1	Cer(d18:2/18:0)	C24:1	C4	No	No	Yes
Cer(d18:2/18:0)_ISCer24:0	Cer(d18:2/18:0)	C24:0	C4	No	No	Yes
Cer(d18:2/18:0)_ISSph	Cer(d18:2/18:0)	C0	C4	No	No	Yes
Cer(d18:2/24:0)_ISCer16:0	Cer(d18:2/24:0)	C16:0	C4	No	No	Yes
Cer(d18:2/24:0)_ISCer18:0	Cer(d18:2/24:0)	C18:0	C4	No	No	Yes
Cer(d18:2/24:0)_ISCer24:1	Cer(d18:2/24:0)	C24:1	C4	No	No	Yes
Cer(d18:2/24:0)_ISCer24:0	Cer(d18:2/24:0)	C24:0	C4	No	No	Yes
Cer(d18:2/24:0)_ISSph	Cer(d18:2/24:0)	C0	C4	No	No	Yes
Cer(d18:2/24:1)_ISCer16:0	Cer(d18:2/24:1)	C16:0	C4	No	No	Yes
Cer(d18:2/24:1)_ISCer18:0	Cer(d18:2/24:1)	C18:0	C4	No	No	Yes
Cer(d18:2/24:1)_ISCer24:1	Cer(d18:2/24:1)	C24:1	C4	No	No	Yes
Cer(d18:2/24:1)_ISCer24:0	Cer(d18:2/24:1)	C24:0	C4	No	No	Yes
Cer(d18:2/24:1)_ISSph	Cer(d18:2/24:1)	C0	C4	No	No	Yes
