# Supplementary material for: Cohort-based strategies as an in-house tool to evaluate and improve phenotyping robustness of LC–MS/MS lipidomics platforms
Source: Anal Bioanal Chem. 2024 Jun 28;416(25):5485–96. doi: 10.1007/s00216-024-05404-8 (PMC11427549; doi:10.1007/s00216-024-05404-8)
Supplement: Supplementary file 5 — Supplementary file5 (ZIP 105 KB) [file 216_2024_5404_MOESM5_ESM.zip › Supplementary Data 2. Raw Data and Processing Code application/Data/ColnamesVector_C4.csv]

Cohort_ID
Sample_type
Sample_ID
Ext_batch
Extraction
Column
Method_ID
Inj_order
Cer(d16:1/16:0)
Cer(d16:1/18:0)
Cer(d16:1/24:0)
Cer(d16:1/24:1)
Cer(d18:1/10:0)
Cer(d18:1/12:0)
Cer(d18:1/14:0)
Cer(d18:1/16:0)
Cer(d18:1/17:0)
Cer(d18:1/18:0)
Cer(d18:1/18:1)
Cer(d18:1/19:0)
Cer(d18:1/20:0)
Cer(d18:1/22:0)
Cer(d18:1/23:0)
Cer(d18:1/24:0)
Cer(d18:1/24:1)
Cer(d18:1/25:0)
Cer(d18:1/26:0)
Cer(d18:1/26:1)
Cer(d18:2/16:0)
Cer(d18:2/18:0)
Cer(d18:2/24:0)
Cer(d18:2/24:1)
CerP(d18:1/16:0)
deoxyDhCer(m18:0/16:0)
deoxyDhCer(m18:0/18:0)
deoxyDhCer(m18:0/24:0)
deoxyDhCer(m18:0/24:1)
DhCer(d18:0/16:0)
HexCer(d18:1/14:0)
HexCer(d18:1/16:0)
HexCer(d18:1/18:0)
HexCer(d18:1/18:1)
HexCer(d18:1/20:0)
HexCer(d18:1/22:0)
HexCer(d18:1/23:0)
HexCer(d18:1/24:0)
HexCer(d18:1/24:1)
HexCer(d18:1/25:0)
Hex3Cer(d18:1/16:0)
Hex3Cer(d18:1/18:0)
Hex3Cer(d18:1/24:0)
Hex3Cer(d18:1/24:1)
LacCer(d18:1/12:0)
LacCer(d18:1/14:0)
LacCer(d18:1/16:0)
LacCer(d18:1/17:0)
LacCer(d18:1/18:0)
LacCer(d18:1/18:1)
LacCer(d18:1/20:0)
LacCer(d18:1/22:0)
LacCer(d18:1/23:0)
LacCer(d18:1/24:0)
LacCer(d18:1/24:1)
LysoSM(d18:1)
SM(d16:1/16:0)
SM(d16:1/18:0)
SM(d16:1/24:0)
SM(d16:1/24:1)
SM(d18:1/12:0)
SM(d18:1/14:0)
SM(d18:1/16:0)
SM(d18:1/17:0)
SM(d18:1/18:0)
SM(d18:1/18:1)
SM(d18:1/20:0)
SM(d18:1/22:0)
SM(d18:1/23:0)
SM(d18:1/24:0)
SM(d18:1/24:1)
SM(d18:1/26:0)
SM(d18:2/16:0)
SM(d18:2/18:0)
SM(d18:2/22:0)
SM(d18:2/24:0)
SM(d18:2/24:1)
S1P(d16:1)
S1P(d17:1)
S1P(d18:1)
S1P(d18:2)
Spa(d18:0)
Sph(d18:2)
3-ketoSpa
Spa1P(d18:0)
Sph(d16:1)
Sph(d18:1)
HexosylSph(d18:1)
