# Supplementary material for: Cohort-based strategies as an in-house tool to evaluate and improve phenotyping robustness of LC–MS/MS lipidomics platforms
Source: Anal Bioanal Chem. 2024 Jun 28;416(25):5485–96. doi: 10.1007/s00216-024-05404-8 (PMC11427549; doi:10.1007/s00216-024-05404-8)
Supplement: Supplementary file 5 — Supplementary file5 (ZIP 105 KB) [file 216_2024_5404_MOESM5_ESM.zip › Supplementary Data 2. Raw Data and Processing Code application/Data/Colnamesvector_Cer_C4.csv]

Cohort_ID
Sample_type
Sample_ID
Ext_batch
Extraction
Column
Method_ID
Cer(d16:1/16:0)_ISCer16:0
Cer(d16:1/16:0)_ISCer18:0
Cer(d16:1/16:0)_ISCer24:1
Cer(d16:1/16:0)_ISCer24:0
Cer(d16:1/16:0)_ISSph
Cer(d16:1/18:0)_ISCer16:0
Cer(d16:1/18:0)_ISCer18:0
Cer(d16:1/18:0)_ISCer24:1
Cer(d16:1/18:0)_ISCer24:0
Cer(d16:1/18:0)_ISSph
Cer(d16:1/24:0)_ISCer16:0
Cer(d16:1/24:0)_ISCer18:0
Cer(d16:1/24:0)_ISCer24:1
Cer(d16:1/24:0)_ISCer24:0
Cer(d16:1/24:0)_ISSph
Cer(d16:1/24:1)_ISCer16:0
Cer(d16:1/24:1)_ISCer18:0
Cer(d16:1/24:1)_ISCer24:1
Cer(d16:1/24:1)_ISCer24:0
Cer(d16:1/24:1)_ISSph
Cer(d18:1/10:0)_ISCer16:0
Cer(d18:1/10:0)_ISCer18:0
Cer(d18:1/10:0)_ISCer24:1
Cer(d18:1/10:0)_ISCer24:0
Cer(d18:1/10:0)_ISSph
Cer(d18:1/12:0)_ISCer16:0
Cer(d18:1/12:0)_ISCer18:0
Cer(d18:1/12:0)_ISCer24:1
Cer(d18:1/12:0)_ISCer24:0
Cer(d18:1/12:0)_ISSph
Cer(d18:1/14:0)_ISCer16:0
Cer(d18:1/14:0)_ISCer18:0
Cer(d18:1/14:0)_ISCer24:1
Cer(d18:1/14:0)_ISCer24:0
Cer(d18:1/14:0)_ISSph
Cer(d18:1/16:0)_ISCer16:0
Cer(d18:1/16:0)_ISCer18:0
Cer(d18:1/16:0)_ISCer24:1
Cer(d18:1/16:0)_ISCer24:0
Cer(d18:1/16:0)_ISSph
Cer(d18:1/17:0)_ISCer16:0
Cer(d18:1/17:0)_ISCer18:0
Cer(d18:1/17:0)_ISCer24:1
Cer(d18:1/17:0)_ISCer24:0
Cer(d18:1/17:0)_ISSph
Cer(d18:1/18:0)_ISCer16:0
Cer(d18:1/18:0)_ISCer18:0
Cer(d18:1/18:0)_ISCer24:1
Cer(d18:1/18:0)_ISCer24:0
Cer(d18:1/18:0)_ISSph
Cer(d18:1/18:1)_ISCer16:0
Cer(d18:1/18:1)_ISCer18:0
Cer(d18:1/18:1)_ISCer24:1
Cer(d18:1/18:1)_ISCer24:0
Cer(d18:1/18:1)_ISSph
Cer(d18:1/19:0)_ISCer16:0
Cer(d18:1/19:0)_ISCer18:0
Cer(d18:1/19:0)_ISCer24:1
Cer(d18:1/19:0)_ISCer24:0
Cer(d18:1/19:0)_ISSph
Cer(d18:1/20:0)_ISCer16:0
Cer(d18:1/20:0)_ISCer18:0
Cer(d18:1/20:0)_ISCer24:1
Cer(d18:1/20:0)_ISCer24:0
Cer(d18:1/20:0)_ISSph
Cer(d18:1/22:0)_ISCer16:0
Cer(d18:1/22:0)_ISCer18:0
Cer(d18:1/22:0)_ISCer24:1
Cer(d18:1/22:0)_ISCer24:0
Cer(d18:1/22:0)_ISSph
Cer(d18:1/23:0)_ISCer16:0
Cer(d18:1/23:0)_ISCer18:0
Cer(d18:1/23:0)_ISCer24:1
Cer(d18:1/23:0)_ISCer24:0
Cer(d18:1/23:0)_ISSph
Cer(d18:1/24:0)_ISCer16:0
Cer(d18:1/24:0)_ISCer18:0
Cer(d18:1/24:0)_ISCer24:1
Cer(d18:1/24:0)_ISCer24:0
Cer(d18:1/24:0)_ISSph
Cer(d18:1/24:1)_ISCer16:0
Cer(d18:1/24:1)_ISCer18:0
Cer(d18:1/24:1)_ISCer24:1
Cer(d18:1/24:1)_ISCer24:0
Cer(d18:1/24:1)_ISSph
Cer(d18:1/25:0)_ISCer16:0
Cer(d18:1/25:0)_ISCer18:0
Cer(d18:1/25:0)_ISCer24:1
Cer(d18:1/25:0)_ISCer24:0
Cer(d18:1/25:0)_ISSph
Cer(d18:1/26:0)_ISCer16:0
Cer(d18:1/26:0)_ISCer18:0
Cer(d18:1/26:0)_ISCer24:1
Cer(d18:1/26:0)_ISCer24:0
Cer(d18:1/26:0)_ISSph
Cer(d18:1/26:1)_ISCer16:0
Cer(d18:1/26:1)_ISCer18:0
Cer(d18:1/26:1)_ISCer24:1
Cer(d18:1/26:1)_ISCer24:0
Cer(d18:1/26:1)_ISSph
Cer(d18:2/16:0)_ISCer16:0
Cer(d18:2/16:0)_ISCer18:0
Cer(d18:2/16:0)_ISCer24:1
Cer(d18:2/16:0)_ISCer24:0
Cer(d18:2/16:0)_ISSph
Cer(d18:2/18:0)_ISCer16:0
Cer(d18:2/18:0)_ISCer18:0
Cer(d18:2/18:0)_ISCer24:1
Cer(d18:2/18:0)_ISCer24:0
Cer(d18:2/18:0)_ISSph
Cer(d18:2/24:0)_ISCer16:0
Cer(d18:2/24:0)_ISCer18:0
Cer(d18:2/24:0)_ISCer24:1
Cer(d18:2/24:0)_ISCer24:0
Cer(d18:2/24:0)_ISSph
Cer(d18:2/24:1)_ISCer16:0
Cer(d18:2/24:1)_ISCer18:0
Cer(d18:2/24:1)_ISCer24:1
Cer(d18:2/24:1)_ISCer24:0
Cer(d18:2/24:1)_ISSph
