# Supplementary material for: Cohort-based strategies as an in-house tool to evaluate and improve phenotyping robustness of LC–MS/MS lipidomics platforms
Source: Anal Bioanal Chem. 2024 Jun 28;416(25):5485–96. doi: 10.1007/s00216-024-05404-8 (PMC11427549; doi:10.1007/s00216-024-05404-8)
Supplement: Supplementary file 5 — Supplementary file5 (ZIP 105 KB) [file 216_2024_5404_MOESM5_ESM.zip › Supplementary Data 2. Raw Data and Processing Code application/Data/Sphingolipid_Data_Master_C4.csv]

Cohort_ID	Sample type	Sample ID	Ext batch	Extraction	Column	Method	Inj order	Cer(d16:1/16:0)	Cer(d16:1/18:0)	Cer(d16:1/24:0)	Cer(d16:1/24:1)	Cer(d18:1/10:0)	Cer(d18:1/12:0)	Cer(d18:1/14:0)	Cer(d18:1/16:0)	Cer(d18:1/17:0)	Cer(d18:1/18:0)	Cer(d18:1/18:1)	Cer(d18:1/19:0)	Cer(d18:1/20:0)	Cer(d18:1/22:0)	Cer(d18:1/23:0)	Cer(d18:1/24:0)	Cer(d18:1/24:1)	Cer(d18:1/25:0)	Cer(d18:1/26:0)	Cer(d18:1/26:1)	Cer(d18:2/16:0)	Cer(d18:2/18:0)	Cer(d18:2/24:0)	Cer(d18:2/24:1)	CerP(d18:1/16:0)	deoxyDhCer(m18:0/16:0)	deoxyDhCer(m18:0/18:0)	deoxyDhCer(m18:0/24:0)	deoxyDhCer(m18:0/24:1)	DhCer(d18:0/16:0)	HexCer(d18:1/14:0)	HexCer(d18:1/16:0)	HexCer(d18:1/18:0)	HexCer(d18:1/18:1)	HexCer(d18:1/20:0)	HexCer(d18:1/22:0)	HexCer(d18:1/23:0)	HexCer(d18:1/24:0)	HexCer(d18:1/24:1)	HexCer(d18:1/25:0)	Hex3Cer(d18:1/16:0)	Hex3Cer(d18:1/18:0)
C4	LRM	1	2	Met	CSH	CSH_Met	127	0.0789	0.0124	0.147	0.324	0.0036	0.0183	0.159	0.109	0.0305	0.0813	0.0744	0.033	0.5	0.374	2.05	0.174	0.14	0.159	0.0576	0.0783	0.075	0.101	0.584	1.21	0.147	0.0048	0.0912	0.185	0.344	0.0635	0.0013	0.577	0.15	0.0048	0.0227	0.23	0.117	0.183	0.359	0.0042	0.0569	0.0071
C4	LRM	2	2	Met	CSH	CSH_Met	128	0.0934	0.0133	0.148	0.35	0.004	0.0203	0.157	0.109	0.0315	0.0863	0.082	0.0359	0.532	0.384	1.97	0.173	0.141	0.164	0.0583	0.0806	0.0761	0.0979	0.546	1.32	0.138	0.0057	0.0943	0.186	0.358	0.0615	0.0012	0.579	0.154	0.0056	0.0256	0.262	0.127	0.198	0.384	0.0053	0.0571	0.006
C4	LRM	3	2	Met	CSH	CSH_Met	129	0.0841	0.014	0.148	0.336	0.0038	0.0186	0.151	0.107	0.0277	0.0748	0.0693	0.0316	0.492	0.375	1.94	0.176	0.137	0.15	0.0568	0.0797	0.0776	0.0938	0.544	1.26	0.157	0.005	0.0842	0.183	0.341	0.0583	0.0013	0.562	0.144	0.0047	0.0226	0.237	0.124	0.198	0.367	0.0044	0.0562	0.0049
C4	LRM	4	2	Met	CSH	CSH_Met	130	0.0809	0.016	0.148	0.321	0.0044	0.0195	0.15	0.106	0.0306	0.0769	0.0775	0.0322	0.514	0.375	1.94	0.169	0.143	0.149	0.0571	0.0753	0.0767	0.0972	0.561	1.2	0.151	0.0068	0.0868	0.184	0.332	0.0583	0.0012	0.571	0.15	0.0054	0.0262	0.231	0.119	0.187	0.366	0.0042	0.0605	0.0054
C4	NIST	1	2	Met	CSH	CSH_Met	132	0.0893	0.0111	0.144	0.34	0.0052	0.0194	0.19	0.12	0.0331	0.0977	0.119	0.0369	0.564	0.42	2.21	0.179	0.165	0.17	0.0616	0.111	0.0822	0.0995	0.566	1.32	0.157	0.006	0.124	0.199	0.439	0.06	0.0014	0.561	0.165	0.0096	0.0292	0.269	0.161	0.194	0.433	0.0056	0.0535	0.0055
C4	NIST	2	2	Met	CSH	CSH_Met	133	0.0814	0.0127	0.148	0.366	0.0051	0.0206	0.189	0.107	0.0342	0.106	0.123	0.0438	0.565	0.412	2.25	0.178	0.166	0.183	0.0634	0.106	0.0792	0.0994	0.56	1.35	0.173	0.0064	0.118	0.21	0.445	0.0642	0.0012	0.571	0.178	0.0124	0.0308	0.307	0.16	0.246	0.486	0.0069	0.0623	0.0052
C4	NIST	3	2	Met	CSH	CSH_Met	134	0.0858	0.0123	0.142	0.352	0.0048	0.0209	0.182	0.12	0.0336	0.096	0.125	0.0402	0.553	0.411	2.19	0.172	0.166	0.183	0.0645	0.108	0.0823	0.101	0.546	1.34	0.173	0.0044	0.114	0.202	0.437	0.0605	0.0016	0.584	0.156	0.0092	0.0284	0.273	0.151	0.199	0.437	0.0056	0.0751	0.0061
C4	NIST	4	2	Met	CSH	CSH_Met	135	0.0861	0.016	0.141	0.341	0.005	0.0198	0.187	0.112	0.0348	0.0957	0.12	0.039	0.53	0.401	2.26	0.172	0.165	0.186	0.0669	0.109	0.0803	0.0964	0.552	1.29	0.155	0.0069	0.118	0.212	0.433	0.0613	0.0013	0.575	0.169	0.0107	0.0281	0.303	0.16	0.242	0.473	0.0059	0.0551	0.0048
C4	QCExt	1	1	Met	CSH	CSH_Met	25	0.133	0.0162	0.248	0.762	0.0066	0.0484	0.283	0.121	0.0367	0.0831	0.0716	0.0476	0.68	0.457	2.54	0.185	0.219	0.193	0.0693	0.117	0.0943	0.117	0.682	2.12	0.227	0.0063	0.0794	0.131	0.332	0.0658	0.0034	0.713	0.207	0.006	0.0413	0.398	0.185	0.248	0.705	0.0056	0.0644	0.0059
C4	QCExt	2	1	Met	CSH	CSH_Met	37	0.125	0.0224	0.24	0.714	0.0063	0.0471	0.285	0.116	0.0381	0.0834	0.0726	0.0463	0.648	0.432	2.48	0.179	0.213	0.173	0.0652	0.11	0.0826	0.116	0.656	2	0.2	0.0048	0.081	0.126	0.32	0.0674	0.0033	0.725	0.2	0.0064	0.0415	0.395	0.204	0.238	0.689	0.0066	0.064	0.006
C4	QCExt	3	1	Met	CSH	CSH_Met	49	0.121	0.019	0.242	0.753	0.006	0.043	0.252	0.11	0.0384	0.0864	0.0683	0.0458	0.672	0.45	2.44	0.177	0.211	0.184	0.0683	0.111	0.083	0.118	0.639	2.05	0.21	0.0048	0.0751	0.126	0.331	0.0616	0.0029	0.725	0.197	0.0061	0.0441	0.366	0.2	0.24	0.661	0.0069	0.0654	0.0063
C4	QCExt	4	1	Met	CSH	CSH_Met	61	0.121	0.022	0.249	0.746	0.0066	0.0429	0.287	0.12	0.0371	0.0819	0.0749	0.045	0.676	0.424	2.41	0.181	0.209	0.183	0.0674	0.116	0.0874	0.116	0.672	2.05	0.216	0.0053	0.077	0.128	0.327	0.0675	0.0026	0.682	0.197	0.0058	0.0427	0.363	0.193	0.246	0.647	0.0074	0.0693	0.0063
C4	QCExt	5	1	Met	CSH	CSH_Met	74	0.133	0.0172	0.242	0.749	0.0061	0.0424	0.266	0.122	0.0352	0.0839	0.0674	0.0468	0.636	0.427	2.52	0.178	0.213	0.189	0.0686	0.109	0.0892	0.108	0.649	2.01	0.171	0.0057	0.0787	0.13	0.316	0.0602	0.0029	0.646	0.196	0.0059	0.0393	0.353	0.197	0.224	0.678	0.0059	0.0752	0.0064
C4	QCExt	6	2	Met	CSH	CSH_Met	75	0.139	0.0204	0.236	0.752	0.006	0.0445	0.256	0.12	0.0376	0.0845	0.0746	0.0486	0.654	0.429	2.47	0.176	0.213	0.184	0.0678	0.119	0.0912	0.115	0.642	1.99	0.191	0.0053	0.0806	0.128	0.331	0.0659	0.0027	0.687	0.197	0.0059	0.0437	0.374	0.2	0.231	0.662	0.0065	0.065	0.0058
C4	QCExt	7	2	Met	CSH	CSH_Met	87	0.128	0.0185	0.236	0.729	0.006	0.0424	0.279	0.119	0.0362	0.0833	0.074	0.0419	0.645	0.429	2.38	0.18	0.207	0.198	0.0718	0.119	0.0848	0.114	0.643	2.05	0.245	0.0032	0.076	0.135	0.33	0.0652	0.0027	0.681	0.193	0.006	0.042	0.354	0.203	0.249	0.651	0.0062	0.0656	0.0058
C4	QCExt	8	2	Met	CSH	CSH_Met	100	0.13	0.0193	0.242	0.728	0.0061	0.0419	0.26	0.112	0.0337	0.0851	0.0784	0.0514	0.629	0.428	2.35	0.175	0.202	0.179	0.067	0.11	0.0895	0.114	0.641	2.07	0.223	0.0054	0.0804	0.129	0.325	0.0623	0.0033	0.658	0.198	0.0064	0.0445	0.439	0.22	0.239	0.704	0.0085	0.0728	0.0048
C4	QCExt	9	2	Met	CSH	CSH_Met	112	0.124	0.0183	0.238	0.713	0.0065	0.0443	0.273	0.113	0.0378	0.0864	0.0731	0.0457	0.627	0.405	2.33	0.173	0.21	0.173	0.0662	0.115	0.0814	0.113	0.628	2.03	0.206	0.0043	0.0761	0.126	0.324	0.0615	0.0031	0.69	0.191	0.0066	0.0378	0.382	0.203	0.242	0.664	0.0071	0.0773	0.0045
C4	QCExt	10	2	Met	CSH	CSH_Met	125	0.123	0.0231	0.231	0.726	0.0069	0.0461	0.272	0.109	0.038	0.0775	0.0703	0.0441	0.627	0.415	2.46	0.171	0.208	0.178	0.062	0.114	0.0827	0.113	0.661	2	0.215	0.0054	0.0816	0.126	0.333	0.0667	0.0031	0.706	0.194	0.006	0.0431	0.375	0.201	0.255	0.681	0.0075	0.0755	0.0059
C4	Sample	1	1	Met	CSH	CSH_Met	26	0.142	0.026	0.219	1.08	0.0053	0.0217	0.25	0.118	0.044	0.122	0.0956	0.0659	0.907	0.529	3.02	0.173	0.319	0.161	0.0644	0.134	0.0935	0.178	0.718	3.77	0.162	0.0061	0.112	0.0978	0.44	0.0625	0.0024	0.724	0.204	0.007	0.0428	0.448	0.22	0.245	0.831	0.0062	0.0586	0.0037
C4	Sample	2	1	Met	CSH	CSH_Met	27	0.175	0.0242	0.276	1.06	0.0118	0.108	0.507	0.148	0.0487	0.103	0.0835	0.0579	0.809	0.455	2.52	0.178	0.251	0.202	0.079	0.151	0.122	0.166	0.698	2.84	0.246	0.0045	0.074	0.115	0.293	0.0822	0.0053	0.852	0.443	0.0111	0.0894	0.795	0.527	0.536	1.67	0.0205	0.0553	0.0082
C4	Sample	3	1	Met	CSH	CSH_Met	28	0.0844	0.0084	0.147	0.479	0.002	0.0274	0.191	0.117	0.0318	0.0643	0.0613	0.0342	0.565	0.444	2.27	0.174	0.199	0.141	0.0592	0.0891	0.0902	0.0905	0.626	2.16	0.145	0.0072	0.0694	0.13	0.323	0.0558	0.0025	0.828	0.19	0.0046	0.0547	0.56	0.23	0.299	0.892	0.0075	0.0463	0.0039
C4	Sample	4	1	Met	CSH	CSH_Met	29	0.156	0.0211	0.204	0.695	0.0139	0.0435	0.316	0.127	0.0458	0.095	0.0985	0.051	0.577	0.373	2.4	0.156	0.189	0.191	0.0719	0.106	0.0829	0.111	0.48	1.47	0.221	0.0063	0.0807	0.114	0.328	0.105	0.003	0.662	0.18	0.0052	0.0327	0.25	0.173	0.186	0.586	0.0048	0.055	0.005
C4	Sample	5	1	Met	CSH	CSH_Met	30	0.136	0.0143	0.243	0.656	0.006	0.0418	0.228	0.111	0.0257	0.0726	0.0536	0.0303	0.593	0.428	2.57	0.211	0.232	0.201	0.0659	0.123	0.088	0.0789	0.631	1.63	0.331	0.0003	0.0842	0.167	0.437	0.0516	0.0041	1.07	0.291	0.0084	0.0577	0.468	0.254	0.3	0.978	0.0079	0.0883	0.0059
C4	Sample	6	1	Met	CSH	CSH_Met	31	0.0951	0.0097	0.195	0.54	0.0018	0.0167	0.147	0.108	0.0324	0.0558	0.0524	0.0338	0.552	0.398	2.2	0.173	0.194	0.165	0.0668	0.1	0.0803	0.0706	0.648	1.78	0.308	0.0042	0.0487	0.112	0.231	0.0443	0.0016	0.61	0.13	0.0055	0.0356	0.369	0.198	0.265	0.647	0.0075	0.065	0.0034
C4	Sample	7	1	Met	CSH	CSH_Met	32	0.181	0.0307	0.191	0.872	0.011	0.0549	0.314	0.163	0.0699	0.149	0.117	0.0737	0.868	0.473	2.68	0.16	0.255	0.196	0.0856	0.131	0.111	0.212	0.491	2.08	0.215	0.006	0.0946	0.0934	0.282	0.116	0.0049	1.43	0.273	0.0109	0.0491	0.554	0.353	0.397	1.17	0.012	0.0652	0.0044
C4	Sample	8	1	Met	CSH	CSH_Met	33	0.0979	0.0123	0.181	0.821	0.0029	0.0196	0.2	0.0998	0.0393	0.0747	0.0686	0.0458	0.522	0.315	1.86	0.123	0.212	0.12	0.0449	0.0954	0.0639	0.0903	0.498	2.19	0.178	0.0003	0.04	0.0688	0.215	0.0299	0.0018	0.606	0.138	0.0056	0.0329	0.261	0.158	0.171	0.6	0.0053	0.0592	0.0086
C4	Sample	9	1	Met	CSH	CSH_Met	34	0.0444	0.0061	0.157	0.5	0.0009	0.04	0.18	0.0867	0.0226	0.051	0.0494	0.0313	0.684	0.396	2.04	0.168	0.224	0.159	0.0468	0.102	0.0661	0.0869	0.717	2.76	0.133	0.0003	0.0197	0.0537	0.168	0.032	0.0015	0.564	0.12	0.0042	0.0499	0.249	0.114	0.156	0.617	0.0043	0.0378	0.0042
C4	Sample	10	1	Met	CSH	CSH_Met	35	0.137	0.0107	0.343	0.743	0.0058	0.0543	0.262	0.133	0.0396	0.0759	0.0731	0.0571	0.816	0.612	3.05	0.251	0.25	0.198	0.0574	0.103	0.0981	0.0918	0.867	2.16	0.213	0.0068	0.0911	0.203	0.407	0.105	0.0029	0.749	0.152	0.0041	0.0331	0.405	0.187	0.285	0.644	0.0064	0.0567	0.0069
C4	Sample	11	1	Met	CSH	CSH_Met	36	0.161	0.0392	0.367	1.07	0.0125	0.106	0.386	0.109	0.0422	0.0781	0.0691	0.0355	0.67	0.434	2.47	0.174	0.192	0.157	0.0608	0.0902	0.103	0.169	0.861	2.69	0.217	0.0044	0.077	0.105	0.267	0.0876	0.0048	0.501	0.177	0.0051	0.0324	0.237	0.134	0.146	0.5	0.0046	0.0517	0.0037
C4	Sample	12	1	Met	CSH	CSH_Met	38	0.09	0.0115	0.294	0.634	0.0043	0.0296	0.225	0.106	0.0237	0.0783	0.0391	0.0286	0.761	0.522	2.78	0.254	0.273	0.203	0.0728	0.183	0.0798	0.0836	1.02	2.72	0.238	0.0054	0.0714	0.186	0.45	0.0436	0.0035	0.718	0.306	0.0064	0.0557	0.399	0.203	0.266	0.941	0.0084	0.064	0.0061
C4	Sample	13	1	Met	CSH	CSH_Met	39	0.106	0.0173	0.163	0.478	0.0046	0.0238	0.298	0.0939	0.0313	0.058	0.0556	0.0283	0.441	0.26	1.51	0.123	0.143	0.136	0.0609	0.101	0.0572	0.0757	0.361	1.08	0.176	0.0046	0.046	0.0933	0.246	0.0574	0.0026	0.635	0.162	0.0041	0.0404	0.31	0.17	0.231	0.684	0.0058	0.0557	0.0068
C4	Sample	14	1	Met	CSH	CSH_Met	40	0.157	0.0378	0.406	1.25	0.0063	0.0619	0.389	0.126	0.04	0.096	0.0648	0.0497	0.857	0.536	3.31	0.22	0.239	0.266	0.0952	0.138	0.0815	0.147	0.851	2.62	0.209	0.0047	0.0748	0.153	0.327	0.0576	0.0027	0.675	0.287	0.0054	0.0459	0.424	0.258	0.279	0.715	0.009	0.0444	0.0056
C4	Sample	15	1	Met	CSH	CSH_Met	41	0.191	0.0298	0.288	0.841	0.0123	0.0353	0.324	0.147	0.0337	0.124	0.0984	0.0534	0.805	0.497	2.9	0.223	0.237	0.288	0.132	0.167	0.114	0.175	0.758	2.15	0.221	0.0062	0.152	0.202	0.49	0.0775	0.0036	1	0.247	0.0073	0.0445	0.405	0.278	0.334	0.898	0.0098	0.0589	0.0044
C4	Sample	16	1	Met	CSH	CSH_Met	42	0.144	0.0286	0.266	0.955	0.0072	0.0411	0.306	0.121	0.0448	0.0745	0.0807	0.058	0.643	0.363	2.56	0.152	0.213	0.245	0.0818	0.109	0.0954	0.109	0.624	2.23	0.239	0.0003	0.0678	0.115	0.284	0.0441	0.0036	0.876	0.252	0.0084	0.0574	0.449	0.314	0.323	0.944	0.0126	0.0796	0.0072
C4	Sample	17	1	Met	CSH	CSH_Met	43	0.239	0.0397	0.373	1.12	0.0166	0.0854	0.309	0.0906	0.0313	0.0834	0.0596	0.0387	0.685	0.425	2.85	0.161	0.168	0.144	0.0523	0.0749	0.0881	0.0976	0.463	1.38	0.197	0.0115	0.182	0.273	0.778	0.078	0.0048	0.754	0.196	0.0068	0.0382	0.351	0.219	0.205	0.51	0.0062	0.0462	0.0022
C4	Sample	18	1	Met	CSH	CSH_Met	44	0.0868	0.0155	0.21	0.69	0.0049	0.0325	0.187	0.0979	0.0327	0.0673	0.0552	0.0416	0.609	0.38	1.97	0.177	0.222	0.197	0.0742	0.157	0.0484	0.0736	0.481	1.7	0.192	0.0051	0.0928	0.176	0.477	0.0481	0.0028	0.85	0.217	0.0065	0.0567	0.439	0.224	0.296	0.81	0.0096	0.062	0.0068
C4	Sample	19	1	Met	CSH	CSH_Met	45	0.156	0.0145	0.197	0.583	0.0032	0.0224	0.202	0.132	0.0358	0.0902	0.0874	0.0681	0.863	0.436	2.36	0.151	0.187	0.151	0.0644	0.0712	0.128	0.153	0.662	2.03	0.272	0.0003	0.065	0.0991	0.219	0.0487	0.0019	0.721	0.237	0.0064	0.0488	0.383	0.218	0.242	0.668	0.0084	0.092	0.0075
C4	Sample	20	1	Met	CSH	CSH_Met	46	0.162	0.0421	0.173	0.884	0.0081	0.0189	0.187	0.14	0.0411	0.159	0.104	0.0571	0.739	0.465	2.42	0.17	0.255	0.151	0.0674	0.113	0.0897	0.186	0.456	2.03	0.161	0.0098	0.228	0.207	0.707	0.0654	0.0022	0.933	0.213	0.0055	0.0323	0.375	0.167	0.226	0.675	0.0043	0.0639	0.0042
C4	Sample	21	1	Met	CSH	CSH_Met	47	0.162	0.0237	0.2	0.762	0.0041	0.0335	0.278	0.139	0.0443	0.124	0.103	0.0682	0.845	0.416	2.56	0.173	0.236	0.284	0.109	0.134	0.094	0.146	0.453	1.61	0.272	0.0029	0.097	0.106	0.299	0.0594	0.0029	0.843	0.215	0.0065	0.0486	0.294	0.194	0.216	0.588	0.0069	0.0791	0.011
C4	Sample	22	1	Met	CSH	CSH_Met	48	0.0726	0.0114	0.259	0.734	0.0067	0.0236	0.249	0.0943	0.0329	0.0693	0.0487	0.0293	0.535	0.45	2.36	0.172	0.224	0.183	0.0689	0.117	0.0431	0.08	0.632	2.04	0.116	0.0059	0.0778	0.165	0.464	0.0388	0.0023	0.528	0.113	0.0049	0.0226	0.213	0.127	0.161	0.479	0.004	0.0415	0.0033
C4	Sample	23	1	Met	CSH	CSH_Met	50	0.198	0.0248	0.418	0.912	0.0131	0.144	0.423	0.122	0.0401	0.0901	0.0728	0.0542	0.745	0.51	3.54	0.253	0.198	0.361	0.131	0.12	0.114	0.115	0.952	2.06	0.167	0.0054	0.0701	0.195	0.313	0.112	0.003	0.68	0.268	0.007	0.0616	0.568	0.303	0.33	0.655	0.0092	0.0586	0.0081
C4	Sample	25	1	Met	CSH	CSH_Met	51	0.115	0.0268	0.29	0.765	0.003	0.0185	0.17	0.103	0.036	0.0957	0.0689	0.045	0.631	0.456	2.44	0.195	0.226	0.159	0.0515	0.142	0.0667	0.119	0.666	2.05	0.242	0.0063	0.102	0.167	0.456	0.037	0.0023	0.608	0.16	0.0051	0.0262	0.343	0.168	0.223	0.551	0.0055	0.0497	0.0025
C4	Sample	26	1	Met	CSH	CSH_Met	52	0.147	0.0226	0.369	0.934	0.0065	0.0255	0.236	0.115	0.0292	0.0839	0.0594	0.0403	0.643	0.491	3.15	0.231	0.219	0.214	0.0974	0.122	0.0896	0.149	1.02	2.61	0.127	0.0052	0.134	0.231	0.509	0.0586	0.0026	0.668	0.154	0.0051	0.0281	0.291	0.173	0.214	0.417	0.006	0.0574	0.0057
C4	Sample	27	1	Met	CSH	CSH_Met	53	0.135	0.0147	0.26	1.08	0.0041	0.0487	0.265	0.0999	0.0299	0.0642	0.0533	0.0336	0.522	0.401	2.2	0.152	0.22	0.139	0.0497	0.0851	0.0823	0.104	0.655	2.78	0.215	0.0043	0.0644	0.114	0.326	0.0324	0.0032	0.775	0.155	0.005	0.0283	0.355	0.206	0.276	0.745	0.0068	0.0501	0.0053
C4	Sample	28	1	Met	CSH	CSH_Met	54	0.0999	0.0193	0.202	0.476	0.004	0.0353	0.218	0.0855	0.0373	0.07	0.065	0.039	0.504	0.355	1.83	0.146	0.121	0.126	0.0568	0.0559	0.0612	0.103	0.491	1.14	0.184	0.0029	0.0816	0.132	0.242	0.0709	0.002	0.491	0.168	0.0058	0.0327	0.333	0.145	0.216	0.351	0.0048	0.0735	0.0045
C4	Sample	29	1	Met	CSH	CSH_Met	55	0.103	0.023	0.216	0.786	0.0151	0.0536	0.242	0.104	0.0418	0.0923	0.083	0.0714	0.619	0.398	2.9	0.155	0.218	0.202	0.0815	0.149	0.0744	0.143	0.613	2.18	0.256	0.0039	0.071	0.0758	0.211	0.0662	0.0032	0.562	0.152	0.0055	0.0246	0.194	0.153	0.175	0.466	0.0053	0.0705	0.0054
C4	Sample	30	1	Met	CSH	CSH_Met	56	0.0895	0.0137	0.181	0.592	0.0048	0.0607	0.228	0.12	0.0366	0.076	0.0609	0.0427	0.587	0.369	1.92	0.164	0.205	0.193	0.0717	0.161	0.0637	0.0815	0.504	1.66	0.228	0.0048	0.0888	0.13	0.359	0.0813	0.003	0.825	0.243	0.007	0.0661	0.623	0.282	0.403	0.949	0.0102	0.0785	0.0083
C4	Sample	31	1	Met	CSH	CSH_Met	57	0.215	0.0277	0.395	1.11	0.0109	0.0567	0.328	0.132	0.0664	0.0944	0.116	0.0593	0.743	0.596	3.67	0.244	0.259	0.268	0.128	0.151	0.111	0.112	0.853	2.42	0.243	0.0046	0.0751	0.159	0.357	0.0835	0.0035	0.71	0.181	0.0091	0.0402	0.483	0.263	0.292	0.649	0.0086	0.0733	0.0052
C4	Sample	32	1	Met	CSH	CSH_Met	58	0.137	0.0157	0.367	0.758	0.0032	0.0352	0.254	0.141	0.0465	0.063	0.0748	0.0353	0.68	0.583	2.49	0.256	0.214	0.176	0.0795	0.0976	0.0912	0.089	1.01	2.25	0.311	0.0043	0.0507	0.139	0.282	0.0473	0.0031	0.954	0.212	0.0069	0.0507	0.422	0.19	0.286	0.819	0.0052	0.062	0.0074
C4	Sample	33	1	Met	CSH	CSH_Met	59	0.0732	0.0104	0.167	0.448	0.0059	0.0286	0.215	0.0833	0.0302	0.0862	0.0613	0.0435	0.658	0.392	2.19	0.157	0.166	0.165	0.0657	0.0854	0.0622	0.12	0.581	1.5	0.17	0.0033	0.0805	0.113	0.253	0.0626	0.0024	0.504	0.189	0.0053	0.0397	0.298	0.182	0.196	0.452	0.0063	0.0628	0.0094
C4	Sample	34	1	Met	CSH	CSH_Met	60	0.187	0.0279	0.311	1.17	0.0146	0.0505	0.517	0.172	0.0626	0.135	0.137	0.0872	0.944	0.552	3.1	0.198	0.25	0.224	0.1	0.122	0.123	0.212	0.808	3.08	0.24	0.0048	0.0847	0.118	0.272	0.0958	0.0045	0.814	0.436	0.0122	0.0913	0.859	0.464	0.523	1.35	0.0163	0.0709	0.0066
C4	Sample	35	1	Met	CSH	CSH_Met	62	0.141	0.0179	0.257	0.923	0.0079	0.0832	0.369	0.106	0.0344	0.0932	0.071	0.06	0.832	0.431	2.35	0.158	0.261	0.15	0.0537	0.113	0.0826	0.104	0.57	2.47	0.155	0.0036	0.06	0.125	0.361	0.0603	0.0024	0.6	0.174	0.0056	0.0397	0.298	0.182	0.209	0.669	0.0059	0.0526	0.0039
C4	Sample	36	1	Met	CSH	CSH_Met	63	0.168	0.0387	0.207	0.791	0.0109	0.0634	0.316	0.159	0.0428	0.142	0.115	0.0687	0.949	0.456	2.36	0.173	0.253	0.205	0.0571	0.132	0.127	0.225	0.626	2.34	0.266	0.003	0.0726	0.0799	0.243	0.0587	0.0042	1.09	0.209	0.0052	0.0527	0.366	0.2	0.263	0.912	0.006	0.0698	0.0058
C4	Sample	37	1	Met	CSH	CSH_Met	64	0.0679	0.0032	0.139	0.421	0.0056	0.0316	0.192	0.0845	0.0334	0.0362	0.0487	0.0245	0.418	0.339	1.57	0.143	0.173	0.17	0.0636	0.141	0.0429	0.0358	0.419	1.39	0.141	0.0046	0.0436	0.122	0.35	0.0592	0.0024	0.439	0.0833	0.0053	0.0283	0.214	0.099	0.142	0.342	0.0046	0.0385	0.0038
C4	Sample	38	1	Met	CSH	CSH_Met	65	0.0755	0.0199	0.14	0.64	0.0041	0.0139	0.173	0.0853	0.0354	0.0876	0.062	0.0467	0.617	0.294	1.6	0.107	0.189	0.143	0.0488	0.106	0.0484	0.0994	0.454	2.11	0.161	0.0013	0.0261	0.0483	0.153	0.0296	0.0034	0.79	0.209	0.0072	0.039	0.28	0.154	0.183	0.795	0.0053	0.0524	0.005
C4	Sample	39	1	Met	CSH	CSH_Met	66	0.145	0.0179	0.392	0.953	0.0057	0.0332	0.21	0.0948	0.0382	0.0551	0.0487	0.0353	0.5	0.471	2.93	0.208	0.182	0.229	0.0762	0.116	0.0617	0.0667	0.775	1.8	0.158	0.0053	0.113	0.279	0.628	0.0572	0.0026	0.644	0.155	0.0058	0.0434	0.454	0.226	0.327	0.892	0.0077	0.0431	0.0043
C4	Sample	40	1	Met	CSH	CSH_Met	67	0.187	0.0298	0.373	1.24	0.0247	0.107	0.413	0.116	0.0355	0.0747	0.0739	0.047	0.599	0.42	3.03	0.175	0.184	0.275	0.121	0.112	0.0867	0.11	0.666	2.1	0.227	0.0023	0.0814	0.121	0.252	0.06	0.005	0.819	0.289	0.0088	0.0514	0.459	0.379	0.318	0.657	0.0127	0.0908	0.0082
C4	Sample	41	1	Met	CSH	CSH_Met	68	0.132	0.0137	0.128	0.614	0.0049	0.0309	0.237	0.173	0.0385	0.126	0.121	0.072	0.9	0.451	2.25	0.162	0.318	0.2	0.0787	0.198	0.145	0.192	0.6	2.79	0.33	0.0049	0.0816	0.0741	0.28	0.0774	0.0033	0.885	0.357	0.0091	0.0609	0.503	0.229	0.3	1.15	0.008	0.103	0.008
C4	Sample	42	1	Met	CSH	CSH_Met	69	0.135	0.0246	0.292	0.74	0.004	0.0398	0.253	0.14	0.0573	0.102	0.0889	0.0693	0.802	0.61	3.33	0.251	0.247	0.241	0.0876	0.101	0.108	0.157	0.854	2.29	0.148	0.0043	0.112	0.14	0.3	0.0861	0.0023	0.781	0.196	0.006	0.053	0.552	0.227	0.298	0.621	0.008	0.0794	0.0081
C4	Sample	43	1	Met	CSH	CSH_Met	70	0.119	0.0168	0.188	0.607	0.0056	0.0466	0.277	0.124	0.0257	0.0945	0.0674	0.043	0.735	0.375	2.27	0.179	0.227	0.217	0.0677	0.148	0.0871	0.0971	0.612	2.01	0.284	0.0049	0.0679	0.116	0.329	0.0465	0.0025	0.539	0.15	0.0042	0.0272	0.215	0.125	0.139	0.49	0.0042	0.0707	0.0048
C4	Sample	44	1	Met	CSH	CSH_Met	71	0.097	0.0142	0.271	0.703	0.0032	0.0273	0.233	0.111	0.0494	0.0626	0.0777	0.0436	0.654	0.497	2.33	0.198	0.202	0.188	0.084	0.0997	0.0649	0.0743	0.685	1.8	0.161	0.0036	0.044	0.108	0.23	0.0738	0.0023	0.73	0.179	0.0074	0.0512	0.459	0.211	0.261	0.609	0.0071	0.07	0.0069
C4	Sample	45	1	Met	CSH	CSH_Met	72	0.118	0.0078	0.154	0.619	0.0084	0.0501	0.226	0.0878	0.0301	0.0482	0.0671	0.0333	0.592	0.332	2.1	0.141	0.225	0.193	0.0628	0.154	0.0695	0.0438	0.42	1.64	0.248	0.0042	0.0529	0.105	0.357	0.0684	0.0038	0.661	0.202	0.0087	0.0432	0.316	0.217	0.242	0.699	0.0089	0.0585	0.0063
C4	Sample	46	1	Met	CSH	CSH_Met	73	0.0782	0.0118	0.206	0.657	0.0053	0.0833	0.322	0.105	0.0321	0.0701	0.0507	0.0448	0.748	0.433	2.37	0.157	0.202	0.189	0.0582	0.102	0.0783	0.106	0.643	2.33	0.174	0.0019	0.0388	0.0802	0.19	0.0686	0.003	0.548	0.227	0.005	0.054	0.339	0.169	0.186	0.601	0.0059	0.0846	0.0066
C4	Sample	47	2	Met	CSH	CSH_Met	76	0.0725	0.006	0.121	0.347	0.0059	0.0924	0.225	0.0984	0.0224	0.0371	0.0479	0.0286	0.413	0.288	1.69	0.145	0.169	0.159	0.0517	0.0947	0.0881	0.0667	0.557	1.65	0.3	0.0053	0.0663	0.147	0.407	0.07	0.0027	0.634	0.159	0.0043	0.0454	0.448	0.208	0.283	0.784	0.0076	0.0826	0.0075
C4	Sample	48	2	Met	CSH	CSH_Met	77	0.106	0.0138	0.199	0.571	0.0057	0.0209	0.203	0.107	0.0529	0.0838	0.0877	0.0493	0.526	0.403	2.56	0.174	0.189	0.201	0.0963	0.109	0.07	0.104	0.579	1.55	0.163	0.0042	0.078	0.11	0.243	0.0584	0.0023	0.609	0.168	0.0062	0.0362	0.323	0.186	0.209	0.471	0.0051	0.0741	0.006
C4	Sample	49	2	Met	CSH	CSH_Met	78	0.0783	0.0101	0.232	0.698	0.0064	0.0236	0.214	0.133	0.0351	0.087	0.0623	0.0402	0.674	0.539	3.21	0.237	0.291	0.214	0.0721	0.136	0.0621	0.0894	0.878	2.58	0.236	0.0081	0.105	0.234	0.647	0.0456	0.0034	0.644	0.173	0.0051	0.0404	0.386	0.196	0.268	0.831	0.0088	0.0609	0.0048
C4	Sample	50	2	Met	CSH	CSH_Met	79	0.0979	0.0115	0.286	0.548	0.0002	0.0219	0.169	0.0976	0.0279	0.0562	0.0525	0.0365	0.624	0.608	2.44	0.235	0.188	0.17	0.083	0.108	0.0833	0.0829	1.1	2.18	0.203	0.0017	0.0361	0.108	0.168	0.0434	0.0018	0.669	0.12	0.005	0.0319	0.333	0.142	0.185	0.573	0.0036	0.0621	0.0046
C4	Sample	51	2	Met	CSH	CSH_Met	80	0.208	0.0246	0.323	0.981	0.0126	0.0442	0.421	0.147	0.0522	0.101	0.123	0.0619	0.721	0.485	3.41	0.208	0.241	0.254	0.111	0.142	0.0876	0.127	0.708	2.18	0.188	0.0103	0.104	0.126	0.328	0.12	0.0057	0.613	0.165	0.0066	0.0326	0.325	0.21	0.227	0.651	0.0071	0.0749	0.0094
C4	Sample	52	2	Met	CSH	CSH_Met	81	0.0715	0.0162	0.0757	0.362	0.0035	0.0591	0.293	0.121	0.0281	0.105	0.0729	0.0369	0.542	0.231	1.24	0.0929	0.147	0.13	0.0497	0.0933	0.072	0.118	0.275	1.21	0.143	0.0029	0.0349	0.0502	0.163	0.0398	0.0039	1.03	0.193	0.0059	0.0354	0.231	0.158	0.195	0.587	0.0064	0.0779	0.0062
C4	Sample	53	2	Met	CSH	CSH_Met	82	0.136	0.0154	0.18	0.542	0.0095	0.0524	0.418	0.106	0.0381	0.0675	0.0546	0.0408	0.429	0.299	2.13	0.135	0.146	0.15	0.057	0.0747	0.0832	0.102	0.512	1.49	0.229	0.0052	0.0286	0.0605	0.134	0.0593	0.0023	0.539	0.137	0.0043	0.025	0.205	0.133	0.162	0.422	0.004	0.0742	0.0085
C4	Sample	54	2	Met	CSH	CSH_Met	83	0.142	0.0215	0.455	0.913	0.0109	0.145	0.405	0.147	0.0388	0.116	0.0749	0.0682	1.27	0.874	4.23	0.361	0.27	0.291	0.101	0.108	0.122	0.189	1.45	2.94	0.296	0.0056	0.126	0.242	0.379	0.141	0.0042	0.815	0.227	0.0057	0.043	0.312	0.175	0.305	0.516	0.0066	0.0672	0.0049
C4	Sample	55	2	Met	CSH	CSH_Met	84	0.128	0.0108	0.135	0.562	0.0054	0.0322	0.213	0.13	0.0497	0.0846	0.0793	0.0589	0.547	0.346	2	0.141	0.198	0.173	0.0781	0.118	0.114	0.135	0.498	1.93	0.193	0.0014	0.0498	0.0644	0.171	0.0854	0.0027	0.929	0.261	0.0071	0.0717	0.614	0.376	0.402	1.06	0.0135	0.076	0.0069
C4	Sample	56	2	Met	CSH	CSH_Met	85	0.167	0.0269	0.233	1.03	0.0106	0.0259	0.291	0.12	0.0424	0.0838	0.0892	0.0512	0.546	0.343	2.46	0.145	0.216	0.212	0.0739	0.188	0.0764	0.0991	0.437	1.78	0.257	0.0058	0.0752	0.105	0.345	0.0694	0.0061	0.851	0.222	0.0076	0.0348	0.272	0.214	0.207	0.777	0.0082	0.0715	0.0052
C4	Sample	57	2	Met	CSH	CSH_Met	86	0.0868	0.0212	0.135	0.485	0.0023	0.0322	0.228	0.0952	0.0287	0.107	0.0723	0.0499	0.835	0.347	1.61	0.119	0.159	0.0871	0.0246	0.0595	0.0728	0.146	0.434	1.52	0.173	0.0038	0.0844	0.109	0.302	0.0415	0.0017	0.518	0.199	0.0046	0.0335	0.267	0.115	0.147	0.436	0.003	0.0574	0.0066
C4	Sample	58	2	Met	CSH	CSH_Met	88	0.0651	0.0079	0.169	0.384	0.0079	0.0279	0.189	0.0939	0.0243	0.0735	0.0521	0.0279	0.392	0.378	2.02	0.193	0.167	0.147	0.0721	0.0894	0.0544	0.0764	0.58	1.37	0.138	0.0042	0.0904	0.146	0.352	0.0835	0.0026	0.632	0.399	0.0079	0.0352	0.386	0.216	0.315	0.668	0.0073	0.0607	0.0075
C4	Sample	59	2	Met	CSH	CSH_Met	89	0.123	0.017	0.188	0.62	0.0101	0.0354	0.316	0.127	0.0516	0.102	0.0987	0.0733	0.673	0.416	3.08	0.174	0.199	0.266	0.113	0.131	0.0916	0.14	0.586	1.9	0.216	0.0039	0.0682	0.0867	0.214	0.105	0.0034	0.675	0.204	0.0069	0.0486	0.402	0.244	0.293	0.745	0.0089	0.0728	0.0053
C4	Sample	60	2	Met	CSH	CSH_Met	90	0.0934	0.0124	0.279	0.505	0.0064	0.0434	0.239	0.0788	0.0235	0.0737	0.0433	0.0283	0.603	0.423	2.13	0.21	0.168	0.152	0.0665	0.105	0.0531	0.082	0.645	1.28	0.189	0.0045	0.0679	0.159	0.297	0.0426	0.0025	0.466	0.126	0.0046	0.026	0.264	0.126	0.165	0.392	0.0041	0.0557	0.0043
C4	Sample	61	2	Met	CSH	CSH_Met	91	0.139	0.0239	0.375	0.802	0.0038	0.0295	0.24	0.11	0.0387	0.0763	0.0771	0.0416	0.518	0.515	2.64	0.256	0.209	0.154	0.0878	0.0892	0.091	0.133	1.13	2.48	0.242	0.0032	0.0652	0.129	0.23	0.0477	0.0029	0.629	0.137	0.0057	0.0365	0.398	0.163	0.232	0.576	0.0049	0.0662	0.0078
C4	Sample	62	2	Met	CSH	CSH_Met	92	0.0784	0.0291	0.219	0.663	0.0055	0.0316	0.238	0.0928	0.0431	0.106	0.0854	0.0659	0.711	0.459	3.17	0.178	0.189	0.193	0.0621	0.085	0.0603	0.17	0.781	2.22	0.149	0.0041	0.0888	0.117	0.293	0.0679	0.0036	0.705	0.258	0.0087	0.0541	0.461	0.279	0.282	0.762	0.0091	0.0533	0.0039
C4	Sample	63	2	Met	CSH	CSH_Met	93	0.113	0.0087	0.219	0.724	0.0055	0.0253	0.233	0.101	0.0293	0.0573	0.0667	0.0314	0.484	0.366	2.14	0.169	0.229	0.193	0.0796	0.146	0.0808	0.07	0.647	2.21	0.177	0.005	0.0901	0.174	0.497	0.0492	0.0043	0.718	0.175	0.007	0.0535	0.551	0.357	0.446	0.963	0.0166	0.0619	0.0057
C4	Sample	64	2	Met	CSH	CSH_Met	94	0.126	0.0154	0.302	0.638	0.0066	0.0291	0.258	0.108	0.0336	0.0816	0.0632	0.0439	0.573	0.431	2.84	0.197	0.168	0.198	0.0806	0.0782	0.0726	0.0884	0.762	1.65	0.152	0.0043	0.0474	0.137	0.232	0.094	0.0022	0.526	0.165	0.0047	0.024	0.212	0.162	0.2	0.339	0.0065	0.0614	0.0053
C4	Sample	65	2	Met	CSH	CSH_Met	95	0.0687	0.0112	0.181	0.683	0.0028	0.0692	0.294	0.0977	0.0325	0.0541	0.0442	0.0308	0.574	0.318	1.86	0.156	0.224	0.171	0.0529	0.334	0.0546	0.0883	0.64	2.35	0.19	0.0039	0.0465	0.118	0.372	0.093	0.0025	0.526	0.112	0.0031	0.027	0.208	0.122	0.166	0.582	0.0054	0.0655	0.006
C4	Sample	66	2	Met	CSH	CSH_Met	96	0.062	0.0079	0.0762	0.226	0.0017	0.0081	0.106	0.0883	0.024	0.0851	0.046	0.0283	0.487	0.288	1.68	0.128	0.128	0.145	0.0442	0.0659	0.0593	0.107	0.346	0.926	0.186	0.0034	0.0878	0.0858	0.231	0.0675	0.0013	0.703	0.224	0.0039	0.0449	0.368	0.197	0.25	0.668	0.0059	0.0643	0.0069
C4	Sample	67	2	Met	CSH	CSH_Met	97	0.0913	0.0095	0.181	0.542	0.0054	0.0185	0.155	0.0644	0.0126	0.0313	0.0316	0.0179	0.292	0.213	1.71	0.118	0.136	0.133	0.0547	0.108	0.0481	0.0362	0.402	1.22	0.191	0.0064	0.0783	0.162	0.462	0.0226	0.0025	0.434	0.115	0.004	0.0279	0.221	0.163	0.197	0.468	0.0051	0.075	0.004
C4	Sample	68	2	Met	CSH	CSH_Met	98	0.0548	0.0096	0.12	0.463	0.0024	0.012	0.167	0.0726	0.0585	0.0574	0.0738	0.0475	0.495	0.323	1.88	0.128	0.197	0.149	0.0587	0.0949	0.0476	0.0796	0.522	2.03	0.164	0.0031	0.0434	0.0681	0.211	0.0334	0.0017	0.484	0.092	0.0047	0.0217	0.211	0.109	0.12	0.432	0.0036	0.0624	0.0043
C4	Sample	69	2	Met	CSH	CSH_Met	99	0.178	0.0341	0.277	0.93	0.0049	0.0389	0.345	0.173	0.0728	0.17	0.135	0.12	1.24	0.626	4.35	0.254	0.305	0.346	0.13	0.191	0.135	0.265	0.949	3.02	0.194	0.0082	0.197	0.183	0.461	0.116	0.0033	0.971	0.346	0.0091	0.0594	0.558	0.419	0.411	1.22	0.0171	0.0926	0.0088
C4	Sample	70	2	Met	CSH	CSH_Met	101	0.0735	0.0115	0.207	0.687	0.0055	0.0764	0.281	0.0922	0.0333	0.067	0.0567	0.0535	0.7	0.425	2.12	0.161	0.224	0.172	0.0598	0.123	0.0721	0.0837	0.678	2.38	0.157	0.003	0.0432	0.085	0.23	0.0569	0.0027	0.565	0.195	0.006	0.0471	0.311	0.157	0.194	0.642	0.0065	0.0855	0.0056
C4	Sample	71	2	Met	CSH	CSH_Met	102	0.144	0.0369	0.326	0.93	0.0051	0.0969	0.317	0.141	0.0523	0.106	0.0858	0.0634	0.665	0.462	2.9	0.232	0.244	0.217	0.101	0.128	0.0896	0.155	0.791	2.14	0.191	0.0053	0.0875	0.131	0.269	0.0658	0.0026	0.525	0.157	0.0041	0.0329	0.278	0.156	0.206	0.458	0.0049	0.0823	0.0058
C4	Sample	72	2	Met	CSH	CSH_Met	103	0.123	0.0254	0.215	0.635	0.0081	0.0848	0.289	0.146	0.0352	0.101	0.06	0.0471	0.745	0.412	2.31	0.174	0.195	0.191	0.0478	0.097	0.108	0.194	0.728	2.11	0.202	0.0036	0.101	0.155	0.36	0.0963	0.0034	0.866	0.215	0.0042	0.0375	0.319	0.189	0.27	0.615	0.0082	0.0741	0.0063
C4	Sample	73	2	Met	CSH	CSH_Met	104	0.156	0.0242	0.219	0.627	0.005	0.0316	0.256	0.153	0.0586	0.102	0.0966	0.0562	0.677	0.514	2.89	0.209	0.219	0.278	0.0927	0.114	0.11	0.142	0.666	1.86	0.248	0.0079	0.134	0.16	0.396	0.162	0.0037	0.985	0.27	0.0062	0.0606	0.46	0.259	0.352	0.908	0.0089	0.0836	0.0085
C4	Sample	74	2	Met	CSH	CSH_Met	105	0.0795	0.0226	0.153	0.521	0.0044	0.039	0.255	0.111	0.0328	0.0952	0.0692	0.0478	0.66	0.392	2.19	0.159	0.205	0.142	0.0442	0.0806	0.0766	0.164	0.678	2.27	0.183	0.0027	0.0579	0.0908	0.234	0.0249	0.0023	0.675	0.134	0.0051	0.0357	0.346	0.158	0.206	0.511	0.0061	0.0654	0.0062
C4	Sample	75	2	Met	CSH	CSH_Met	106	0.314	0.0508	0.471	1.99	0.0073	0.0371	0.405	0.234	0.0805	0.204	0.176	0.136	1.27	0.778	4.95	0.335	0.497	0.689	0.199	0.3	0.21	0.355	1.35	5.48	0.368	0.0078	0.155	0.15	0.5	0.134	0.0055	1.66	0.459	0.013	0.116	0.773	0.486	0.481	1.68	0.0177	0.157	0.0141
C4	Sample	77	2	Met	CSH	CSH_Met	108	0.107	0.0204	0.217	0.738	0.0031	0.0293	0.192	0.113	0.03	0.081	0.0674	0.0346	0.589	0.333	1.84	0.157	0.22	0.174	0.0571	0.154	0.0696	0.11	0.58	2.1	0.214	0.0043	0.0549	0.0865	0.276	0.0339	0.002	0.586	0.151	0.0043	0.0269	0.241	0.118	0.183	0.52	0.0048	0.0609	0.0046
C4	Sample	78	2	Met	CSH	CSH_Met	109	0.119	0.0124	0.196	0.624	0.0058	0.0251	0.274	0.109	0.0413	0.0664	0.0648	0.0404	0.549	0.352	2.18	0.15	0.194	0.15	0.0699	0.145	0.0581	0.0737	0.486	1.58	0.189	0.0047	0.0728	0.127	0.36	0.072	0.0039	0.639	0.15	0.0062	0.0443	0.348	0.168	0.222	0.648	0.0045	0.0416	0.005
C4	Sample	79	2	Met	CSH	CSH_Met	110	0.13	0.0298	0.219	0.642	0.0036	0.0199	0.204	0.11	0.035	0.0956	0.0847	0.0502	0.58	0.391	2.53	0.184	0.165	0.228	0.0838	0.112	0.0831	0.145	0.532	1.37	0.196	0.0039	0.125	0.137	0.297	0.0587	0.0034	0.922	0.298	0.0068	0.0479	0.448	0.284	0.339	0.67	0.0092	0.0961	0.0122
C4	Sample	80	2	Met	CSH	CSH_Met	111	0.0855	0.011	0.14	0.444	0.002	0.0251	0.197	0.0861	0.0315	0.0524	0.0632	0.0369	0.442	0.282	1.47	0.105	0.148	0.147	0.0508	0.0743	0.0708	0.0752	0.414	1.44	0.202	0.0023	0.0364	0.0622	0.168	0.0396	0.0027	0.839	0.203	0.0069	0.0491	0.477	0.25	0.244	0.885	0.0075	0.0769	0.0084
C4	Sample	81	2	Met	CSH	CSH_Met	113	0.0975	0.0196	0.234	0.713	0.0038	0.0219	0.192	0.0856	0.0425	0.0926	0.076	0.0586	0.6	0.331	2.42	0.155	0.176	0.172	0.0589	0.0847	0.0539	0.126	0.561	1.7	0.164	0.004	0.0977	0.11	0.266	0.0442	0.0027	0.609	0.222	0.0069	0.0377	0.317	0.233	0.214	0.522	0.0088	0.0614	0.0049
C4	Sample	82	2	Met	CSH	CSH_Met	114	0.169	0.0387	0.22	0.848	0.0024	0.0321	0.319	0.147	0.0504	0.147	0.113	0.0642	0.898	0.523	2.53	0.198	0.253	0.226	0.0909	0.15	0.101	0.18	0.632	2.03	0.115	0.0044	0.0799	0.126	0.346	0.0722	0.0029	0.869	0.239	0.0072	0.0411	0.504	0.233	0.271	0.792	0.0098	0.0526	0.0038
C4	Sample	83	2	Met	CSH	CSH_Met	115	0.125	0.0257	0.243	0.814	0.0063	0.0439	0.21	0.149	0.0326	0.114	0.0806	0.0447	0.882	0.546	2.48	0.195	0.248	0.152	0.0556	0.11	0.0745	0.135	0.61	1.92	0.2	0.0098	0.161	0.213	0.659	0.112	0.0027	0.687	0.165	0.0038	0.0346	0.368	0.159	0.225	0.57	0.0043	0.0571	0.0064
C4	Sample	84	2	Met	CSH	CSH_Met	116	0.242	0.0249	0.513	1.03	0.0054	0.0543	0.254	0.0902	0.0282	0.0778	0.0515	0.0455	0.733	0.427	2.16	0.175	0.15	0.147	0.0583	0.102	0.101	0.118	0.835	1.65	0.277	0.0032	0.0397	0.0716	0.108	0.0489	0.0026	0.486	0.188	0.0041	0.029	0.302	0.174	0.239	0.438	0.0078	0.0865	0.0057
C4	Sample	85	2	Met	CSH	CSH_Met	117	0.0555	0.009	0.0931	0.378	0.0028	0.0267	0.2	0.079	0.0288	0.05	0.0611	0.0399	0.476	0.225	1.08	0.0967	0.158	0.126	0.0458	0.0937	0.0459	0.0673	0.313	1.38	0.184	0.003	0.0385	0.0745	0.227	0.0249	0.0024	0.716	0.132	0.0049	0.0303	0.318	0.167	0.258	0.718	0.0062	0.0709	0.0045
C4	Sample	86	2	Met	CSH	CSH_Met	118	0.121	0.006	0.235	0.536	0.009	0.041	0.261	0.114	0.0274	0.0852	0.0615	0.0331	0.772	0.472	2.54	0.22	0.207	0.172	0.0727	0.121	0.0944	0.0936	0.744	1.86	0.227	0.007	0.101	0.202	0.449	0.0794	0.0037	0.712	0.33	0.0086	0.0595	0.479	0.232	0.34	0.875	0.0094	0.061	0.0055
C4	Sample	87	2	Met	CSH	CSH_Met	119	0.103	0.0089	0.244	0.701	0.0056	0.0442	0.212	0.096	0.0399	0.0414	0.0546	0.0259	0.421	0.388	2.31	0.172	0.193	0.167	0.0661	0.127	0.0436	0.0406	0.491	1.46	0.147	0.0063	0.0609	0.182	0.495	0.122	0.0026	0.602	0.106	0.0043	0.0322	0.336	0.179	0.207	0.584	0.0063	0.0544	0.0055
C4	Sample	88	2	Met	CSH	CSH_Met	120	0.186	0.0298	0.253	0.894	0.0046	0.0315	0.328	0.127	0.0384	0.128	0.104	0.0667	0.765	0.425	2.63	0.173	0.239	0.208	0.0844	0.147	0.0925	0.175	0.639	2.28	0.22	0.0046	0.0891	0.122	0.327	0.0343	0.0029	0.614	0.135	0.0047	0.0318	0.278	0.183	0.185	0.619	0.0063	0.0648	0.008
C4	Sample	89	2	Met	CSH	CSH_Met	121	0.142	0.0289	0.2	0.779	0.0043	0.0298	0.245	0.126	0.0352	0.107	0.0829	0.0537	0.592	0.352	2.46	0.178	0.218	0.23	0.101	0.162	0.0942	0.141	0.564	1.84	0.187	0.0049	0.0807	0.103	0.316	0.069	0.0037	0.825	0.213	0.0073	0.0396	0.283	0.181	0.173	0.608	0.0059	0.066	0.008
C4	Sample	90	2	Met	CSH	CSH_Met	122	0.0837	0.0149	0.182	0.659	0.0054	0.0552	0.21	0.103	0.0387	0.0738	0.0684	0.038	0.515	0.395	2.64	0.179	0.199	0.313	0.0942	0.101	0.0701	0.108	0.63	2.12	0.197	0.0034	0.0698	0.107	0.274	0.0439	0.0028	0.725	0.189	0.0045	0.0332	0.371	0.217	0.256	0.654	0.0088	0.111	0.0057
C4	Sample	91	2	Met	CSH	CSH_Met	123	0.0595	0.007	0.103	0.398	0.0022	0.0304	0.206	0.0957	0.0371	0.065	0.07	0.0476	0.616	0.323	1.68	0.139	0.213	0.129	0.0517	0.108	0.0654	0.0776	0.441	1.85	0.198	0.0028	0.0368	0.0826	0.261	0.0497	0.0015	0.646	0.157	0.0066	0.043	0.325	0.167	0.182	0.724	0.0051	0.0725	0.0055
C4	Sample	92	2	Met	CSH	CSH_Met	124	0.113	0.0384	0.238	0.817	0.0131	0.0519	0.297	0.0977	0.0392	0.1	0.09	0.0579	0.697	0.428	2.56	0.156	0.199	0.175	0.0721	0.116	0.0811	0.163	0.613	2.24	0.162	0.0039	0.067	0.096	0.27	0.0507	0.0033	0.619	0.144	0.0058	0.034	0.315	0.168	0.212	0.543	0.0052	0.0664	0.005
C4	LRM	1	2	Met	Zorbax	Zorbax_Met	127	0.0746	0.0202	0.182	0.154	0.0038	0.0221	0.175	0.12	0.0629	0.114	0.0676	0.0709	0.114	0.411	2.34	0.414	0.316	0.216	0.0525	0.028	0.297	0.0844	0.691	0.546	0.0557	0.0101	0.158	0.205	0.125	0.078	0.0016	0.557	0.0554	0.0074	0.0103	0.172	0.116	0.182	0.321	0.0039	0.0656	0.0059
C4	LRM	2	2	Met	Zorbax	Zorbax_Met	128	0.0908	0.0198	0.167	0.15	0.0044	0.0219	0.194	0.129	0.0596	0.115	0.0635	0.0698	0.112	0.417	2.36	0.408	0.31	0.216	0.0565	0.0317	0.33	0.0755	0.648	0.518	0.0615	0.0123	0.163	0.204	0.123	0.0854	0.0016	0.636	0.0518	0.0065	0.0123	0.137	0.118	0.184	0.3	0.0045	0.062	0.0051
C4	LRM	3	2	Met	Zorbax	Zorbax_Met	129	0.0825	0.0208	0.167	0.149	0.0033	0.0223	0.199	0.115	0.0602	0.117	0.0662	0.0712	0.115	0.402	2.27	0.41	0.294	0.205	0.0575	0.0285	0.325	0.0908	0.646	0.522	0.0461	0.0105	0.157	0.206	0.123	0.0761	0.0013	0.624	0.0525	0.0064	0.0085	0.149	0.114	0.192	0.307	0.0043	0.062	0.0055
C4	LRM	4	2	Met	Zorbax	Zorbax_Met	130	0.0736	0.0197	0.179	0.152	0.0038	0.0241	0.19	0.125	0.058	0.112	0.0608	0.0702	0.107	0.4	2.29	0.416	0.302	0.204	0.0539	0.0292	0.311	0.0708	0.67	0.528	0.0684	0.0124	0.165	0.203	0.12	0.076	0.0019	0.606	0.0525	0.0064	0.0124	0.171	0.114	0.168	0.299	0.0039	0.061	0.0058
C4	NIST	1	2	Met	Zorbax	Zorbax_Met	132	0.085	0.0235	0.163	0.156	0.005	0.023	0.208	0.131	0.0689	0.143	0.126	0.0886	0.126	0.451	2.68	0.416	0.359	0.249	0.0649	0.0364	0.312	0.0866	0.661	0.544	0.0576	0.0099	0.22	0.235	0.155	0.0793	0.0025	0.636	0.0597	0.0145	0.0115	0.158	0.144	0.183	0.378	0.0051	0.0663	0.0043
C4	NIST	2	2	Met	Zorbax	Zorbax_Met	133	0.0854	0.0223	0.169	0.169	0.0049	0.0233	0.232	0.133	0.0617	0.135	0.0995	0.0855	0.122	0.442	2.63	0.432	0.371	0.235	0.063	0.0376	0.323	0.0739	0.657	0.578	0.0674	0.0107	0.202	0.233	0.153	0.0725	0.0017	0.692	0.0571	0.0109	0.0129	0.161	0.136	0.2	0.381	0.0055	0.0468	0.0061
C4	NIST	3	2	Met	Zorbax	Zorbax_Met	134	0.0736	0.0186	0.175	0.161	0.005	0.0199	0.234	0.117	0.0675	0.147	0.107	0.0846	0.121	0.443	2.72	0.403	0.366	0.235	0.0601	0.0357	0.293	0.082	0.699	0.547	0.0635	0.0099	0.217	0.231	0.15	0.0805	0.002	0.643	0.0566	0.012	0.0134	0.175	0.128	0.188	0.348	0.0048	0.0545	0.0052
C4	NIST	4	2	Met	Zorbax	Zorbax_Met	135	0.0806	0.0192	0.177	0.165	0.005	0.022	0.229	0.129	0.0616	0.127	0.0944	0.0726	0.124	0.442	2.6	0.398	0.358	0.239	0.063	0.0367	0.296	0.0693	0.677	0.567	0.0683	0.0109	0.183	0.227	0.148	0.0708	0.0024	0.632	0.0545	0.0118	0.0109	0.165	0.127	0.203	0.342	0.0048	0.0513	0.0039
C4	QCExt	1	1	Met	Zorbax	Zorbax_Met	25	0.123	0.0277	0.285	0.347	0.0071	0.0626	0.3	0.125	0.0669	0.121	0.0529	0.1	0.146	0.435	3.03	0.443	0.46	0.258	0.0792	0.0457	0.337	0.0824	0.811	0.852	0.074	0.0078	0.152	0.15	0.106	0.0715	0.0033	0.72	0.07	0.0083	0.0185	0.333	0.196	0.319	0.739	0.0079	0.0916	0.0082
C4	QCExt	2	1	Met	Zorbax	Zorbax_Met	37	0.107	0.0272	0.268	0.339	0.0069	0.0583	0.313	0.124	0.061	0.122	0.0452	0.0912	0.147	0.47	2.74	0.42	0.444	0.248	0.0788	0.0453	0.3	0.0743	0.733	0.792	0.0753	0.008	0.129	0.141	0.103	0.0729	0.0047	0.641	0.0685	0.0083	0.0178	0.307	0.203	0.308	0.665	0.0087	0.0817	0.0074
C4	QCExt	3	1	Met	Zorbax	Zorbax_Met	49	0.115	0.0266	0.296	0.316	0.0071	0.0613	0.348	0.132	0.0614	0.123	0.0586	0.0951	0.142	0.464	2.9	0.427	0.447	0.254	0.0776	0.0432	0.328	0.0807	0.794	0.838	0.0726	0.0079	0.126	0.15	0.107	0.0692	0.0044	0.763	0.0684	0.007	0.0146	0.232	0.183	0.27	0.597	0.0079	0.0798	0.005
C4	QCExt	4	1	Met	Zorbax	Zorbax_Met	61	0.108	0.0278	0.284	0.347	0.0075	0.0641	0.349	0.132	0.0712	0.124	0.0588	0.0962	0.146	0.465	2.82	0.414	0.461	0.254	0.0744	0.0441	0.319	0.0785	0.826	0.859	0.0673	0.0071	0.142	0.143	0.111	0.0713	0.0035	0.747	0.0705	0.008	0.0203	0.184	0.176	0.244	0.574	0.0062	0.0703	0.006
C4	QCExt	5	1	Met	Zorbax	Zorbax_Met	74	0.106	0.0246	0.287	0.333	0.0068	0.0626	0.325	0.119	0.0715	0.124	0.058	0.104	0.142	0.439	2.78	0.404	0.463	0.229	0.0626	0.0439	0.328	0.0848	0.772	0.868	0.0792	0.0064	0.149	0.14	0.122	0.0777	0.0033	0.721	0.0696	0.008	0.0165	0.284	0.172	0.25	0.673	0.0064	0.0865	0.0067
C4	QCExt	6	2	Met	Zorbax	Zorbax_Met	75	0.113	0.0278	0.281	0.334	0.0074	0.0586	0.317	0.123	0.0741	0.126	0.0568	0.1	0.139	0.449	2.85	0.413	0.458	0.243	0.0723	0.0422	0.337	0.0866	0.769	0.819	0.0697	0.0078	0.142	0.15	0.119	0.0742	0.003	0.752	0.067	0.0074	0.0164	0.226	0.179	0.267	0.619	0.0062	0.0633	0.0084
C4	QCExt	7	2	Met	Zorbax	Zorbax_Met	87	0.111	0.027	0.261	0.323	0.0066	0.0556	0.301	0.124	0.0694	0.128	0.0587	0.103	0.15	0.467	2.92	0.43	0.436	0.258	0.0747	0.0479	0.314	0.0785	0.742	0.805	0.0675	0.009	0.16	0.148	0.12	0.0796	0.0045	0.782	0.0667	0.0079	0.018	0.271	0.161	0.26	0.586	0.0068	0.0757	0.0079
C4	QCExt	8	2	Met	Zorbax	Zorbax_Met	100	0.106	0.027	0.286	0.334	0.0064	0.0584	0.302	0.121	0.0688	0.133	0.0607	0.0987	0.146	0.426	2.84	0.413	0.468	0.239	0.0694	0.0416	0.322	0.0848	0.782	0.906	0.0741	0.008	0.142	0.142	0.119	0.0716	0.0031	0.702	0.0697	0.0076	0.0192	0.196	0.163	0.232	0.554	0.0052	0.076	0.0068
C4	QCExt	9	2	Met	Zorbax	Zorbax_Met	112	0.114	0.0294	0.268	0.321	0.0058	0.0571	0.326	0.124	0.071	0.124	0.0482	0.0989	0.137	0.452	2.84	0.393	0.464	0.261	0.0673	0.0427	0.319	0.0869	0.766	0.831	0.0686	0.0077	0.133	0.14	0.113	0.0779	0.0032	0.657	0.066	0.0075	0.0157	0.218	0.177	0.225	0.548	0.0058	0.0799	0.0055
C4	QCExt	10	2	Met	Zorbax	Zorbax_Met	125	0.114	0.0271	0.286	0.358	0.0059	0.0571	0.293	0.116	0.0683	0.122	0.0595	0.114	0.152	0.435	2.85	0.41	0.437	0.243	0.0669	0.0429	0.333	0.0824	0.834	0.949	0.0524	0.0078	0.157	0.14	0.117	0.0906	0.0042	0.686	0.071	0.0083	0.0199	0.283	0.189	0.284	0.685	0.0073	0.0656	0.0061
C4	Sample	1	1	Met	Zorbax	Zorbax_Met	26	0.129	0.0388	0.249	0.549	0.0052	0.0268	0.299	0.136	0.0774	0.185	0.0616	0.135	0.195	0.59	3.52	0.418	0.702	0.238	0.0738	0.051	0.381	0.112	0.852	1.7	0.0585	0.0114	0.186	0.113	0.144	0.0667	0.0037	0.762	0.0691	0.0092	0.0209	0.298	0.199	0.311	0.817	0.0081	0.0695	0.0031
C4	Sample	2	1	Met	Zorbax	Zorbax_Met	27	0.143	0.0373	0.312	0.463	0.0121	0.123	0.581	0.146	0.0893	0.153	0.0682	0.15	0.174	0.444	2.9	0.426	0.518	0.305	0.0884	0.0595	0.428	0.12	0.843	1.16	0.101	0.0075	0.13	0.133	0.0893	0.104	0.0063	1.09	0.145	0.0143	0.0298	0.704	0.483	0.788	1.67	0.021	0.0747	0.0076
C4	Sample	3	1	Met	Zorbax	Zorbax_Met	28	0.0786	0.0139	0.161	0.217	0.0022	0.0321	0.227	0.137	0.0578	0.085	0.048	0.0775	0.119	0.473	2.43	0.398	0.436	0.186	0.0605	0.0348	0.371	0.0661	0.711	0.917	0.0821	0.011	0.12	0.14	0.107	0.0698	0.0031	0.751	0.0636	0.008	0.0192	0.365	0.223	0.447	0.875	0.0086	0.0606	0.0043
C4	Sample	4	1	Met	Zorbax	Zorbax_Met	29	0.134	0.0362	0.231	0.318	0.0151	0.0596	0.373	0.162	0.0847	0.134	0.0896	0.11	0.122	0.408	3.01	0.403	0.432	0.294	0.0788	0.046	0.316	0.0804	0.541	0.604	0.0538	0.0079	0.133	0.136	0.114	0.131	0.0037	0.691	0.0536	0.0075	0.016	0.199	0.162	0.282	0.556	0.0064	0.0424	0.0059
C4	Sample	5	1	Met	Zorbax	Zorbax_Met	30	0.129	0.0178	0.258	0.303	0.007	0.0482	0.277	0.111	0.0509	0.11	0.0434	0.0796	0.131	0.454	2.82	0.5	0.511	0.255	0.0751	0.0523	0.362	0.052	0.696	0.691	0.104	0.0109	0.16	0.184	0.154	0.0655	0.0041	1.06	0.102	0.0133	0.0278	0.465	0.242	0.445	1.16	0.011	0.0852	0.006
C4	Sample	6	1	Met	Zorbax	Zorbax_Met	31	0.094	0.0195	0.226	0.241	0.0005	0.0184	0.172	0.128	0.0722	0.0802	0.0446	0.081	0.118	0.42	2.53	0.403	0.393	0.223	0.0713	0.0338	0.333	0.0596	0.764	0.745	0.111	0.0074	0.0956	0.126	0.0726	0.0609	0.0026	0.674	0.0438	0.0062	0.0117	0.238	0.173	0.309	0.609	0.0082	0.078	0.0046
C4	Sample	7	1	Met	Zorbax	Zorbax_Met	32	0.158	0.062	0.196	0.352	0.0105	0.0688	0.348	0.197	0.141	0.227	0.102	0.201	0.186	0.492	2.98	0.358	0.52	0.259	0.0848	0.0512	0.444	0.17	0.595	0.845	0.0754	0.0101	0.185	0.102	0.0919	0.15	0.0055	1.25	0.0905	0.0105	0.0196	0.325	0.268	0.458	1	0.0122	0.0701	0.0076
C4	Sample	8	1	Met	Zorbax	Zorbax_Met	33	0.0818	0.0261	0.217	0.368	0.003	0.0265	0.251	0.123	0.064	0.101	0.0557	0.0848	0.103	0.335	2.23	0.272	0.434	0.174	0.0493	0.0355	0.236	0.0595	0.624	0.914	0.0623	0.0048	0.0656	0.079	0.0683	0.0325	0.0028	0.607	0.0452	0.0064	0.0139	0.178	0.144	0.192	0.471	0.0043	0.0647	0.007
C4	Sample	9	1	Met	Zorbax	Zorbax_Met	34	0.0409	0.0109	0.169	0.234	0.0005	0.0554	0.218	0.104	0.0417	0.0769	0.0314	0.0585	0.148	0.418	2.2	0.373	0.483	0.206	0.0485	0.037	0.249	0.0608	0.815	1.17	0.052	0.0025	0.0327	0.0583	0.0589	0.0489	0.002	0.589	0.0376	0.005	0.0198	0.186	0.106	0.178	0.522	0.0042	0.0434	0.0054
C4	Sample	10	1	Met	Zorbax	Zorbax_Met	35	0.116	0.0201	0.377	0.303	0.0056	0.0739	0.315	0.149	0.0766	0.109	0.0552	0.122	0.176	0.626	3.57	0.629	0.531	0.297	0.0554	0.0462	0.379	0.0613	1.02	0.864	0.0578	0.013	0.171	0.233	0.132	0.143	0.0025	0.69	0.0513	0.0078	0.013	0.282	0.217	0.324	0.674	0.0077	0.0617	0.0079
C4	Sample	11	1	Met	Zorbax	Zorbax_Met	36	0.142	0.059	0.402	0.489	0.0133	0.121	0.444	0.129	0.0829	0.116	0.0583	0.0789	0.152	0.463	2.8	0.404	0.426	0.245	0.0659	0.0371	0.348	0.152	1.01	1.04	0.0906	0.0061	0.141	0.113	0.086	0.11	0.0052	0.62	0.0646	0.0059	0.0136	0.194	0.129	0.165	0.467	0.0048	0.04	0.0035
C4	Sample	12	1	Met	Zorbax	Zorbax_Met	38	0.078	0.0128	0.335	0.294	0.0056	0.043	0.294	0.107	0.0496	0.103	0.0365	0.059	0.176	0.569	3.11	0.618	0.578	0.268	0.0867	0.0675	0.304	0.0615	1.21	1.12	0.111	0.0088	0.125	0.203	0.158	0.0535	0.0036	0.78	0.109	0.0115	0.0246	0.365	0.232	0.382	1.04	0.0109	0.105	0.0064
C4	Sample	13	1	Met	Zorbax	Zorbax_Met	39	0.088	0.0208	0.188	0.226	0.004	0.0289	0.332	0.114	0.0535	0.0782	0.0436	0.0544	0.0962	0.276	1.7	0.283	0.308	0.185	0.0619	0.0393	0.2	0.0534	0.412	0.429	0.0895	0.0082	0.0826	0.1	0.085	0.0697	0.0036	0.748	0.0596	0.0062	0.0224	0.245	0.18	0.286	0.644	0.0073	0.0606	0.0045
C4	Sample	14	1	Met	Zorbax	Zorbax_Met	40	0.134	0.0552	0.452	0.54	0.0058	0.0785	0.5	0.138	0.0738	0.141	0.0533	0.102	0.175	0.553	3.71	0.497	0.487	0.34	0.087	0.0519	0.309	0.0968	1.04	1.08	0.0728	0.006	0.145	0.158	0.0999	0.0621	0.0044	0.776	0.101	0.007	0.0193	0.323	0.24	0.305	0.704	0.0098	0.0518	0.0083
C4	Sample	15	1	Met	Zorbax	Zorbax_Met	41	0.168	0.0509	0.314	0.378	0.0119	0.0437	0.377	0.173	0.0743	0.2	0.0744	0.133	0.161	0.496	3.2	0.524	0.52	0.355	0.124	0.062	0.491	0.135	0.883	0.838	0.0953	0.0108	0.309	0.21	0.154	0.0955	0.0041	0.866	0.0894	0.0086	0.0232	0.329	0.275	0.429	0.897	0.0119	0.0705	0.005
C4	Sample	16	1	Met	Zorbax	Zorbax_Met	42	0.123	0.0329	0.306	0.347	0.0084	0.0463	0.355	0.144	0.0833	0.116	0.0592	0.138	0.132	0.385	2.83	0.333	0.462	0.337	0.0822	0.0421	0.368	0.0772	0.732	0.877	0.0967	0.0066	0.129	0.133	0.0894	0.055	0.0046	0.916	0.0825	0.0104	0.0211	0.315	0.256	0.395	0.876	0.0109	0.0911	0.01
C4	Sample	17	1	Met	Zorbax	Zorbax_Met	43	0.202	0.0494	0.413	0.459	0.0199	0.119	0.395	0.101	0.0557	0.142	0.0471	0.0901	0.139	0.433	3.49	0.4	0.377	0.212	0.0506	0.0278	0.337	0.0775	0.529	0.535	0.0646	0.0177	0.366	0.31	0.263	0.0993	0.006	0.797	0.0704	0.0102	0.0218	0.203	0.217	0.285	0.513	0.0081	0.0482	0.004
C4	Sample	18	1	Met	Zorbax	Zorbax_Met	44	0.0654	0.0206	0.244	0.297	0.0054	0.0403	0.191	0.112	0.0506	0.0904	0.0439	0.0755	0.134	0.386	2.33	0.413	0.463	0.259	0.0804	0.0576	0.17	0.0489	0.55	0.699	0.0801	0.0068	0.15	0.194	0.154	0.0571	0.0049	0.929	0.0698	0.0094	0.0248	0.32	0.212	0.358	0.729	0.009	0.104	0.008
C4	Sample	19	1	Met	Zorbax	Zorbax_Met	45	0.154	0.0286	0.218	0.253	0.0031	0.0269	0.25	0.139	0.0623	0.134	0.0646	0.136	0.191	0.445	2.58	0.355	0.394	0.227	0.0608	0.0249	0.503	0.105	0.759	0.83	0.102	0.0063	0.118	0.104	0.071	0.0548	0.003	0.721	0.0794	0.0091	0.0239	0.333	0.19	0.326	0.658	0.0083	0.0934	0.0091
C4	Sample	20	1	Met	Zorbax	Zorbax_Met	46	0.151	0.0576	0.201	0.365	0.0071	0.0226	0.224	0.154	0.0834	0.252	0.0904	0.144	0.157	0.468	2.57	0.416	0.52	0.191	0.0643	0.043	0.36	0.139	0.529	0.767	0.0565	0.0139	0.419	0.232	0.251	0.0823	0.0022	0.899	0.0814	0.0079	0.0191	0.333	0.174	0.346	0.697	0.006	0.0688	0.0041
C4	Sample	21	1	Met	Zorbax	Zorbax_Met	47	0.151	0.0376	0.239	0.339	0.0062	0.0485	0.336	0.146	0.0904	0.187	0.0684	0.16	0.173	0.442	2.89	0.406	0.478	0.374	0.102	0.0492	0.35	0.0915	0.514	0.68	0.109	0.0064	0.174	0.114	0.0968	0.0644	0.0036	0.927	0.0792	0.0103	0.0173	0.32	0.186	0.291	0.663	0.008	0.117	0.0113
C4	Sample	22	1	Met	Zorbax	Zorbax_Met	48	0.0633	0.0273	0.298	0.349	0.0072	0.031	0.307	0.118	0.059	0.0917	0.0387	0.0651	0.12	0.443	2.83	0.398	0.48	0.234	0.0665	0.0434	0.172	0.0621	0.735	0.909	0.0523	0.0104	0.127	0.175	0.153	0.0475	0.0038	0.603	0.0383	0.0039	0.009	0.0992	0.105	0.145	0.361	0.0035	0.0492	0.0026
C4	Sample	23	1	Met	Zorbax	Zorbax_Met	50	0.149	0.034	0.483	0.399	0.0138	0.176	0.437	0.1	0.0714	0.119	0.045	0.0999	0.152	0.558	4.11	0.589	0.422	0.427	0.133	0.0446	0.388	0.0805	1.14	0.839	0.0694	0.0072	0.119	0.219	0.105	0.12	0.0045	0.674	0.0924	0.0086	0.02	0.339	0.272	0.438	0.624	0.0134	0.1	0.0062
C4	Sample	25	1	Met	Zorbax	Zorbax_Met	51	0.0988	0.0386	0.321	0.37	0.0032	0.0278	0.217	0.128	0.0695	0.151	0.0593	0.103	0.135	0.493	2.69	0.461	0.494	0.209	0.0545	0.0541	0.253	0.0955	0.773	0.834	0.0628	0.0103	0.2	0.182	0.167	0.0496	0.0034	0.654	0.0571	0.0058	0.0123	0.178	0.152	0.228	0.474	0.0045	0.0562	0.0043
C4	Sample	26	1	Met	Zorbax	Zorbax_Met	52	0.137	0.041	0.411	0.428	0.0083	0.0324	0.282	0.116	0.0633	0.137	0.0515	0.0972	0.139	0.496	3.36	0.526	0.45	0.273	0.0944	0.0451	0.383	0.117	1.13	1	0.0466	0.0094	0.275	0.245	0.178	0.0718	0.0037	0.728	0.0545	0.0071	0.0129	0.235	0.158	0.262	0.436	0.0067	0.0783	0.0073
C4	Sample	27	1	Met	Zorbax	Zorbax_Met	53	0.12	0.0302	0.272	0.462	0.0048	0.0619	0.352	0.118	0.0565	0.105	0.0402	0.0754	0.114	0.411	2.44	0.358	0.471	0.182	0.0471	0.0333	0.294	0.0632	0.691	1.14	0.0869	0.0063	0.112	0.119	0.118	0.0388	0.0047	0.698	0.0559	0.0071	0.0176	0.278	0.206	0.34	0.712	0.0074	0.0638	0.0042
C4	Sample	28	1	Met	Zorbax	Zorbax_Met	54	0.0764	0.034	0.234	0.206	0.0039	0.0449	0.274	0.107	0.0667	0.104	0.0485	0.0835	0.105	0.367	2.05	0.318	0.267	0.164	0.0549	0.0206	0.224	0.0701	0.572	0.466	0.0751	0.0042	0.147	0.145	0.0776	0.0849	0.0033	0.558	0.0572	0.0061	0.0108	0.209	0.122	0.201	0.269	0.0046	0.0397	0.0035
C4	Sample	29	1	Met	Zorbax	Zorbax_Met	55	0.0843	0.0308	0.243	0.359	0.0165	0.0703	0.275	0.121	0.0715	0.138	0.0595	0.146	0.135	0.436	3.56	0.384	0.473	0.276	0.0766	0.0623	0.264	0.0998	0.691	0.866	0.0753	0.0067	0.113	0.0865	0.0696	0.0807	0.0041	0.593	0.0548	0.0069	0.01	0.156	0.159	0.185	0.444	0.0059	0.0553	0.0042
C4	Sample	30	1	Met	Zorbax	Zorbax_Met	56	0.0612	0.0226	0.211	0.271	0.0049	0.0765	0.249	0.117	0.0697	0.113	0.0439	0.107	0.131	0.391	2.2	0.388	0.431	0.265	0.0763	0.0613	0.197	0.0556	0.57	0.703	0.0854	0.0067	0.148	0.151	0.114	0.0943	0.0044	0.836	0.0779	0.0099	0.0245	0.399	0.215	0.377	0.836	0.0086	0.079	0.0097
C4	Sample	31	1	Met	Zorbax	Zorbax_Met	57	0.168	0.0335	0.436	0.516	0.0097	0.0696	0.372	0.136	0.111	0.124	0.078	0.128	0.152	0.546	3.88	0.567	0.586	0.354	0.115	0.0593	0.424	0.0762	0.967	1.05	0.11	0.0077	0.135	0.169	0.111	0.102	0.0043	0.659	0.0585	0.0125	0.016	0.287	0.218	0.332	0.561	0.0091	0.0717	0.0096
C4	Sample	32	1	Met	Zorbax	Zorbax_Met	58	0.125	0.0246	0.423	0.339	0.0034	0.0552	0.326	0.148	0.0816	0.095	0.0632	0.0834	0.15	0.629	3.03	0.602	0.49	0.225	0.0716	0.0372	0.316	0.0685	1.15	0.969	0.0987	0.007	0.0914	0.152	0.102	0.0591	0.0041	0.973	0.073	0.0088	0.0268	0.337	0.18	0.319	0.842	0.006	0.0521	0.0073
C4	Sample	33	1	Met	Zorbax	Zorbax_Met	59	0.0584	0.0258	0.199	0.206	0.0041	0.0349	0.222	0.0923	0.054	0.121	0.0449	0.0843	0.143	0.416	2.2	0.357	0.353	0.201	0.0607	0.0314	0.2	0.0925	0.652	0.68	0.0594	0.0046	0.137	0.124	0.0855	0.0646	0.0039	0.51	0.0619	0.0064	0.014	0.168	0.139	0.183	0.312	0.0058	0.0644	0.0088
C4	Sample	34	1	Met	Zorbax	Zorbax_Met	60	0.164	0.0415	0.348	0.501	0.0158	0.0626	0.592	0.173	0.114	0.181	0.0957	0.177	0.199	0.586	3.37	0.448	0.553	0.288	0.0914	0.0494	0.428	0.13	0.967	1.21	0.0953	0.0077	0.149	0.126	0.0869	0.0989	0.0061	0.875	0.138	0.0152	0.0292	0.588	0.372	0.505	1.15	0.0138	0.0828	0.0098
C4	Sample	35	1	Met	Zorbax	Zorbax_Met	62	0.135	0.0326	0.313	0.441	0.0077	0.0897	0.428	0.117	0.062	0.141	0.0468	0.131	0.191	0.469	2.72	0.384	0.557	0.201	0.0527	0.0408	0.336	0.0777	0.676	1.01	0.0554	0.0057	0.119	0.139	0.124	0.0768	0.0029	0.636	0.0591	0.0063	0.0157	0.254	0.164	0.225	0.645	0.0056	0.0609	0.0041
C4	Sample	36	1	Met	Zorbax	Zorbax_Met	63	0.139	0.0604	0.229	0.35	0.0122	0.0757	0.408	0.19	0.0878	0.223	0.0957	0.154	0.204	0.463	3.13	0.447	0.566	0.287	0.0499	0.0552	0.427	0.185	0.789	0.964	0.0698	0.0068	0.139	0.0964	0.0845	0.0714	0.0056	1.14	0.076	0.009	0.0231	0.253	0.187	0.304	0.987	0.007	0.061	0.0079
C4	Sample	37	1	Met	Zorbax	Zorbax_Met	64	0.0586	0.0075	0.173	0.2	0.0059	0.037	0.209	0.0962	0.059	0.0512	0.0348	0.0504	0.082	0.344	1.92	0.332	0.38	0.208	0.0633	0.05	0.186	0.0287	0.492	0.573	0.0771	0.0076	0.0751	0.135	0.118	0.0729	0.0024	0.492	0.029	0.0061	0.0105	0.122	0.101	0.138	0.323	0.0046	0.0518	0.0024
C4	Sample	38	1	Met	Zorbax	Zorbax_Met	65	0.0686	0.0286	0.182	0.295	0.0043	0.0165	0.176	0.114	0.0611	0.133	0.0473	0.109	0.134	0.317	2.05	0.256	0.426	0.209	0.0519	0.04	0.207	0.0668	0.573	0.892	0.0586	0.0034	0.0477	0.0561	0.0466	0.037	0.0042	0.871	0.0701	0.0062	0.0157	0.136	0.132	0.135	0.574	0.0039	0.0618	0.0043
C4	Sample	39	1	Met	Zorbax	Zorbax_Met	66	0.13	0.0218	0.502	0.432	0.0064	0.0363	0.259	0.102	0.0633	0.0745	0.0315	0.0715	0.109	0.5	3.38	0.475	0.383	0.306	0.0684	0.0453	0.231	0.0418	0.885	0.748	0.0745	0.0091	0.2	0.285	0.222	0.0649	0.0031	0.739	0.0557	0.0063	0.0191	0.253	0.207	0.319	0.824	0.0069	0.0667	0.0042
C4	Sample	40	1	Met	Zorbax	Zorbax_Met	67	0.167	0.043	0.417	0.545	0.0245	0.128	0.468	0.129	0.0695	0.13	0.0585	0.104	0.125	0.448	3.4	0.398	0.397	0.34	0.115	0.044	0.365	0.0927	0.798	0.863	0.0653	0.0058	0.166	0.132	0.0889	0.0885	0.007	0.823	0.102	0.0099	0.0226	0.302	0.317	0.325	0.578	0.0113	0.0715	0.0128
C4	Sample	41	1	Met	Zorbax	Zorbax_Met	68	0.112	0.0253	0.15	0.277	0.0053	0.0527	0.293	0.183	0.0734	0.188	0.0975	0.162	0.185	0.478	2.9	0.412	0.691	0.272	0.0712	0.0766	0.576	0.125	0.699	1.13	0.0966	0.0088	0.15	0.0848	0.094	0.0919	0.0041	1.11	0.115	0.0173	0.0271	0.336	0.194	0.371	1.15	0.0085	0.136	0.0078
C4	Sample	42	1	Met	Zorbax	Zorbax_Met	69	0.122	0.0348	0.341	0.324	0.0039	0.0503	0.272	0.166	0.102	0.149	0.0596	0.148	0.169	0.63	3.61	0.567	0.547	0.304	0.085	0.0355	0.386	0.102	1.07	0.88	0.0551	0.0066	0.216	0.152	0.0979	0.113	0.0028	0.851	0.0648	0.0086	0.0217	0.369	0.184	0.351	0.615	0.0078	0.0602	0.0083
C4	Sample	43	1	Met	Zorbax	Zorbax_Met	70	0.0974	0.0204	0.212	0.273	0.0065	0.0755	0.364	0.119	0.0531	0.144	0.0561	0.0962	0.153	0.415	2.71	0.423	0.498	0.291	0.072	0.0587	0.311	0.0707	0.684	0.82	0.072	0.0058	0.111	0.131	0.113	0.0487	0.0027	0.544	0.0568	0.0073	0.0204	0.147	0.125	0.161	0.528	0.0059	0.0544	0.0051
C4	Sample	44	1	Met	Zorbax	Zorbax_Met	71	0.0723	0.0221	0.315	0.298	0.0028	0.0312	0.277	0.132	0.084	0.0889	0.0526	0.0784	0.127	0.516	2.57	0.453	0.439	0.23	0.0738	0.0367	0.164	0.0479	0.808	0.755	0.0476	0.0029	0.0721	0.116	0.0781	0.0831	0.0029	0.732	0.0568	0.0102	0.0161	0.277	0.166	0.236	0.431	0.0047	0.0583	0.0088
C4	Sample	45	1	Met	Zorbax	Zorbax_Met	72	0.1	0.0089	0.175	0.274	0.0094	0.0638	0.265	0.0876	0.0538	0.0708	0.0444	0.0738	0.132	0.35	2.37	0.327	0.474	0.259	0.0654	0.0612	0.241	0.0279	0.416	0.684	0.0716	0.0074	0.1	0.114	0.122	0.0681	0.0047	0.8	0.0697	0.012	0.0208	0.263	0.205	0.274	0.735	0.0077	0.0858	0.0052
C4	Sample	46	1	Met	Zorbax	Zorbax_Met	73	0.0759	0.0214	0.23	0.263	0.006	0.0936	0.371	0.112	0.058	0.0974	0.0417	0.104	0.164	0.413	2.56	0.35	0.453	0.229	0.053	0.0395	0.311	0.0725	0.767	0.981	0.0572	0.0042	0.0757	0.0838	0.0719	0.079	0.0041	0.566	0.0745	0.0064	0.0166	0.222	0.145	0.184	0.529	0.0048	0.0802	0.0085
C4	Sample	47	2	Met	Zorbax	Zorbax_Met	76	0.0648	0.0084	0.148	0.151	0.0053	0.104	0.271	0.0907	0.0333	0.0517	0.0331	0.0475	0.0942	0.288	1.92	0.327	0.376	0.215	0.0498	0.0343	0.339	0.0409	0.715	0.712	0.104	0.0094	0.11	0.164	0.151	0.0833	0.0036	0.675	0.0517	0.0053	0.0158	0.284	0.162	0.312	0.736	0.0076	0.0611	0.0074
C4	Sample	48	2	Met	Zorbax	Zorbax_Met	77	0.0803	0.0239	0.217	0.271	0.0051	0.0268	0.224	0.116	0.0879	0.108	0.0597	0.1	0.12	0.426	2.82	0.42	0.395	0.262	0.0888	0.0431	0.276	0.0656	0.635	0.668	0.065	0.0066	0.134	0.118	0.0905	0.059	0.0025	0.593	0.0556	0.0066	0.0113	0.176	0.143	0.141	0.357	0.0041	0.0463	0.0074
C4	Sample	49	2	Met	Zorbax	Zorbax_Met	78	0.0701	0.0188	0.259	0.324	0.0076	0.0348	0.276	0.139	0.057	0.136	0.0552	0.0818	0.141	0.56	3.61	0.564	0.62	0.278	0.0662	0.0525	0.243	0.0678	0.917	1.13	0.0722	0.013	0.192	0.261	0.239	0.0612	0.0028	0.693	0.0628	0.0051	0.0182	0.214	0.161	0.254	0.598	0.0054	0.0655	0.0068
C4	Sample	50	2	Met	Zorbax	Zorbax_Met	79	0.0802	0.0166	0.32	0.236	0.0005	0.0295	0.196	0.104	0.054	0.0797	0.0397	0.0752	0.121	0.612	2.63	0.52	0.415	0.199	0.0737	0.0392	0.302	0.0669	1.22	0.806	0.0741	0.0036	0.0582	0.112	0.0554	0.0558	0.0028	0.7	0.0439	0.006	0.0107	0.206	0.118	0.167	0.45	0.0043	0.0706	0.006
C4	Sample	51	2	Met	Zorbax	Zorbax_Met	80	0.172	0.0435	0.384	0.411	0.0137	0.0573	0.519	0.172	0.0979	0.163	0.0913	0.154	0.15	0.5	3.91	0.49	0.494	0.371	0.117	0.0505	0.333	0.0994	0.861	0.878	0.067	0.0166	0.202	0.146	0.106	0.138	0.0071	0.672	0.0516	0.0074	0.0149	0.223	0.159	0.214	0.52	0.0066	0.0682	0.0126
C4	Sample	52	2	Met	Zorbax	Zorbax_Met	81	0.0652	0.032	0.0965	0.153	0.0036	0.0683	0.314	0.15	0.0632	0.151	0.0781	0.0872	0.111	0.244	1.66	0.227	0.34	0.168	0.0502	0.0347	0.199	0.111	0.358	0.498	0.0704	0.0034	0.0735	0.0608	0.052	0.0587	0.0048	0.918	0.0711	0.0075	0.0129	0.16	0.125	0.203	0.529	0.0058	0.0774	0.0084
C4	Sample	53	2	Met	Zorbax	Zorbax_Met	82	0.116	0.0203	0.199	0.229	0.0099	0.0649	0.488	0.102	0.0645	0.104	0.0424	0.0786	0.0962	0.321	2.39	0.312	0.301	0.198	0.0571	0.029	0.331	0.0766	0.592	0.659	0.071	0.006	0.0534	0.0651	0.0411	0.0652	0.0025	0.53	0.0436	0.0046	0.0111	0.145	0.135	0.174	0.39	0.0048	0.103	0.0085
C4	Sample	54	2	Met	Zorbax	Zorbax_Met	83	0.119	0.0315	0.523	0.396	0.0085	0.162	0.475	0.154	0.0651	0.159	0.0513	0.131	0.262	0.895	4.56	0.837	0.611	0.374	0.0966	0.0427	0.444	0.131	1.62	1.2	0.11	0.0076	0.231	0.256	0.138	0.163	0.005	0.794	0.0818	0.0077	0.0173	0.312	0.185	0.289	0.506	0.008	0.0626	0.005
C4	Sample	55	2	Met	Zorbax	Zorbax_Met	84	0.115	0.0218	0.142	0.247	0.0054	0.0433	0.25	0.137	0.0867	0.116	0.0547	0.118	0.116	0.363	2.1	0.321	0.416	0.224	0.0722	0.0453	0.433	0.0917	0.545	0.782	0.0786	0.0067	0.0861	0.0699	0.0552	0.109	0.0037	0.896	0.0867	0.011	0.0259	0.453	0.311	0.532	0.968	0.0117	0.118	0.0081
C4	Sample	56	2	Met	Zorbax	Zorbax_Met	85	0.134	0.0365	0.275	0.449	0.0107	0.0392	0.36	0.141	0.0794	0.127	0.0737	0.124	0.126	0.362	3.05	0.344	0.487	0.283	0.0649	0.0739	0.282	0.0685	0.498	0.823	0.0911	0.0092	0.155	0.125	0.122	0.0874	0.0062	0.902	0.0714	0.0093	0.0149	0.213	0.197	0.218	0.661	0.0057	0.0602	0.0102
C4	Sample	57	2	Met	Zorbax	Zorbax_Met	86	0.0707	0.0363	0.153	0.237	0.0029	0.0514	0.26	0.0935	0.0615	0.189	0.0584	0.109	0.182	0.374	1.85	0.297	0.367	0.116	0.0244	0.0247	0.253	0.12	0.492	0.71	0.0688	0.0053	0.175	0.125	0.111	0.0576	0.0024	0.491	0.0733	0.0049	0.0186	0.149	0.101	0.134	0.408	0.0027	0.0491	0.0065
C4	Sample	58	2	Met	Zorbax	Zorbax_Met	88	0.0573	0.0195	0.202	0.161	0.0081	0.0304	0.232	0.101	0.0475	0.112	0.0443	0.0631	0.0878	0.382	2.37	0.436	0.354	0.207	0.0702	0.0313	0.19	0.0618	0.762	0.555	0.0484	0.0085	0.169	0.168	0.117	0.0956	0.0034	0.653	0.141	0.0104	0.0132	0.222	0.172	0.249	0.531	0.0056	0.0579	0.0049
C4	Sample	59	2	Met	Zorbax	Zorbax_Met	89	0.115	0.0308	0.213	0.318	0.0121	0.0435	0.38	0.142	0.0955	0.153	0.0943	0.171	0.151	0.431	3.56	0.387	0.45	0.384	0.111	0.0531	0.381	0.105	0.686	0.805	0.0814	0.009	0.13	0.0942	0.0682	0.123	0.0035	0.748	0.0686	0.0087	0.0158	0.275	0.24	0.27	0.631	0.0069	0.0908	0.0059
C4	Sample	60	2	Met	Zorbax	Zorbax_Met	90	0.102	0.0239	0.335	0.237	0.0062	0.0538	0.285	0.101	0.0443	0.114	0.0383	0.067	0.132	0.453	2.47	0.486	0.374	0.214	0.0648	0.0401	0.251	0.0606	0.804	0.56	0.0877	0.0081	0.124	0.18	0.103	0.0555	0.0026	0.448	0.0456	0.005	0.0126	0.158	0.109	0.162	0.315	0.0036	0.0555	0.0042
C4	Sample	61	2	Met	Zorbax	Zorbax_Met	91	0.138	0.0333	0.442	0.357	0.0031	0.0386	0.253	0.133	0.0879	0.109	0.064	0.0958	0.113	0.538	3.05	0.618	0.431	0.229	0.0889	0.0328	0.391	0.111	1.36	0.994	0.103	0.006	0.133	0.152	0.0706	0.0595	0.004	0.689	0.0476	0.0073	0.0166	0.219	0.118	0.201	0.482	0.0047	0.0879	0.0076
C4	Sample	62	2	Met	Zorbax	Zorbax_Met	92	0.0829	0.0337	0.248	0.314	0.0045	0.0396	0.307	0.113	0.08	0.158	0.0634	0.156	0.165	0.49	3.44	0.414	0.431	0.248	0.0602	0.0336	0.257	0.132	0.9	0.975	0.0474	0.007	0.161	0.127	0.0993	0.0797	0.0028	0.683	0.088	0.0092	0.0239	0.244	0.219	0.252	0.57	0.0062	0.0533	0.0057
C4	Sample	63	2	Met	Zorbax	Zorbax_Met	93	0.115	0.0152	0.265	0.339	0.0052	0.0309	0.269	0.109	0.061	0.0806	0.0439	0.0734	0.12	0.357	2.55	0.396	0.488	0.256	0.0791	0.0537	0.346	0.0515	0.754	0.932	0.0646	0.0092	0.16	0.195	0.178	0.0652	0.0036	0.743	0.0626	0.0084	0.0228	0.352	0.262	0.448	0.846	0.0117	0.048	0.005
C4	Sample	64	2	Met	Zorbax	Zorbax_Met	94	0.111	0.0248	0.362	0.32	0.0066	0.0342	0.31	0.122	0.0606	0.11	0.0498	0.0829	0.137	0.479	3.2	0.425	0.363	0.24	0.0762	0.0296	0.28	0.0606	0.831	0.709	0.0537	0.0071	0.0703	0.152	0.0791	0.104	0.0032	0.488	0.0561	0.0056	0.0119	0.11	0.146	0.163	0.24	0.0047	0.0618	0.0057
C4	Sample	65	2	Met	Zorbax	Zorbax_Met	95	0.0494	0.019	0.208	0.3	0.003	0.0784	0.313	0.0989	0.0535	0.0674	0.0324	0.0492	0.123	0.331	2.16	0.359	0.492	0.219	0.0507	0.106	0.184	0.0611	0.733	1.04	0.0643	0.0053	0.0726	0.132	0.127	0.116	0.0024	0.547	0.0376	0.0033	0.0135	0.101	0.0856	0.139	0.421	0.0034	0.0635	0.0059
C4	Sample	66	2	Met	Zorbax	Zorbax_Met	96	0.0625	0.0183	0.0931	0.112	0.0005	0.0109	0.136	0.108	0.0528	0.125	0.0497	0.0693	0.111	0.312	1.84	0.284	0.289	0.174	0.0417	0.0224	0.238	0.0891	0.386	0.397	0.052	0.0059	0.166	0.099	0.0802	0.0856	0.0016	0.665	0.0788	0.0054	0.0178	0.219	0.176	0.24	0.539	0.0049	0.0693	0.0064
C4	Sample	67	2	Met	Zorbax	Zorbax_Met	97	0.0885	0.0106	0.204	0.23	0.005	0.022	0.168	0.0631	0.0254	0.0489	0.0214	0.0393	0.0631	0.229	1.98	0.266	0.292	0.167	0.0477	0.0389	0.204	0.0287	0.444	0.506	0.0683	0.0107	0.149	0.175	0.162	0.0292	0.003	0.444	0.0414	0.0049	0.0116	0.14	0.136	0.161	0.421	0.0043	0.0649	0.005
C4	Sample	68	2	Met	Zorbax	Zorbax_Met	98	0.0476	0.0196	0.144	0.212	0.0021	0.017	0.223	0.0881	0.107	0.0853	0.0654	0.101	0.113	0.327	2.18	0.286	0.397	0.198	0.0551	0.0321	0.187	0.0606	0.594	0.796	0.0602	0.005	0.0716	0.075	0.0677	0.0462	0.0027	0.487	0.0297	0.0047	0.0074	0.0926	0.0679	0.0842	0.264	0.0022	0.0433	0.0027
C4	Sample	69	2	Met	Zorbax	Zorbax_Met	99	0.143	0.0509	0.343	0.446	0.0048	0.0533	0.411	0.174	0.138	0.251	0.0975	0.264	0.311	0.715	4.92	0.603	0.729	0.458	0.13	0.0712	0.487	0.198	1.22	1.32	0.0666	0.0107	0.343	0.208	0.167	0.152	0.0044	0.926	0.111	0.0117	0.0275	0.327	0.288	0.362	1	0.0116	0.0863	0.0129
C4	Sample	70	2	Met	Zorbax	Zorbax_Met	101	0.0731	0.0154	0.249	0.338	0.0058	0.0902	0.348	0.0987	0.0634	0.0986	0.0494	0.117	0.169	0.461	2.45	0.368	0.496	0.215	0.0587	0.0474	0.307	0.0604	0.804	1.15	0.0396	0.0045	0.0719	0.0974	0.0859	0.0799	0.0044	0.554	0.0633	0.0071	0.0137	0.18	0.136	0.157	0.49	0.0043	0.109	0.0063
C4	Sample	71	2	Met	Zorbax	Zorbax_Met	102	0.141	0.053	0.379	0.434	0.0057	0.105	0.382	0.148	0.111	0.17	0.0812	0.154	0.137	0.505	3.28	0.539	0.498	0.286	0.0942	0.0464	0.363	0.122	0.908	0.932	0.0599	0.0066	0.174	0.145	0.0944	0.0948	0.0041	0.563	0.0553	0.0058	0.0098	0.169	0.135	0.184	0.373	0.0048	0.0759	0.0079
C4	Sample	72	2	Met	Zorbax	Zorbax_Met	103	0.0977	0.0368	0.272	0.278	0.0086	0.0975	0.329	0.132	0.0613	0.143	0.0433	0.0901	0.173	0.424	2.97	0.447	0.418	0.258	0.0484	0.038	0.343	0.138	0.898	0.943	0.065	0.0073	0.157	0.187	0.132	0.115	0.0052	1.21	0.0788	0.0055	0.0201	0.201	0.18	0.227	0.492	0.0065	0.0471	0.0087
C4	Sample	73	2	Met	Zorbax	Zorbax_Met	104	0.135	0.0264	0.265	0.283	0.0052	0.0512	0.287	0.167	0.119	0.131	0.0728	0.12	0.135	0.529	3.63	0.527	0.451	0.36	0.104	0.0497	0.401	0.0936	0.79	0.752	0.0748	0.0133	0.232	0.194	0.147	0.173	0.0046	1.08	0.095	0.0103	0.0228	0.347	0.236	0.362	0.808	0.008	0.086	0.009
C4	Sample	74	2	Met	Zorbax	Zorbax_Met	105	0.072	0.0286	0.171	0.236	0.0038	0.046	0.283	0.126	0.0603	0.134	0.0586	0.106	0.141	0.428	2.64	0.387	0.451	0.191	0.0465	0.0295	0.266	0.125	0.745	0.98	0.0703	0.0033	0.108	0.104	0.076	0.0292	0.0036	0.713	0.048	0.0041	0.013	0.224	0.138	0.195	0.417	0.0044	0.0463	0.0064
C4	Sample	75	2	Met	Zorbax	Zorbax_Met	106	0.271	0.0766	0.575	0.879	0.008	0.0524	0.442	0.251	0.153	0.296	0.149	0.286	0.286	0.834	6.07	0.796	1.05	1	0.224	0.113	0.839	0.254	1.67	2.27	0.138	0.0146	0.308	0.179	0.154	0.144	0.0081	1.8	0.154	0.0205	0.0424	0.571	0.417	0.682	1.96	0.02	0.147	0.0125
C4	Sample	77	2	Met	Zorbax	Zorbax_Met	108	0.0788	0.0354	0.247	0.341	0.0032	0.0393	0.212	0.122	0.0555	0.125	0.0523	0.083	0.117	0.36	2.27	0.377	0.478	0.242	0.052	0.0555	0.217	0.0849	0.676	0.915	0.0509	0.0051	0.0984	0.102	0.0996	0.0463	0.0029	0.569	0.0528	0.005	0.0128	0.136	0.102	0.145	0.409	0.004	0.0647	0.0069
C4	Sample	78	2	Met	Zorbax	Zorbax_Met	109	0.0891	0.0256	0.232	0.304	0.0068	0.0316	0.341	0.118	0.0813	0.0978	0.0501	0.089	0.127	0.389	2.65	0.366	0.432	0.21	0.071	0.0564	0.185	0.0475	0.554	0.655	0.062	0.0064	0.135	0.143	0.122	0.0868	0.0033	0.721	0.0526	0.0064	0.0143	0.215	0.143	0.184	0.504	0.005	0.0344	0.0047
C4	Sample	79	2	Met	Zorbax	Zorbax_Met	110	0.117	0.052	0.263	0.295	0.0034	0.0238	0.242	0.135	0.0736	0.163	0.0766	0.107	0.132	0.411	2.87	0.448	0.355	0.312	0.0857	0.0424	0.301	0.127	0.612	0.544	0.0689	0.0063	0.262	0.156	0.0963	0.0783	0.0042	0.947	0.103	0.0113	0.0212	0.263	0.236	0.308	0.61	0.0081	0.105	0.0129
C4	Sample	80	2	Met	Zorbax	Zorbax_Met	111	0.0749	0.0224	0.165	0.213	0.0005	0.0336	0.239	0.0955	0.0646	0.0838	0.0523	0.0798	0.108	0.312	1.72	0.244	0.332	0.179	0.0449	0.0288	0.267	0.0624	0.468	0.633	0.0827	0.0046	0.069	0.0686	0.061	0.0541	0.0024	0.891	0.0685	0.0092	0.0213	0.259	0.184	0.23	0.682	0.005	0.0608	0.013
C4	Sample	81	2	Met	Zorbax	Zorbax_Met	113	0.0877	0.0432	0.261	0.324	0.0048	0.0333	0.268	0.111	0.0744	0.142	0.0505	0.111	0.124	0.346	2.88	0.363	0.39	0.236	0.0597	0.0354	0.214	0.0906	0.701	0.736	0.0684	0.0058	0.188	0.129	0.0887	0.056	0.0035	0.71	0.0762	0.0072	0.0151	0.176	0.181	0.179	0.401	0.0056	0.059	0.0052
C4	Sample	82	2	Met	Zorbax	Zorbax_Met	114	0.145	0.0526	0.261	0.389	0.0025	0.0467	0.375	0.166	0.0946	0.211	0.0901	0.132	0.204	0.524	2.81	0.456	0.532	0.301	0.0858	0.0527	0.381	0.141	0.745	0.868	0.0425	0.007	0.146	0.145	0.12	0.0949	0.0028	0.809	0.0797	0.0084	0.0164	0.325	0.206	0.327	0.691	0.0078	0.0629	0.0035
C4	Sample	83	2	Met	Zorbax	Zorbax_Met	115	0.0961	0.0308	0.284	0.34	0.0072	0.0681	0.252	0.141	0.0603	0.17	0.0563	0.0878	0.178	0.556	2.94	0.501	0.538	0.203	0.0467	0.0445	0.265	0.0936	0.702	0.777	0.0422	0.0168	0.27	0.232	0.245	0.133	0.0024	0.668	0.062	0.0059	0.0156	0.267	0.144	0.244	0.531	0.0042	0.0668	0.0043
C4	Sample	84	2	Met	Zorbax	Zorbax_Met	116	0.21	0.0343	0.642	0.462	0.0063	0.0712	0.278	0.0961	0.0476	0.108	0.0406	0.095	0.153	0.47	2.8	0.431	0.343	0.208	0.0543	0.0406	0.372	0.0821	1.04	0.791	0.0869	0.005	0.0717	0.0836	0.0372	0.0632	0.0036	0.538	0.0668	0.0076	0.0131	0.206	0.185	0.246	0.474	0.0079	0.0605	0.0056
C4	Sample	85	2	Met	Zorbax	Zorbax_Met	117	0.0478	0.0162	0.108	0.163	0.0029	0.0317	0.223	0.1	0.0528	0.0796	0.0573	0.0789	0.0967	0.231	1.24	0.208	0.321	0.149	0.0398	0.0304	0.172	0.0595	0.356	0.555	0.0691	0.0036	0.0761	0.0784	0.073	0.0348	0.0031	0.724	0.0448	0.0052	0.0111	0.154	0.126	0.184	0.518	0.0038	0.0516	0.0048
C4	Sample	86	2	Met	Zorbax	Zorbax_Met	118	0.109	0.0186	0.299	0.226	0.0089	0.0467	0.322	0.117	0.0579	0.127	0.0496	0.0731	0.15	0.482	3.09	0.545	0.442	0.264	0.0794	0.0421	0.379	0.0746	0.984	0.735	0.0669	0.0137	0.187	0.231	0.158	0.0994	0.0037	0.835	0.114	0.01	0.0275	0.296	0.212	0.302	0.806	0.0085	0.0761	0.01
C4	Sample	87	2	Met	Zorbax	Zorbax_Met	119	0.0816	0.0133	0.294	0.324	0.0053	0.0621	0.238	0.103	0.07	0.0618	0.0382	0.0493	0.0985	0.415	2.74	0.423	0.436	0.233	0.0606	0.0513	0.164	0.0236	0.622	0.582	0.0488	0.0103	0.1	0.201	0.179	0.136	0.0031	0.61	0.0378	0.0055	0.0119	0.178	0.146	0.199	0.426	0.0047	0.0378	0.0062
C4	Sample	88	2	Met	Zorbax	Zorbax_Met	120	0.161	0.0515	0.308	0.427	0.0041	0.0432	0.381	0.158	0.0718	0.205	0.0889	0.152	0.185	0.449	2.8	0.397	0.548	0.263	0.0746	0.0523	0.398	0.14	0.758	0.976	0.0757	0.0069	0.16	0.13	0.11	0.0403	0.003	0.634	0.0491	0.0057	0.0114	0.164	0.141	0.147	0.5	0.0047	0.0585	0.0087
C4	Sample	89	2	Met	Zorbax	Zorbax_Met	121	0.159	0.048	0.243	0.332	0.0046	0.0374	0.289	0.165	0.0686	0.159	0.0751	0.132	0.127	0.404	2.96	0.433	0.479	0.307	0.0938	0.0594	0.448	0.111	0.653	0.786	0.0729	0.008	0.149	0.117	0.11	0.083	0.0039	0.908	0.0729	0.0088	0.0165	0.183	0.133	0.18	0.498	0.0044	0.072	0.0078
C4	Sample	90	2	Met	Zorbax	Zorbax_Met	122	0.0742	0.0248	0.23	0.326	0.0063	0.0558	0.239	0.123	0.0733	0.121	0.0575	0.0794	0.121	0.446	3.05	0.426	0.443	0.394	0.093	0.0378	0.232	0.0793	0.817	0.941	0.0737	0.0056	0.118	0.125	0.0948	0.0558	0.0033	0.813	0.0691	0.006	0.0164	0.224	0.194	0.244	0.571	0.0064	0.0738	0.0066
C4	Sample	91	2	Met	Zorbax	Zorbax_Met	123	0.0484	0.0159	0.122	0.185	0.0024	0.0399	0.26	0.103	0.0714	0.0952	0.0482	0.0977	0.134	0.359	1.99	0.308	0.472	0.173	0.0458	0.0386	0.217	0.0557	0.536	0.801	0.0747	0.003	0.0662	0.0901	0.0884	0.0688	0.0016	0.671	0.0531	0.0075	0.0156	0.202	0.11	0.173	0.61	0.0043	0.0821	0.0074
C4	Sample	92	2	Met	Zorbax	Zorbax_Met	124	0.112	0.0542	0.291	0.396	0.0147	0.0696	0.391	0.117	0.0704	0.15	0.0669	0.117	0.151	0.451	2.97	0.355	0.457	0.241	0.0673	0.0393	0.33	0.108	0.752	0.966	0.0542	0.0055	0.11	0.103	0.0966	0.0574	0.0038	0.671	0.0516	0.0074	0.0166	0.172	0.123	0.188	0.399	0.0034	0.0564	0.006
[truncated: 46 more columns]
