# Supplementary material for: Cohort-based strategies as an in-house tool to evaluate and improve phenotyping robustness of LC–MS/MS lipidomics platforms
Source: Anal Bioanal Chem. 2024 Jun 28;416(25):5485–96. doi: 10.1007/s00216-024-05404-8 (PMC11427549; doi:10.1007/s00216-024-05404-8)
Supplement: Supplementary file 5 — Supplementary file5 (ZIP 105 KB) [file 216_2024_5404_MOESM5_ESM.zip › Supplementary Data 2. Raw Data and Processing Code application/Functions/summary_figures_C4.R]

## Function to generate the figures for the paper

## Allows standardized values for the different parameters

## summary_file = File with the results to plot; graph = Column to plot; yaxistitle = Title to plot on y axis
## ylimmin = low y axis limit; ylimmax = upper y axis limit; intline = where to plot dashed line

## Figure will be generated on the path designated in fig_name

summary_figures <- function(summary_file, graph, Set, yaxistitle, ylimmin, ylimmax, intline, width, height) {
  
  fig_name <- paste("Figures/",graph,Set,"_Let_SL_all.tiff", sep = "")    # Be sure the path created exists
  
  tiff(fig_name, units="cm", width= width, height= height, res=600, compression = "lzw")
  
  
  p <- results_sl_sum_Set %>% 
    arrange(C4_LIS) %>%
    ggplot(aes_string(x= "Compound", y = graph, col = "C4_LIS")) +
    theme_classic() +
    theme(axis.text = element_text(size = 10)) +
    theme(axis.title = element_text(size = 12)) +
    geom_text(aes(label= Change), size = 7, alpha = 1) +  # For letters
    geom_hline(yintercept= intline, linetype="dashed", color = "black") +
    scale_color_manual(values=c("grey60", "black")) +    # For letters
    ylim(ylimmin, ylimmax) +
    xlab("") +
    ylab(yaxistitle)+
    theme(legend.position = "none", 
          axis.text.x = element_text(face = "bold", size = 14, color = "black"),
          axis.text.y = element_text(face = "bold", size = 14, color = "black"),
          axis.title.x = element_text(face = "bold", size = 16)
    ) +
    coord_flip() +
    theme(strip.background = element_rect(linetype = "blank"),
          strip.text = element_text(face = "bold", size = rel(2), hjust = 0.0, vjust = -0.5))
  
  plot(p)
  
  dev.off()
  
} 
